# Supplementary material for: Genomic Drivers of Pyrethroid Resistance Escalation in the Malaria Vector Anopheles funestus Across Africa
Source: Mol Biol Evol. 2025 Oct 24;42(10):msaf251. doi: 10.1093/molbev/msaf251 (PMC12550562; doi:10.1093/molbev/msaf251)
Supplement: msaf251_Supplementary_Data [file msaf251_supplementary_data.zip]

Archive with 6 entries (6 files):
- Suppementary_Materials.pdf
- Supplementary_Text.pdf
- Table_S1.xlsx
- Table_S2.xlsx
- Table_S5.xlsx
- Table_S6.xlsx
