# Supplementary material for: Genomic Drivers of Pyrethroid Resistance Escalation in the Malaria Vector Anopheles funestus Across Africa
Source: Mol Biol Evol. 2025 Oct 24;42(10):msaf251. doi: 10.1093/molbev/msaf251 (PMC12550562; doi:10.1093/molbev/msaf251)
Supplement: msaf251_Supplementary_Data [file msaf251_supplementary_data.zip › Table_S1.xlsx]

## Sheet: CMR_Unx_2015_vs_Fang_2014
Gene ID	p (Corr)	p	FC ([CMR_UNX-15] vs [FANG_Old])	Log FC ([CMR_UNX-15] vs [FANG_Old])	FC (abs) ([CMR_UNX-15] vs [FANG_Old])	Regulation ([CMR_UNX-15] vs [FANG_Old])	[CMR_UNX-15](raw)	[CMR_UNX-22](raw)	[FANG_Nw](raw)	[FANG_Old](raw)	[GHA_UNX-15](raw)	[GHA_UNX-22](raw)	[MWI_UNX-15](raw)	[MWI_UNX-22](raw)	[UGA_UNX-15](raw)	[UGA_UNX-22](raw)	[CMR_UNX-15](normalized)	[CMR_UNX-22](normalized)	[FANG_Nw](normalized)	[FANG_Old](normalized)	[GHA_UNX-15](normalized)	[GHA_UNX-22](normalized)	[MWI_UNX-15](normalized)	[MWI_UNX-22](normalized)	[UGA_UNX-15](normalized)	[UGA_UNX-22](normalized)	Gene Symbol	Paralogs	Aliases	Description	GO Accession	Chromosome	Start	End
AFUN004997	6.38466e-07	8.79602e-08	-2.00769	-1.00554	2.00769	down	3453.77	12886.1	10824.5	5676.29	3912.02	3359.65	3141.74	9950.65	3598.15	9531.5	-0.275702	0.555383	0.593624	0.729837	-0.0969776	0.340306	-0.22799	0.432772	-0.335607	0.16783	AFUN004997		MOXD1 homolog 1; Flags: Precursor			chr3	591851	611921
AFUN005033	1.39935e-06	2.34837e-07	-2.42186	-1.27611	2.42186	down	113.583	559.698	2118.23	225.184	169.135	232.43	103.952	1038.04	178.767	148.274	-0.601944	0.630471	2.84037	0.674171	-0.0285352	1.08697	-0.545452	1.77196	-0.0666003	-1.23843	AFUN005033					chr3	959667	975616
AFUN021538	0.000587529	0.000294884	-4.88393	-2.28804	4.88393	down	214.226	776.021	415.775	856.475	275.341	189.507	193.955	573.422	313.637	798.84	-0.262539	0.525942	-0.084595	2.0255	0.098532	0.216446	-0.221631	0.33978	0.16844	0.615236	AFUN021538	AFUN021539		growth arrest and DNA-damage-inducible protein [Source:Projected from Anopheles gambiae (AGAP007650) VB Community Annotation]	GO:0005634|GO:0051726	chr3	1073602	1074918
AFUN021539	3.02728e-05	9.25523e-06	-8.70372	-3.12163	8.70372	down	125.643	729.51	915.333	895.195	158.622	282.083	101.489	497.232	118.721	672.289	-1.05093	0.418184	1.03531	2.0707	-0.715684	0.771727	-1.17462	0.115514	-1.25167	0.347822	AFUN021539	AFUN021538		growth arrest and DNA-damage-inducible protein [Source:Projected from Anopheles gambiae (AGAP007651) VB Community Annotation]	GO:0005634|GO:0051726	chr3	1075823	1077337
AFUN003413	0.000822328	0.000432743	2.66894	1.41627	2.66894	up	176.683	118.849	98.7696	54.1915	126.155	19.0499	173.039	82.7119	185.509	153.283	1.02004	-0.620488	-0.597718	-0.39623	0.533048	-3.12887	1.17429	-0.893106	0.971377	-0.205934	AFUN003413	AFUN000362|AFUN001275|AFUN003760|AFUN007182|AFUN007334|AFUN009944|AFUN009981|AFUN010341|AFUN010675|AFUN011338|AFUN020369|AFUN021126|AFUN021574	G2-specific protein kinase nimA; AltName: Full		GO:0004672|GO:0005524|GO:0006468	chr3	1231855	1232340
AFUN003390	1.41678e-07	1.36385e-08	-3.50007	-1.80738	3.50007	down	22.4127	360.572	334.453	64.2162	57.3339	84.1778	43.4228	391.141	92.7562	365.265	-2.7242	0.215219	0.396491	-0.916814	-1.37014	-0.159206	-1.58574	0.582956	-0.794056	0.28136	SRPN18	AFUN000866|AFUN003389|AFUN003391|AFUN003764|AFUN005194|AFUN005196|AFUN005197|AFUN006047|AFUN011295|AFUN016353|AFUN016436|AFUN016437|AFUN016438|AFUN016466|AFUN016467|AFUN019490|AFUN019503	Serpin B5; AltName: Full	serine protease inhibitor (serpin) 18 [Source:VB Community Annotation]	GO:0005615	chr3	1414348	1415906
AFUN014366	0.0100393	0.00726957	2.52843	1.33824	2.52843	up	17.5566	14.549	14.4141	11.7547	18.9913	1.71939	23.4253	7.76235	42.1249	10.8036	0.519095	-0.820476	-0.544162	-0.819149	0.631409	-3.09916	1.11947	-1.47649	1.66277	-1.2024	AFUN014366				GO:0016021	chr3	1517231	1517887
AFUN021309	0.00677283	0.00467543	-6.81562	-2.76884	6.81562	down	1174.41	9805.82	11232	6552.38	2133.63	582.142	1334.18	8948.5	2035.6	8532.15	-1.2638	0.729419	1.21508	1.50505	-0.403445	-1.62043	-0.895461	0.847766	-0.58927	0.576173	AFUN021309	AFUN001402|AFUN003350|AFUN011955|AFUN021308				chr3	1927308	1929050
AFUN021308	0.000256612	0.000113499	-4.93518	-2.3031	4.93518	down	1572.65	3574.25	3434.29	6353.42	2072.48	915.834	1688.9	4090.49	2323.49	3733.83	-0.215472	-0.099508	0.132621	2.08763	0.181677	-0.339639	0.071743	0.345466	0.228641	0.010993	AFUN021308	AFUN001402|AFUN003350|AFUN011955|AFUN021309				chr3	1930443	1931319
AFUN003350	0.00273715	0.00170549	-4.97976	-2.31608	4.97976	down	796.965	2413.85	1955.45	3248.79	1090.75	393.313	656.164	2725.06	1203.84	3743.57	-0.478628	0.0516389	0.0375559	1.83745	-0.026906	-0.841599	-0.574766	0.476928	-0.00255839	0.732201	AFUN003350	AFUN001402|AFUN011955|AFUN021308|AFUN021309				chr3	1932656	1933560
AFUN018744	1.05105e-05	2.67508e-06	2.00434	1.00313	2.00434	up	1382.06	2805.9	3094.01	564.456	1346.96	788.501	803.232	2069.89	1283.9	3539.63	0.0857172	0.0388749	0.469649	-0.917411	0.0475801	-0.0680528	-0.512897	-0.149697	-0.139553	0.421494	AFUN018744	AFUN003727|AFUN019001	Venom serine carboxypeptidase; AltName: Allergen	vitellogenic carboxypeptidase-like protein [Source:Projected from Anopheles gambiae (AGAP007505) VB Community Annotation]	GO:0004185|GO:0006508	chr3	2450573	2452196
AFUN009298	3.29145e-10	6.91432e-12	-2.30403	-1.20416	2.30403	down	632.853	4138.82	2435.18	1193.62	753.049	997.792	807.089	3736.57	639.825	1649.59	-0.96628	0.674515	0.19908	0.237881	-0.716424	0.346457	-0.431101	0.777349	-1.06946	-0.605112	AFUN009298	AFUN007623|AFUN008007	H(+)/Cl(-) exchange transporter 7; AltName: Full	Chloride channel protein [Source:UniProtKB/TrEMBL;Acc:A0A182RSP7]	GO:0005247|GO:0006821|GO:0016020|GO:0016021|GO:0055085	chr3	2510467	2514229
AFUN009287	0.0103266	0.00749948	2.89212	1.53213	2.89212	up	23.8002	34.9885	21.4286	14.7428	23.4324	71.0359	22.603	25.5922	60.1935	36.0058	0.0265848	-0.485987	-0.903575	-1.50554	0.00309738	2.26003	0.136448	-0.686827	1.24624	-0.397155	AFUN009287	AFUN000825|AFUN000899|AFUN000900|AFUN001956|AFUN002380|AFUN005121|AFUN005348|AFUN006098|AFUN006358|AFUN007186|AFUN007887|AFUN008073|AFUN009018|AFUN009167|AFUN009238|AFUN015762|AFUN015947|AFUN015948|AFUN016309|AFUN019541|AFUN019619|AFUN020061|AFUN020213|AFUN020233|AFUN021659|AFUN021660|AFUN021661	Facilitated trehalose transporter Tret1; Short	Sugar transporter ERD6-like [Source:Projected from Anopheles gambiae (AGAP007483) VB Community Annotation]	GO:0005215|GO:0016020|GO:0016021|GO:0022857|GO:0055085	chr3	2580978	2582784
AFUN015723	1.31233e-06	2.16115e-07	2.08661	1.06116	2.08661	up	1410.83	4030.88	4609.49	553.485	980.853	689.619	570.662	3672.88	1313.61	4163.55	-0.0985139	0.347559	0.830826	-1.15968	-0.623964	-0.475314	-1.22002	0.463711	-0.320497	0.441764	CYP6AH1	AFUN001382|AFUN001383|AFUN002408|AFUN007549|AFUN011130|AFUN015790|AFUN015791|AFUN015862|AFUN015863|AFUN015865|AFUN015866|AFUN015938|AFUN016005	Probable cytochrome P450 308a1; AltName: Full	Cytochrome P450 [Source:UniProtKB/TrEMBL;Acc:A0A182S4J9]	GO:0004497|GO:0005506|GO:0016705|GO:0020037|GO:0055114	chr3	2586822	2588971
AFUN009284	0.0204379	0.0161026	2.0884	1.0624	2.0884	up	398.727	804.467	995.077	156.291	317.82	92.357	215.399	883.065	451.003	788.472	0.0535793	-0.00227102	0.594262	-1.00882	-0.274629	-1.40066	-0.650491	0.382553	0.112331	0.0162394	AFUN009284		5,10-methylenetetrahydrofolate reductase	methylenetetrahydrofolate reductase (NADPH) [Source:Projected from Anopheles gambiae (AGAP007479) VB Community Annotation]	GO:0004489|GO:0006555|GO:0035999|GO:0055114	chr3	2589106	2590732
AFUN018528	0.0202683	0.0159619	2.46401	1.30101	2.46401	up	263.84	1082.22	115.85	87.654	133.33	307.928	173.49	639.149	234.477	914.419	0.0569882	1.02477	-1.90915	-1.24402	-0.928693	-4.2353	-0.363503	0.515333	-0.232216	0.829182	AFUN018528					chr3	2608634	2609724
AFUN017234	0.00120205	0.000668609	2.42304	1.27682	2.42304	up	21.7436	8.45429	3.4381	4.13484	17.2384	12.7671	22.8507	11.387	19.2024	6.29544	1.54977	-0.881544	-1.88986	0.272957	1.21379	1.43749	1.80574	-0.20157	1.25149	-1.25944	mir-190			microRNA mir-190		chr3	2680626	2680716
AFUN009276	0.00814951	0.00575111	5.09007	2.34769	5.09007	up	48.0674	78.7469	14.2417	7.46011	57.9438	33.5553	32.1521	69.5408	83.7633	88.2675	0.432093	0.0757759	-2.10157	-1.91559	0.700671	-3.00265	0.0362663	0.14675	1.11437	0.287919	AFUN009276	AFUN009264|AFUN009265|AFUN009266|AFUN009275|AFUN014989	Toll-like receptor Tollo; AltName: Full		GO:0005515	chr3	2697538	2698294
AFUN022021	0.0030078	0.001896	-3.16983	-1.66441	3.16983	down	18.5492	57.6227	153.404	48.1322	29.1536	37.9271	15.0223	42.696	38.8195	49.597	-0.381923	0.184872	1.88725	1.28248	0.269374	1.30582	-0.501861	0.00267267	0.564512	0.0159702	AFUN022021		Bardet-Biedl syndrome 1 protein; AltName: Full	Bardet-Biedl syndrome [Source:Projected from Anopheles gambiae (AGAP007459) VB Community Annotation]	GO:0034464|GO:1905515	chr3	2718276	2720280
AFUN009271	0.00123019	0.000686948	2.29368	1.19766	2.29368	up	1527.16	1543.13	6384.97	545.035	1597.08	76.1498	849.43	2043.88	1894.02	1982.06	0.397707	-0.655762	1.68281	-0.799957	0.461275	-5.36352	-0.264253	2.41597e-05	0.589323	-0.247138	AFUN009271	AFUN003274|AFUN006269|AFUN009272|AFUN010795|AFUN014990|AFUN016594	Podocan-like protein 1; Flags: Precursor	leucine-rich immune protein (Short) [Source:Projected from Anopheles gambiae (AGAP007455) VB Community Annotation]	GO:0005515	chr3	2773512	2775324
AFUN018461	1.76979e-05	4.92135e-06	-3.43744	-1.78133	3.43744	down	2.64618	48.4202	13.3825	7.44609	3.3149	9.56063	4.20864	23.3317	3.98349	20.6561	-1.71327	1.41188	-0.153631	0.0680663	-1.38923	0.795795	-0.859506	0.608895	-1.24213	0.230317	tRNA-Tyr			tRNA-Tyr for anticodon GUA		chr3	2797626	2797733
AFUN017027	0.0046152	0.00305184	-3.86996	-1.95232	3.86996	down	0.638153	6.02053	2.03184	2.76919	3.17979	5.06182	2.45353	11.4399	3.47972	4.83437	-1.86968	-0.15418	-1.27891	0.0826409	-0.00767271	1.31994	-0.196407	1.02227	0.00439604	-0.423258	tRNA-Tyr			tRNA-Tyr for anticodon GUA		chr3	2872772	2872916
AFUN002097	0.000128182	5.04011e-05	6.8562	2.77741	6.8562	up	529.485	500.088	471.486	63.2184	178.269	83.2564	294.858	439.454	347.415	942.802	0.828746	-0.322143	-0.117353	-1.94866	-0.742808	-1.18434	0.168498	-0.258275	0.101829	0.640113	AFUN002097		D-tyrosyl-tRNA(Tyr) deacylase 1; AltName: Full			chr3	2893602	2894603
AFUN002091	0.00258465	0.001599	2.19352	1.13325	2.19352	up	5.50678	5.71898	5.21596	1.66036	9.98219	7.74834	7.44331	12.0771	13.7614	11.8665	-0.0254889	-1.03942	-0.855107	-1.15874	0.831642	-2.2998	0.593568	0.289363	1.17687	0.0611316	AFUN002091	AFUN000746|AFUN001129|AFUN002089|AFUN002090|AFUN018870|AFUN019030|AFUN019117|AFUN021902|AFUN021903|AFUN021904|AFUN021905|AFUN022227|AFUN022228|AFUN022229	Protein NPC2 homolog; AltName: Full			chr3	3024660	3025295
AFUN019117	0.0243495	0.0195641	-3.48128	-1.79962	3.48128	down	3.33392	12.847	7.97209	9.50095	3.66491	5.5	8.48201	5.08173	9.60179	8.82989	-0.641878	0.235778	-0.162864	1.15774	-0.506334	-2.31582	0.889633	-0.693084	0.765223	-0.257697	AFUN019117	AFUN000746|AFUN001129|AFUN002089|AFUN002090|AFUN002091|AFUN018870|AFUN019030|AFUN021902|AFUN021903|AFUN021904|AFUN021905|AFUN022227|AFUN022228|AFUN022229		Niemann-Pick Type C-2 [Source:Projected from Anopheles gambiae (AGAP007415) VB Community Annotation]		chr3	3026349	3026978
AFUN021149	0.00571679	0.00387423	-2.18983	-1.13082	2.18983	down	139.288	482.055	1132.33	249.688	241.284	26.3771	134.038	366.562	294.736	719.345	-0.682178	0.0404692	1.56225	0.448642	0.109469	-2.42702	-0.553286	-0.104335	0.280189	0.66544	AFUN021149	AFUN002085|AFUN016543|AFUN018926|AFUN021148	C-type lectin 37Da; Flags: Precursor	C-type lectin (CTL) - mannose binding [Source:Projected from Anopheles gambiae (AGAP007412) VB Community Annotation]		chr3	3070895	3071537
AFUN002085	6.44104e-05	2.25636e-05	-3.88091	-1.95639	3.88091	down	146.708	228.417	2124.55	466.08	217.787	44.599	318.065	351.426	356.847	401.421	-0.35879	-0.78855	2.71862	1.5976	0.210162	-1.42079	0.941907	0.0833391	0.804583	0.0723815	AFUN002085	AFUN016543|AFUN018926|AFUN021148|AFUN021149	C-type lectin 37Da; Flags: Precursor	C-type lectin (CTL) - mannose binding [Source:Projected from Anopheles gambiae (AGAP007410) VB Community Annotation]		chr3	3073631	3074425
AFUN002055	0.00234552	0.00143401	-4.37609	-2.12964	4.37609	down	5.37611	6.66937	3.65818	19.2587	17.8479	3.82928	14.6104	6.46022	44.6269	10.7177	-0.496778	-1.25427	-1.83094	1.63286	1.23333	-0.330397	1.12991	-1.0499	2.43752	-0.503583	AFUN002055	AFUN010811|AFUN021937|AFUN021938	Phospholipase A1; AltName: Allergen		GO:0005576|GO:0052689	chr3	3283188	3284599
AFUN002042	0.000587692	0.00029509	-3.28805	-1.71723	3.28805	down	234.939	434.172	578.475	632.364	276.294	156.004	158.784	265.977	202.512	257.174	0.331721	0.14922	0.852965	2.04896	0.564623	0.396885	-0.0491764	-0.307408	-0.00154448	-0.558814	AFUN002042	AFUN000432|AFUN000433|AFUN002039|AFUN002041|AFUN002468|AFUN004121|AFUN007437|AFUN016054|AFUN016055|AFUN016056|AFUN016057|AFUN016059|AFUN021132|AFUN021133|AFUN021134	Clavesin-1; AltName: Full	cellular retinaldehyde binding protein [Source:Projected from Anopheles gambiae (AGAP007358) VB Community Annotation]		chr3	3372113	3378128
AFUN002038	2.4628e-05	7.26259e-06	2.74544	1.45704	2.74544	up	1455.76	1831.58	1371.52	434.062	1064.67	217.265	353.154	2269.58	1415.35	1480	0.729583	-0.00758616	-0.135143	-0.727453	0.277195	-1.35879	-1.1295	0.552093	0.569977	-0.267596	AFUN002038					chr3	3416199	3424117
AFUN002037	0.0030242	0.00190783	-5.4229	-2.43907	5.4229	down	205.672	1253.37	2857.45	913.022	324.436	44.0328	316.263	398.125	319.004	1464.15	-0.726643	0.812271	2.29094	1.71242	-0.0700747	-4.18814	0.0784559	-0.591915	-0.2124	1.084	LYSC1	AFUN004842|AFUN021139|AFUN021140	Lysozyme c-1; AltName: Full	C type lysozyme [Source:UniProtKB/TrEMBL;Acc:A0A182R788]	GO:0003796	chr3	3429335	3430065
AFUN009782	0.0395172	0.0332395	2.06318	1.04487	2.06318	up	32.7536	37.0804	47.5193	35.4043	65.4283	6.25488	37.2059	41.3	85.3663	35.0459	0.29027	-0.599211	0.0484023	-0.754602	1.28751	-2.63225	0.658469	-0.193389	1.5533	-0.633137	AFUN009782	AFUN009781	Sodium/potassium/calcium exchanger 6, mitochondrial; AltName: Full	sodium/potassium/calcium exchanger [Source:Projected from Anopheles gambiae (AGAP007338) VB Community Annotation]	GO:0016021|GO:0055085	chr3	3726879	3729871
AFUN009773	0.0192183	0.0150604	2.86603	1.51905	2.86603	up	159.322	327.776	503.921	45.5061	140.912	23.8948	119.369	273.372	165.8	453.793	-0.173256	-0.200973	0.709267	-1.69231	-0.351425	-2.25457	-0.405451	-0.212484	-0.234748	0.315833	AFUN009773		U7 snRNA-associated Sm-like protein LSm11		GO:0071209	chr3	4011962	4012922
AFUN009751	6.68112e-06	1.55293e-06	-2.57454	-1.36432	2.57454	down	630.81	2198.06	972.335	1329.45	696.013	1772.48	813.204	1472.11	772.805	1738.09	-0.43446	0.298008	-0.588939	0.929855	-0.293569	1.7119	0.116271	-0.0299934	-0.260549	0.00676656	AFUN009751	AFUN002920|AFUN002921|AFUN002922|AFUN002973|AFUN005645|AFUN009242|AFUN009754|AFUN010458	Tyrosine decarboxylase	DOPA decarboxylase [Source:Projected from Anopheles gambiae (AGAP007302) VB Community Annotation]	GO:0003824|GO:0006520|GO:0016831|GO:0019752|GO:0030170	chr3	4353859	4359558
AFUN019119	0.0122564	0.00909202	-4.37143	-2.12811	4.37143	down	1122.1	2776.37	1576.52	4015.4	1307.33	1093.69	1144.32	1107.41	1486.58	2959.53	-0.0686588	0.169862	-0.356837	2.05945	0.150749	-5.53514	0.143953	-0.905806	0.218153	0.309514	AFUN019119	AFUN007118|AFUN009744|AFUN019059|AFUN020617	Death-associated inhibitor of apoptosis 1; AltName: Full			chr3	4426303	4428875
AFUN019162	0.000188779	7.9062e-05	-2.10554	-1.07419	2.10554	down	5.45729	57.6097	19.9418	9.4062	8.20273	23.1948	2.54903	48.0025	12.2024	63.792	-1.43161	0.899966	-0.340797	-0.357415	-0.844703	1.31181	-2.21192	0.887102	-0.389678	1.09451	AFUN019162	AFUN009738|AFUN009740|AFUN018679|AFUN018886	General odorant-binding protein 67; Flags: Precursor	odorant-binding protein [Source:Projected from Anopheles gambiae (AGAP007289) VB Community Annotation]	GO:0005549	chr3	4430913	4431767
AFUN020617	3.87863e-05	1.24189e-05	-7.7192	-2.94845	7.7192	down	57.1144	57.7558	16.6642	360.904	82.1027	19.9254	185.402	87.5764	131.965	212.385	-0.10892	-1.16129	-2.66475	2.83953	0.413639	-4.16842	1.77413	-0.310377	0.980325	0.764836	AFUN020617	AFUN007118|AFUN009744|AFUN019059|AFUN019119	Death-associated inhibitor of apoptosis 1; AltName: Full			chr3	4443088	4445772
AFUN009738	0.00888867	0.00633378	-2.17805	-1.12304	2.17805	down	42.4923	580.906	505.649	75.7619	51.279	217.657	13.8181	320.557	47.9888	510.892	-1.59662	1.10793	1.19752	-0.473584	-1.32647	-3.50478	-3.03294	0.500542	-1.54011	0.970129	AFUN009738	AFUN009740|AFUN018679|AFUN018886|AFUN019162	General odorant-binding protein 66; Flags: Precursor	odorant-binding protein [Source:Projected from Anopheles gambiae (AGAP007287) VB Community Annotation]	GO:0005549	chr3	4451028	4451857
AFUN022088	0.0197652	0.0155322	-2.25108	-1.17062	2.25108	down	8.47593	39.6858	44.527	15.6189	12.1996	20.1147	16.9894	71.1687	19.6951	25.0636	-0.984378	0.17432	0.630133	0.186239	-0.460006	-2.28465	0.203132	1.26728	0.113032	-0.441223	AFUN022088	AFUN022089	General odorant-binding protein 67; Flags: Precursor	odorant-binding protein [Source:Projected from Anopheles gambiae (AGAP007281) VB Community Annotation]		chr3	4464920	4465918
AFUN009732	0.0391297	0.0328915	2.03692	1.02639	2.03692	up	340.834	379.713	304.582	136.975	159.02	42.1122	374.526	320.436	278.906	606.324	0.636423	-0.276222	-0.304542	-0.389969	-0.464455	-3.60205	0.95674	-0.270754	0.228145	0.446444	AFUN009732	AFUN007823	D-aminoacyl-tRNA deacylase; AltName: Full		GO:0002161|GO:0005737|GO:0051499	chr3	4475886	4476772
AFUN009725	0.0410798	0.0346639	4.30042	2.10448	4.30042	up	15.939	17.0784	11.8296	5.0897	22.2684	3.81022	14.2967	10.7009	40.1172	27.1712	0.62929	-0.339581	-0.579587	-1.47519	1.11071	-1.77124	0.656738	-0.763676	1.84197	0.377815	AFUN009725	AFUN003997|AFUN004003|AFUN004006|AFUN009722|AFUN009727|AFUN016016|AFUN018746|AFUN019261|AFUN020629|AFUN021389|AFUN021390|AFUN021391|AFUN021392|AFUN022083|AFUN022084|AFUN022085|AFUN022086				chr3	4648792	4652291
AFUN000718	2.03834e-05	5.79753e-06	3.53062	1.81992	3.53062	up	246.206	325.843	192.65	57.0849	172.593	213.847	151.852	344.756	208.266	279.67	0.414017	-0.250149	-0.718591	-1.4059	-0.0994865	0.866598	-0.0988582	0.081586	0.053596	-0.423121	AFUN000718		Probable small nuclear ribonucleoprotein Sm D1; Short	Small nuclear ribonucleoprotein Sm D1 [Source:UniProtKB/TrEMBL;Acc:A0A182R3H7]	GO:0000387|GO:0005634|GO:0006396	chr3	4945942	4946743
AFUN019098	0.0207074	0.0163398	2.81002	1.49058	2.81002	up	147.674	190.647	193.88	43.0197	167.345	106.117	84.0452	107.07	157.931	259.92	0.239225	-0.460763	-0.146748	-1.25136	0.418617	-3.98428	-0.389631	-1.04278	0.217121	0.033882	AFUN019098	AFUN000728				chr3	4986614	4987519
AFUN000728	0.00372416	0.00240037	5.96506	2.57654	5.96506	up	44.5246	11.9826	100.219	12.9442	25.4941	15.2443	32.3366	18.2528	33.3028	15.3226	1.13414	-1.828	1.5259	-1.44239	0.328685	-2.75928	0.857029	-0.970486	0.596196	-1.42579	AFUN000728	AFUN019098				chr3	5008393	5009265
AFUN017100	0.00274481	0.00171066	3.18867	1.67295	3.18867	up	16.3286	38.5128	60.9501	7.92828	10.5427	39.9421	7.31079	26.0675	16.6101	22.6367	-0.18149	-0.0120295	0.940016	-1.85444	-0.81366	1.76489	-1.15647	-0.324778	-0.275816	-0.731222	U6			U6 spliceosomal RNA		chr3	5143382	5143488
AFUN000747	0.00372428	0.00240071	-3.44008	-1.78244	3.44008	down	8.85689	70.9459	12.1239	24.9416	14.4234	14.5601	9.95029	38.1182	22.0503	42.192	-1.07339	0.85997	-1.39914	0.709049	-0.370872	0.299624	-0.721134	0.21407	0.123543	0.157704	AFUN000747	AFUN005229|AFUN019193|AFUN019271|AFUN019535|AFUN019578|AFUN019590|AFUN019606|AFUN019642|AFUN019673|AFUN019700|AFUN019706|AFUN019745|AFUN019800|AFUN021001				chr3	5193794	5194131
AFUN014106	6.9354e-05	2.46379e-05	2.00212	1.00152	2.00212	up	3.84631	3.67505	0.906297	2.11918	7.39281	2.44179	3.58834	12.4122	6.29604	3.71596	0.398593	-0.7356	-1.83756	-0.602932	1.34022	-1.77448	0.482755	1.27066	0.990577	-0.478776	AFUN014106					chr3	5198470	5198532
AFUN000751	0.00736715	0.00513455	-2.19666	-1.13531	2.19666	down	4.0548	11.4475	3.79698	7.29131	3.548	2.38327	13.6181	17.5619	14.816	6.45972	-0.685712	-0.256865	-1.55922	0.449597	-0.879354	-2.46086	1.24643	0.610893	1.06476	-1.03487	AFUN000751	AFUN000744|AFUN000749|AFUN000750|AFUN000752|AFUN018899|AFUN021000				chr3	5202630	5202896
AFUN003931	0.00193044	0.00115096	2.2666	1.18053	2.2666	up	15.0416	18.8159	3.27729	11.0659	28.6627	5.48893	10.7882	4.61989	39.6623	18.1874	0.425517	-0.319971	-2.82233	-0.755013	1.35471	-0.372977	0.13033	-2.09566	1.70534	-0.321503	AFUN003931		Protein spaetzle 5; AltName: Full	spaetzle-like cytokine [Source:Projected from Anopheles gambiae (AGAP007177) VB Community Annotation]		chr3	5550230	5552659
AFUN014409	0.00174237	0.00102495	-8.41928	-3.0737	8.41928	down			1	9.94764	14.0931		17.5935		12.5089		0	0	0.0715974	3.0737	2.94752	0	1.57872	0	3.91504	0	AFUN014409					chr3	5569653	5569858
AFUN008656	4.08825e-07	5.10743e-08	-20.0221	-4.32352	20.0221	down	180.157	1774.38	652.388	2952.8	197.878	873.181	129.651	1019.5	218.634	1433.75	-1.43807	0.793432	-0.360322	2.88545	-1.30373	1.49482	-1.72837	0.244314	-1.27779	0.533401	AFUN008656	AFUN006064|AFUN008655|AFUN019875	Protein lethal(2)essential for life; AltName: Full	alpha-crystallin B chain [Source:Projected from Anopheles gambiae (AGAP007159) VB Community Annotation]		chr3	5682158	5682965
AFUN019107	7.1733e-05	2.56225e-05	2.09894	1.06966	2.09894	up	5.08536	1.16739	2	1.47959	4.0142	0.354316	1.85357	4.26228	25.0575	7.20667	2.66946	-0.0220102	0.077919	1.59979	2.3272	0.212507	2.38003	1.59659	4.85129	0.459692	AFUN019107	AFUN016308				chr3	5694079	5694744
AFUN016308	0.000183479	7.65447e-05	-3.03041	-1.59951	3.03041	down	0.933533			8.23243	4.23509	0.420455	5.16092	1.55398	12.8484	2	1.19993	0	0	2.79944	2.47051	0	1.95215	0.763887	3.95367	0.0760838	AFUN016308	AFUN019107				chr3	5699126	5699633
AFUN008661	0.000266388	0.000118537	3.81009	1.92982	3.81009	up	4.69766		34.3651	5.29687	4.1147	1.03191	3.19269	2.83854	11.1318	4	1.52856	-1.09252	3.62077	-0.401263	1.33639	-0.178193	1.15571	-0.016374	2.65424	-0.698775	AFUN008661					chr3	5701888	5702375
AFUN008662	5.18122e-06	1.14399e-06	-5.39207	-2.43084	5.39207	down	29.419	166.318	1015.16	129.855	53.2754	71.5156	30.6554	171.84	56.8101	23.9551	-0.945	0.485639	3.38509	1.48584	-0.0892978	0.992377	-0.701288	0.783099	-0.114589	-2.26241	AFUN008662			cuticular protein unclassified [Source:Projected from Anopheles gambiae (AGAP006149) VB Community Annotation]		chr3	5718242	5719836
AFUN008664	2.32537e-06	4.36991e-07	-2.78335	-1.47682	2.78335	down	41.6625	52.4791	1598.15	94.9264	143.073	11.7806	26.0009	123.06	75.2869	91.3549	-0.175528	-0.911018	4.30726	1.30129	1.60338	-1.342	-0.671396	0.56887	0.559135	-0.0637949	AFUN008664					chr3	5734087	5736296
AFUN008665	0.000159656	6.50854e-05	-3.29213	-1.71902	3.29213	down	8.07896	3.02303	174.997	21.7724	19.2234	42.0637	12.6818	21.1264	22.0012	32.6007	-1.05498	-3.54164	2.60331	0.664037	0.194619	1.98122	-0.220145	-0.486322	0.271373	-0.0633209	AFUN008665	AFUN008663|AFUN018637		cuticular protein 1 in CPLCA family [Source:Projected from Anopheles gambiae (AGAP006145) VB Community Annotation]		chr3	5740725	5741553
AFUN008666	0.0120704	0.00894042	-2.60403	-1.38075	2.60403	down	9.58841	32.5714	12.9466	20.4393	21.8293	40.8102	19.8684	47.6746	39.0359	18.3717	-0.536529	0.159232	-0.882042	0.844218	0.649355	2.20891	0.698904	0.959183	1.36992	-0.619408	AFUN008666	AFUN002545|AFUN002546|AFUN003827|AFUN004155|AFUN004527|AFUN004638|AFUN008957|AFUN012005|AFUN012006|AFUN012007|AFUN012008|AFUN018576|AFUN018727|AFUN018960|AFUN019108|AFUN019463|AFUN019680|AFUN021163|AFUN021164|AFUN021366|AFUN021367|AFUN021368|AFUN021369|AFUN021480|AFUN021481	Zinc metalloproteinase nas-13; AltName: Full	Envelysin [Source:Projected from Anopheles gambiae (AGAP006144) VB Community Annotation]	GO:0004222|GO:0006508|GO:0008237|GO:0008270	chr3	5743703	5745214
AFUN008673	0.0139704	0.010535	2.28847	1.19438	2.28847	up	13.9997	14.3856	46.211	5.00782	20.0467	13.6677	19.747	17.0612	41.9138	12.4157	0.153784	-0.875471	1.0979	-1.0406	0.670732	-2.14918	0.834337	-0.37904	1.61683	-1.04044	AFUN008673	AFUN020273	Cilia- and flagella-associated protein 20; AltName: Full			chr3	5807185	5808482
AFUN004773	2.7027e-10	5.33133e-12	2.78572	1.47805	2.78572	up	480.92	1145.06	1581.58	141.322	388.696	355.839	195.991	917.598	385.128	1195	-0.0951169	0.0879552	0.843652	-1.57317	-0.403289	0.126178	-1.20581	0.0188042	-0.534562	0.197026	mRpL36		39S ribosomal protein L36, mitochondrial; Short	39S ribosomal protein L36, mitochondrial [Source:VB Community Annotation]	GO:0003735|GO:0005622|GO:0005840|GO:0006412	chr3	5998862	5999504
AFUN021494	0.0123556	0.00918302	4.13255	2.04703	4.13255	up	34.3366	173.495	61.9164	6.80161	33.9618	66.6578	18.2079	99.873	31.3375	162.665	-0.29131	0.977285	-0.21946	-2.33834	-0.30816	-2.74562	-1.02217	0.430894	-0.542152	0.931774	AFUN021494		Cancer-related nucleoside-triphosphatase; Short	nucleoside-triphosphatase THEP1 [Source:Projected from Anopheles gambiae (AGAP005921) VB Community Annotation]	GO:0098519	chr3	6115697	6116386
AFUN017119	3.02491e-05	9.24585e-06	2.44062	1.28725	2.44062	up	1.86363	0.532258		0.35832	1.85509	0.1466	0.937472		3.92964	0.323333	1.28725	0	0	0	1.27961	0	1.26171	0	2.24455	0	5S_rRNA			5S ribosomal RNA		chr3	6449202	6449320
AFUN018682	0.0469973	0.0401015	-2.51786	-1.3322	2.51786	down	75.5749	2032.85	502.944	155.769	77.956	118.314	106.013	1877.5	127.088	1053.2	-2.28114	1.39983	-0.325449	-0.948946	-2.23741	-3.20957	-1.60856	1.53548	-1.65028	0.498588	AFUN018682	AFUN007031|AFUN010129|AFUN010950|AFUN011935|AFUN019743|AFUN019763	Cellular nucleic acid-binding protein; Short		GO:0003676|GO:0008270	chr3	6576991	6579292
AFUN018706	8.41481e-06	2.05325e-06	2.92512	1.5485	2.92512	up	397.698	639.182	106.285	111.297	309.743	64.9418	329.801	531.157	433.334	1014.19	0.206926	-0.177004	-2.47554	-1.34157	-0.15469	-1.75166	0.12117	-0.193755	0.211747	0.536509	AFUN018706	AFUN006872	Translation initiation factor eIF-2B subunit gamma; AltName: Full		GO:0009058|GO:0016779	chr3	6654106	6655921
AFUN018785	8.19059e-08	6.95646e-09	3.81282	1.93086	3.81282	up	163.664	281.876	19.0066	35.1382	244.579	204.862	152.165	449.195	274.354	384.835	-0.203558	-0.487713	-4.08845	-2.13442	0.374992	0.77623	-0.12434	0.434904	0.422759	0.00894868	AFUN018785	AFUN004043|AFUN006871|AFUN008030	Uridine-cytidine kinase-like 1	Uridine kinase [Source:UniProtKB/TrEMBL;Acc:A0A182RKV3]	GO:0004849|GO:0005524|GO:0009116|GO:0016301|GO:0044206|GO:0044211	chr3	6656250	6658973
AFUN017172	0.00555071	0.00374837	-2.40508	-1.26608	2.40508	down	0.611126	0.175556	0.386667	2.43296	0.678347			0.74	1.43598		0.283882	0	0	1.54996	0.08618	0	0	0	1.17897	0	5S_rRNA			5S ribosomal RNA		chr3	6660748	6660866
AFUN008463	1.0431e-05	2.64969e-06	-2.23123	-1.15784	2.23123	down	210.867	735.004	266.678	385.147	263.613	205.179	285.243	640.164	272.781	641.453	-0.594756	0.138178	-1.03472	0.563081	-0.273685	0.0216575	0.0254189	0.189205	-0.342332	-0.0107467	AFUN008463					chr3	6805190	6807264
AFUN014910	2.28563e-07	2.48942e-08	-2.4421	-1.28812	2.4421	down	9.43539		5.38356	18.8624	12.7951	7	16.1035	9	12.9936		1.05063	-2.57659	-0.537619	2.33875	1.48905	-1.70516	2.00617	-1.56652	1.39329	-2.57659	AFUN014910					chr3	6806323	6806568
AFUN008446	0.00603487	0.00411789	6.5574	2.71312	6.5574	up	12.1083	5.04742	4.08272	2.03483	9.43914	15.0957	4.69483	1.28667	20.1995	1.64168	2.03127	-0.299588	-0.625487	-0.681855	1.67099	2.18871	0.848743	-1.88115	2.65061	-0.883538	AFUN008446	AFUN005342|AFUN005459|AFUN005671|AFUN005675|AFUN005676|AFUN005677|AFUN008192|AFUN008440|AFUN008442|AFUN008443|AFUN008444|AFUN008445|AFUN010493|AFUN010684|AFUN010685|AFUN018956|AFUN021588|AFUN021589|AFUN021590|AFUN021591|AFUN021592|AFUN021593|AFUN021594|AFUN021595	Pupal cuticle protein; Flags: Precursor	cuticular protein RR-1 family [Source:Projected from Anopheles gambiae (AGAP005451) VB Community Annotation]	GO:0042302	chr3	6998790	7000104
AFUN018589	1.12301e-05	2.88655e-06	-2.68051	-1.42251	2.68051	down	78.4162	52.3696	451.187	172.067	119.343	4.20714	111.912	79.2671	135.664	138.905	-0.150848	-1.80175	1.59493	1.27166	0.454027	-3.71522	0.546619	-0.953423	0.520983	-0.346967	AFUN018589					chr3	7217831	7219731
AFUN014816	0.0130312	0.00975131	2.0134	1.00964	2.0134	up	933.724	837.745	748.235	379.631	849.076	511.271	793.507	584.509	1064.97	1160.69	0.706605	-0.518363	-0.391627	-0.30303	0.568484	-5.04327	0.656171	-0.787313	0.777362	-0.000485182	AFUN014816	AFUN007681|AFUN009614|AFUN014815|AFUN018729|AFUN021818|AFUN021819|AFUN021820|AFUN021821				chr3	7306020	7307780
AFUN018729	0.0042182	0.00276313	2.29859	1.20075	2.29859	up	705.181	415.993	438.428	251.137	556.038	231.128	416.262	275.519	603.245	613.111	1.38952	-0.440398	-0.0748603	0.188766	1.04569	-4.52805	0.813337	-0.784469	1.04528	0.166677	AFUN018729	AFUN007681|AFUN009614|AFUN014815|AFUN014816|AFUN021818|AFUN021819|AFUN021820|AFUN021821				chr3	7312102	7313349
AFUN021818	0.00532081	0.00357332	2.00193	1.00139	2.00193	up	461.978	370.654	523.697	188.906	433.163	205.2	326.158	255.636	512.272	632.081	0.414502	-0.971731	-0.183313	-0.586889	0.320573	-4.97872	0.096571	-1.25737	0.444604	-0.154209	AFUN021818	AFUN007681|AFUN009614|AFUN014815|AFUN014816|AFUN018729|AFUN021819|AFUN021820|AFUN021821				chr3	7315656	7316795
AFUN007676	0.0110371	0.00808316	2.71462	1.44075	2.71462	up	5.28595	0.692398	1.79687	2.35868	3.8555	1.73205	2.78544	2.11056	9.92322	3.97582	1.97598	-0.56984	-0.264378	0.535227	1.51972	-0.0559986	1.23604	0.0062935	2.76564	-0.171381	AFUN007676					chr3	7384214	7384846
AFUN007674	0.000340264	0.000157626	3.17353	1.66609	3.17353	up	8.46695	3.02765	1.49181	3.28352	10.1295	3.86	6.32583	6.20322	18.6373	2.90001	1.29474	-1.15287	-1.83379	-0.371349	1.55237	-1.85153	1.05847	-0.803326	2.31403	-1.06647	AFUN007674	AFUN007675				chr3	7386283	7386768
AFUN021812	0.0108048	0.0078818	2.3889	1.25635	2.3889	up	339.703	444.679	283.447	116.406	220.554	235.624	165.061	335.698	214.547	537.548	0.759199	0.0792095	-0.280723	-0.49715	0.135043	0.887279	-0.097751	-0.0760552	-0.0227663	0.400323	AFUN021812	AFUN002769|AFUN019873	Phospholipid scramblase 2; Short	phospholipid scramblase [Source:Projected from Anopheles gambiae (AGAP005498) VB Community Annotation]		chr3	7407037	7421027
AFUN021809	0.00146353	0.000840582	-2.53094	-1.33967	2.53094	down	38.7086	99.4116	276.01	80.1979	52.8724	134.159	31.8646	108.014	45.6116	104.122	-0.623652	-0.331375	1.43162	0.716022	-0.174808	1.82544	-0.72003	0.0386928	-0.505894	-0.217102	AFUN021809	AFUN004873|AFUN005991|AFUN007644|AFUN009147|AFUN021753|AFUN021807|AFUN021808|AFUN021810|AFUN021811	Farnesol dehydrogenase; AltName: Full	dehydrogenase/reductase SDR family member 11 precursor [Source:Projected from Anopheles gambiae (AGAP005503) VB Community Annotation]	GO:0016491	chr3	7417036	7417968
AFUN007664	2.85047e-05	8.61413e-06	2.18637	1.12854	2.18637	up	8198.15	10295.7	33020.5	3069.48	7848.61	9037.85	6430.77	13816.5	10225.2	12155	0.0830599	-0.656746	1.31432	-1.04548	0.0191809	0.87961	-0.082928	0.0179383	0.282834	-0.369754	AFUN007664					chr3	7497858	7498870
AFUN014805	0.0432643	0.0366873	-2.4633	-1.30059	2.4633	down	1.88035	1.25128	0.878739	7.48963	1.58409	0.186667	2.25366	1.73663	3.42182	1.33905	1.30014	0	0.456458	2.60073	0.845348	0	1.74573	0.398391	2.04491	0	AFUN014805					chr3	7654258	7654344
AFUN019875	1.69339e-05	4.66351e-06	-8.5956	-3.1036	8.5956	down	218.22	1047.74	2154.51	1535.48	408.207	1935.03	224.309	992.997	286.505	1598.76	-1.76922	-0.574281	0.755554	1.33438	-0.866722	2.03515	-1.5452	-0.401361	-1.49543	0.0828772	AFUN019875	AFUN006064|AFUN008655|AFUN008656	Protein lethal(2)essential for life; AltName: Full	alpha-crystallin B chain [Source:Projected from Anopheles gambiae (AGAP005548) VB Community Annotation]	GO:0046872	chr3	8020208	8021053
AFUN021767	0.00489229	0.00325843	2.38037	1.25119	2.38037	up	698.936	449.436	301.174	240.363	619.204	253.097	404.955	299.513	679.768	653.189	1.20683	-0.498693	-0.786456	-0.0443511	1.03107	-4.6324	0.603756	-0.833852	1.04773	0.0881755	AFUN021767		Tigger transposable element-derived protein 4		GO:0003677	chr3	8365837	8367016
AFUN018774	0.00568129	0.00384858	-8.81711	-3.14031	8.81711	down	747.995	2398.2	33271.1	5398.81	8185.76	45466.6	1417.22	2902.45	1988.44	1422.54	-1.41178	-0.799418	3.28458	1.72852	2.03921	5.16972	-0.305497	-0.273757	-0.120232	-1.50541	AFUN018774					chr3	8385556	8386792
AFUN018933	0.000529242	0.000261746	2.48615	1.31391	2.48615	up	30.4245	43.0438	9.90742	10.0178	23.0899	19.1987	18.2982	30.8381	36.1573	40.0357	0.461654	-0.106256	-1.93572	-0.852256	0.0626658	0.453298	-0.0875524	-0.337009	0.591724	-0.163291	AFUN018933	AFUN008983|AFUN021771				chr3	8518309	8519569
AFUN007458	0.0170643	0.0131954	3.72227	1.89618	3.72227	up	14.48	13.7695	16.5999	5.42884	21.7229	5.77408	15.4295	9.96546	32.1452	14.3887	0.558761	-0.582307	-1.10772	-1.33742	1.14291	-2.41442	0.834712	-0.798433	1.59032	-0.471357	AFUN007458	AFUN002257	Hemiasterlin resistant protein 1	chchd10 [Source:Projected from Anopheles gambiae (AGAP005580) VB Community Annotation]		chr3	8527436	8528050
AFUN007459	6.24177e-06	1.42773e-06	-2.449	-1.29219	2.449	down	198.991	1153.01	833.404	398.929	260.154	1697.32	177.227	1710.65	249.681	1194.78	-1.42594	0.0402126	-0.138349	-0.133742	-1.04029	2.32242	-1.40871	0.859689	-1.21754	0.13904	AFUN007459	AFUN008822|AFUN018995	Probable 3-hydroxyisobutyrate dehydrogenase, mitochondrial; Short		GO:0008442|GO:0016491|GO:0050661|GO:0051287|GO:0055114	chr3	8528704	8531040
AFUN008994	0.000315345	0.000144014	-2.19818	-1.13631	2.19818	down	1049.9	5225.11	3682.34	1889.24	1277.03	1489.6	906.22	3377.07	1134.81	2587.34	-0.607956	0.638764	0.423681	0.528356	-0.326437	0.552574	-0.635959	0.259414	-0.614755	-0.327744	AFUN008994					chr3	8610282	8618079
AFUN018904	0.00258422	0.00159818	-2.42693	-1.27913	2.42693	down	1.208	2.73861	0.808171	2.52748	4.39325	1	3.54568	5.00799	2.47784	1.36003	-0.841699	-0.595896	-0.991962	0.437434	1.43911	0.123149	1.31522	0.810923	0.494933	-0.95011	AFUN018904		Chymotrypsin; Flags: Precursor			chr3	9058262	9059305
AFUN019152	0.0106353	0.0077454	-3.14069	-1.65108	3.14069	down	3.81563	1.38013	6.29082	9.8099	6.51315	3.10723	3.54644	5.18424	17.3385	0.924966	0.510569	-1.6684	-0.518317	2.16165	1.28098	0.623681	0.589341	0.35823	2.57557	-1.21191	AFUN019152	AFUN001444|AFUN003124|AFUN004870|AFUN007012|AFUN009721|AFUN012013|AFUN016544|AFUN016545|AFUN016546|AFUN018676|AFUN018766|AFUN018942|AFUN019061|AFUN020509|AFUN020891	Chymotrypsin; Flags: Precursor		GO:0004252|GO:0006508	chr3	9068760	9069706
AFUN017040	0.0495964	0.0425117	2.45791	1.29743	2.45791	up	3.52001	1.54557	2.26921	2.17793	2.27649	1.94695	1.63895	2.21644	3.41696	1.11256	1.34726	-0.740037	0.128272	0.0498303	0.336662	1.14877	0.428769	0.305033	1.18541	-0.645313	tRNA-Pro			tRNA-Pro for anticodon UGG		chr3	9170995	9171066
AFUN007015	0.00683472	0.00472491	2.89441	1.53327	2.89441	up	8.31637	5.69693	5.05137	3.62459	7.60679	3.95413	4.4391	7.55626	13.9719	4.39173	1.05056	-0.563687	-1.48963	-0.482705	0.920881	-1.3957	0.329201	0.0941403	1.68008	-1.25138	AFUN007015					chr3	9343996	9344744
AFUN007016	0.0221681	0.0176332	2.97458	1.57268	2.97458	up	5.54459	2.37806	2.3675	3.68957	8.88452	4.29729	3.72154	10.089	10.1837	8.35421	0.989273	-1.52585	-0.859777	-0.583411	1.66847	-0.812086	0.598413	1.03476	1.7474	-0.0320135	AFUN007016	AFUN007017				chr3	9345638	9346227
AFUN017237	1.87942e-06	3.36855e-07	2.7198	1.4435	2.7198	up	5.04154	3.13312	1.18394	2.02052	3.32858	0.470199	4.92406	2.42309	5.45007	1.03333	1.61311	-0.141642	-0.998292	0.169607	1.01313	-1.10989	1.76341	-0.528835	1.60653	-1.10989	mir-276			microRNA mir-276		chr3	9384544	9384644
AFUN007018	0.0299482	0.0245188	-2.78968	-1.4801	2.78968	down	6.3481	16.5287	5.46596	14.4968	10.2652	6.83419	7.22364	14.3367	10.0065	12.955	-0.279522	0.0325728	-1.2741	1.20058	0.41282	-1.94145	0.0912007	0.0776488	0.258039	-0.271405	AFUN007018	AFUN020792		cuticular protein from two-cysteine family [Source:Projected from Anopheles gambiae (AGAP005695) VB Community Annotation]		chr3	9528386	9528850
AFUN000338	0.00830126	0.00586874	-2.03868	-1.02764	2.03868	down	17.911	105.644	67.3231	29.8911	22.7146	54.038	21.8389	78.5446	40.9238	67.0018	-1.06665	0.425172	0.064885	-0.0390112	-0.724885	1.18235	-0.596268	0.247877	0.00646385	-0.184289	AFUN000338					chr3	9610544	9611534
AFUN014050	0.000994673	0.000537892	3.71177	1.89211	3.71177	up	9.30128	44.9014	39.7318	7.48332	18.5835	28.876	6.21447	31.0028	31.0756	54.3287	-1.06721	0.135561	0.248852	-2.95932	-0.0697125	1.22302	-1.46469	-0.148463	0.554082	0.458001	AFUN014050	AFUN019089				chr3	9703032	9703978
AFUN014051	0.0297568	0.0243411	3.20033	1.67822	3.20033	up	9.66779	1.33674	6.06419	3.875	9.1031	4.42088	7.3267	46.5857	18.6639	5.61495	1.56919	-1.34782	-1.05642	-0.109028	1.48134	0.0508034	1.35349	-0.469455	2.3992	-0.684123	AFUN014051	AFUN006479|AFUN007942|AFUN020949|AFUN021203|AFUN021204|AFUN021205		Ninjurin a [Source:Projected from Anopheles gambiae (AGAP006708) VB Community Annotation]	GO:0007155|GO:0016021|GO:0042246	chr3	9910432	9911408
AFUN020946	3.54789e-08	2.50775e-09	12.1949	3.60821	12.1949	up	93.956	710.614	115.807	6.30693	106.659	937.991	60.6834	2296.84	197.04	1868.05	-1.2358	0.614726	-1.71285	-4.84401	-1.05387	2.73959	-1.68216	2.55758	-0.286358	2.0566	AFUN020946	AFUN001574|AFUN007480|AFUN009101|AFUN009146|AFUN009613|AFUN009903|AFUN010779|AFUN010824|AFUN018482|AFUN020947|AFUN020948|AFUN021439|AFUN022156|AFUN022157|AFUN022158|AFUN022159	Chymotrypsin-2; AltName: Full	serine-type enodpeptidase [Source:Projected from Anopheles gambiae (AGAP006707) VB Community Annotation]	GO:0004252|GO:0006508	chr3	9912601	9913781
AFUN020948	0.00275133	0.00171609	2.44186	1.28798	2.44186	up	865.704	1406.04	2633.9	290.217	862.694	296.779	472.977	4264.01	1506.86	2523.52	-0.098781	-0.467566	0.727746	-1.38676	-0.104822	-0.987393	-0.786564	1.38334	0.581836	0.423713	AFUN020948	AFUN001574|AFUN007480|AFUN009101|AFUN009146|AFUN009613|AFUN009903|AFUN010779|AFUN010824|AFUN018482|AFUN020946|AFUN020947|AFUN021439|AFUN022156|AFUN022157|AFUN022158|AFUN022159	Chymotrypsin-1; AltName: Full	Chymotrypsin-1 [Source:Projected from Anopheles gambiae (AGAP006709) UniProtKB/Swiss-Prot;Acc:Q27289]	GO:0004252|GO:0006508	chr3	9916485	9917542
AFUN008842	0.000124028	4.85488e-05	3.6863	1.88217	3.6863	up	337.645	493.716	39.5587	74.9796	97.3418	75.7421	92.1598	201.384	182.4	143.62	1.92667	1.40637	-1.94549	0.0445	0.131282	0.426202	0.237697	0.362974	0.919285	-0.327576	AFUN008842		Cilia- and flagella-associated protein 44; AltName: Full		GO:0005515	chr3	10117938	10125293
AFUN021203	0.000545293	0.000270646	-2.05183	-1.03691	2.05183	down	136.205	479.289	893.948	228.774	210.619	159.668	114.596	400.949	203.851	440.067	-0.441273	0.305364	1.49442	0.595635	0.186566	0.443898	-0.506171	0.298225	0.0214777	0.229676	AFUN021203	AFUN006479|AFUN007942|AFUN014051|AFUN020949|AFUN021204|AFUN021205	Ninjurin-1; AltName: Full		GO:0007155|GO:0016021|GO:0042246	chr3	10384166	10387883
AFUN017262	0.0116879	0.00862415	2.04767	1.03398	2.04767	up	4.25722	4.6182	5.43359	1.49434	4.65013	8.11983	5.58252	4.14496	5.91238	2.63341	0.32422	-0.62684	-0.102511	-0.709764	0.450563	1.91163	0.899547	-0.532477	0.679063	-1.34462	mir-71			microRNA mir-71		chr3	10433151	10433212
AFUN002754	0.0254309	0.0204958	2.62454	1.39207	2.62454	up	6.81858	3.1723	3.39931	1.88737	9.84318	1.59854	5.21691	8.53766	13.2337	5.6954	0.873498	-0.500154	-0.909458	-0.51857	1.40213	-1.58063	0.671544	0.379723	1.71119	-0.407174	AFUN002754	AFUN021198				chr3	10572002	10572949
AFUN020808	8.20247e-07	1.19889e-07	-2.47142	-1.30534	2.47142	down	1944.74	7945.66	5301.81	3934.43	1954.43	1488.75	2480.28	4896.17	2308.16	5978.45	-0.451246	0.51086	0.216933	0.854094	-0.445096	-0.180858	0.0839987	0.0626828	-0.323066	0.147948	AFUN020808		Folliculin-interacting protein 2; AltName: Full			chr3	10882396	10896392
AFUN014217	0.000826666	0.000435317	2.30979	1.20776	2.30979	up	479.633	346.399	320.665	169.985	369.153	26.3855	122.594	162.084	239.55	364.567	1.40384	-0.134144	0.0442461	0.196077	1.02511	-2.12441	-0.379883	-0.9795	0.283244	-0.0129076	AFUN014217					chr3	10905662	10906820
AFUN001865	0.00417001	0.00272804	2.13869	1.09673	2.13869	up	13.7842	39.2014	11.489	10.6432	35.1575	3.48693	10.2824	3.98537	26.5679	11.6693	0.961487	1.40089	-0.0799974	-0.135241	2.31128	-1.32544	0.722967	-1.64689	1.78917	-0.299806	AFUN001865		Human immunodeficiency virus type I enhancer-binding protein 2 homolog; AltName: Full			chr3	10911061	10912221
AFUN019148	0.0200856	0.0158052	5.69018	2.50847	5.69018	up	18.8129	34.84	10.5763	13.0266	13.2798	13.464	21.3675	31.5737	32.2569	24.2341	0.365217	0.185757	-1.2444	-2.14326	-0.138294	-2.37491	0.73323	0.294073	1.02412	-0.290467	AFUN019148	AFUN001841			GO:0016021	chr3	11097512	11098252
AFUN018472	1.96572e-08	1.20916e-09	2.64544	1.40351	2.64544	up	792.347	667.081	81.4321	245.183	648.904	223.734	686.939	535.398	744.66	244.373	1.16667	-0.150086	-2.89452	-0.236842	0.877523	-0.00181186	1.14504	-0.216998	0.958131	-1.55138	AFUN018472	AFUN001848	Ribosome biogenesis regulatory protein homolog		GO:0005634|GO:0042254	chr3	11113604	11115191
AFUN018876	1.0545e-09	2.99033e-11	2.0067	1.00483	2.0067	up	4434.75	5402.02	1055.46	1809.09	3596.02	1132.27	5863.72	4246.47	3002.15	4204.66	0.721744	-0.0620909	-2.12797	-0.283082	0.418273	-0.592018	1.30903	-0.158991	0.0399014	-0.376119	AFUN018876	AFUN020689	Akirin; AltName: Full			chr3	11115458	11120126
AFUN001837	0.000105124	4.00221e-05	-2.15597	-1.10833	2.15597	down	344.123	1054.52	1290.9	607.336	370.65	242.987	347.62	962.674	459.396	1259.44	-0.548186	-0.00107574	0.580468	0.560148	-0.442072	-0.394362	-0.349277	0.117791	-0.250359	0.302596	AFUN001837		Double-strand break repair protein MRE11	double-strand break repair protein MRE11 [Source:Projected from Anopheles gambiae (AGAP006797) VB Community Annotation]	GO:0004519|GO:0005634|GO:0006302|GO:0008408|GO:0016787|GO:0030145|GO:0030870	chr3	11285178	11287762
AFUN002784	0.0124058	0.00922644	-2.80842	-1.48976	2.80842	down	9.49301	13.1258	4.17426	21.8242	17.2936	0.500201	11.6887	11.6751	60.9373	18.717	-0.179513	-0.780527	-2.14358	1.31024	0.684771	-1.55028	0.30498	-0.699165	2.38389	-1.17141	AFUN002784	AFUN007509				chr3	11576215	11577036
AFUN018585	0.015986	0.012252	3.00282	1.58632	3.00282	up	88.3592	791.657	290.689	24.0877	99.8864	354.648	56.5293	450.829	127.752	1322.07	-0.862968	1.23197	0.076327	-2.44929	-0.687078	-3.47515	-1.32303	0.670013	-0.450061	2.0193	AFUN018585	AFUN010758|AFUN019682				chr3	11640412	11640936
AFUN017044	0.00123874	0.000692771	-3.65888	-1.8714	3.65888	down	0.104	1.07537	0.706995	2.28707	0.66691	0.440748	0.1088	0.486667	0.868835	0.91028	0	0.0275628	0	1.8714	0.682525	0.132298	0	0	0.480561	0.215031	tRNA-Lys			tRNA-Lys for anticodon CUU		chr3	11846900	11846972
AFUN001988	0.00772319	0.00541048	2.91596	1.54397	2.91596	up	19.0123	13.9695	5.54808	10.8085	19.0623	4.03556	26.5817	14.4843	35.6494	16.3163	0.623614	-0.889524	-1.93199	-0.920358	0.626381	-0.956615	1.29143	-0.586975	1.41157	-0.618007	AFUN001988					chr3	12959004	12960304
AFUN018836	0.00189668	0.00112743	6.16587	2.6243	6.16587	up	8.90039	15.8697	2	2.25345	3.9788	7.77156	5.44492	10.7106	18.6965	5.3377	0.742672	0.508522	-2.33387	-1.88163	-0.419883	-1.31409	0.218035	0.191632	1.69451	-1.44612	AFUN018836	AFUN018490|AFUN018802|AFUN018830|AFUN018877|AFUN018923|AFUN018943|AFUN019020|AFUN019113|AFUN019160				chr3	13550479	13551024
AFUN019160	0.00175955	0.00103592	3.19985	1.678	3.19985	up	6.50676	4.45246	2.50897	5.01873	7.40045	1.88333	4.00952	9.2277	12.2446	13.0682	0.973577	-0.642244	-1.75774	-0.704425	-0.033519	-2.05162	-0.408153	0.659463	1.76672	0.958623	AFUN019160	AFUN018490|AFUN018802|AFUN018830|AFUN018836|AFUN018877|AFUN018923|AFUN018943|AFUN019020|AFUN019113				chr3	13607571	13608132
AFUN018830	8.22164e-05	2.99496e-05	7.29228	2.86637	7.29228	up	6.92861	5.43874	2.64667	0.629954	3.87783	0.979422	4.36468	4.49494	8.17137	7.31889	1.76138	0.343603	-1.17533	-1.10499	0.923044	-1.40542	1.27901	0.318971	1.88041	0.819439	AFUN018830	AFUN018490|AFUN018802|AFUN018836|AFUN018877|AFUN018923|AFUN018943|AFUN019020|AFUN019113|AFUN019160				chr3	13610650	13611586
AFUN018923	0.00352918	0.00225927	7.15079	2.8381	7.15079	up	13.9415	16.7622	6.37728	4.5298	14.6699	2.46381	10.3067	23.8345	44.1477	17.7981	0.746876	-0.0557737	-1.16022	-2.09123	0.819336	-2.54964	0.495398	0.7024	2.29085	0.0782177	AFUN018923	AFUN018490|AFUN018802|AFUN018830|AFUN018836|AFUN018877|AFUN018943|AFUN019020|AFUN019113|AFUN019160				chr3	13613123	13613690
AFUN019149	0.000132279	5.23481e-05	2.00817	1.00588	2.00817	up	153.645	391.503	490.615	62.6311	167.04	53.3636	87.2636	299.393	178.63	503.295	-0.150642	0.130301	0.745627	-1.15652	-0.031061	-1.02044	-0.782467	-0.00634289	-0.0522536	0.540167	AFUN019149	AFUN020000	Methyltransferase-like protein 23			chr3	13632302	13633629
AFUN010685	0.0305787	0.0250889	2.36171	1.23983	2.36171	up	2.56069	7.37431	1.74962	2	9.20288	3.51194	3.28746	16.194	4.72899	6	-0.388581	-0.602613	-1.23133	-1.62841	1.45595	-0.258585	0.156178	1.45413	0.377431	-1.59427	AFUN010685	AFUN005342|AFUN005459|AFUN005671|AFUN005675|AFUN005676|AFUN005677|AFUN008192|AFUN008440|AFUN008442|AFUN008443|AFUN008444|AFUN008445|AFUN008446|AFUN010493|AFUN010684|AFUN018956|AFUN021588|AFUN021589|AFUN021590|AFUN021591|AFUN021592|AFUN021593|AFUN021594|AFUN021595	Endocuticle structural glycoprotein SgAbd-2	cuticular protein RR-1 family [Source:Projected from Anopheles gambiae (AGAP006013) VB Community Annotation]	GO:0042302	chr3	13860047	13860922
AFUN010681	7.28928e-07	1.04331e-07	-3.02231	-1.59565	3.02231	down	68.7271	277.245	368.999	170.036	90.4446	37.03	101.705	64.7631	126.618	489.691	-0.773716	0.170012	0.872225	0.821935	-0.378575	-1.01003	-0.0239495	-1.67756	-0.0111734	1.03821	AFUN010681	AFUN018610|AFUN019006|AFUN019050|AFUN019054|AFUN019065|AFUN021475|AFUN021476|AFUN021477	Endocuticle structural glycoprotein ABD-5	cuticular protein RR-1 family [Source:Projected from Anopheles gambiae (AGAP006009) VB Community Annotation]	GO:0042302	chr3	13878500	13880036
AFUN018669	4.32858e-05	1.41736e-05	2.41696	1.2732	2.41696	up	2.63735	0.640839	0.696899	0.849873	3.71329	1.35849	2.88296	2.43818	9.48975	0.756173	1.29	-0.498227	-0.486406	0.0168005	1.78259	-0.498227	1.60278	0.407667	3.01829	-0.0885289	AFUN018669	AFUN019076				chr3	13907279	13907659
AFUN019048	0.00274865	0.00171325	-3.76956	-1.9144	3.76956	down	24.2403	9.65342	13.0979	74.8001	19.5	47.636	42.7058	26.3656	61.0976	9.10586	0.558656	-1.83812	-1.10814	2.47305	0.243706	2.18917	1.56	-0.138236	1.77338	-3.12929	AFUN019048	AFUN018608|AFUN018735|AFUN018827|AFUN018944|AFUN019053				chr3	13913184	13915447
AFUN018827	0.00105794	0.000577332	-24.2194	-4.59809	24.2194	down	2.77621	0.333333	5.69054	34.3491	6	2.23607	12.7067	7.03607	4.2861	4.89898	-0.472611	-1.65462	0.464355	4.12548	-0.619268	-1.06699	1.16412	0.731142	-0.00303193	-0.614637	AFUN018827	AFUN018608|AFUN018735|AFUN018944|AFUN019048|AFUN019053	P-selectin glycoprotein ligand 1; Short			chr3	13922181	13923430
AFUN018610	0.000207005	8.80094e-05	-15.8312	-3.9847	15.8312	down	0.750661	2	2.59996	10.2319			1.72686	12.3748	0.551362	2.82066	-0.265062	-0.269247	1.31888	3.71964	-0.313268	-0.313268	1.04834	1.72385	-0.313268	0.662128	AFUN018610	AFUN010681|AFUN019006|AFUN019050|AFUN019054|AFUN019065|AFUN021475|AFUN021476|AFUN021477				chr3	13927063	13927636
AFUN018608	0.00617116	0.00422021	-2.189	-1.13027	2.189	down	17.6566	21.9031	15.5954	31.6391	20.0376	14.3558	19.3646	39.2537	40.251	24.5779	0.257323	-0.500228	-0.700485	1.38759	0.438811	-2.34502	0.57486	0.591804	1.32716	-0.286516	AFUN018608	AFUN018735|AFUN018827|AFUN018944|AFUN019048|AFUN019053				chr3	13944671	13946006
AFUN018877	0.00193728	0.00115573	2.23044	1.15733	2.23044	up	8.50987	4.52165	5.76605	5.29018	6.94108	2.36643	10.237	11.7715	26.2658	15.7036	0.7687	-1.21207	-0.57158	-0.38863	0.473705	-2.08107	1.21961	0.418648	2.27569	0.631591	AFUN018877	AFUN018490|AFUN018802|AFUN018830|AFUN018836|AFUN018923|AFUN018943|AFUN019020|AFUN019113|AFUN019160				chr3	13948581	13949131
AFUN018943	0.0380458	0.0319052	2.43858	1.28604	2.43858	up	23.1637	18.2166	54.8777	17.8508	7.44667	6.52728	15.4605	17.9328	35.363	8.30474	0.819917	-0.595183	1.28554	-0.466125	-0.818302	-1.53747	0.420952	-0.367499	1.3113	-1.68094	AFUN018943	AFUN018490|AFUN018802|AFUN018830|AFUN018836|AFUN018877|AFUN018923|AFUN019020|AFUN019113|AFUN019160				chr3	13952548	13953351
AFUN021475	0.00190926	0.00113726	2.69812	1.43195	2.69812	up	16.17	19.3334	2.95681	4.90595	11.6572	10.2534	15.7024	32.4694	26.3232	17.1338	0.535826	-0.274882	-2.67352	-0.896128	0.0627089	-2.1824	0.677807	0.72344	1.11985	-0.401649	AFUN021475	AFUN010681|AFUN018610|AFUN019006|AFUN019050|AFUN019054|AFUN019065|AFUN021476|AFUN021477	Cuticle protein CP14.6; AltName: Full	cuticular protein RR-1 family [Source:Projected from Anopheles gambiae (AGAP006006) VB Community Annotation]	GO:0042302	chr3	13955817	13956486
AFUN015954	7.83876e-05	2.83503e-05	-2.81194	-1.49157	2.81194	down	5.22453	15.1345	386.871	12.0262	24.542	64.2816	13.2278	32.6736	10.3729	26.0104	-1.50454	-1.03855	3.92714	-0.0129733	0.726322	2.77236	0.0199862	0.32207	-0.634076	-0.209822	AFUN015954	AFUN015846|AFUN015955|AFUN020892	Flexible cuticle protein 12; Flags: Precursor	cuticular protein RR-1 family [Source:Projected from Anopheles gambiae (AGAP006000) VB Community Annotation]	GO:0042302	chr3	13964235	13964667
AFUN015921	2.08943e-06	3.83514e-07	-2.54213	-1.34604	2.54213	down	375.58	2653.54	523.579	781.58	477.171	490.471	680.942	691.546	458.293	1938.58	-0.654962	1.09728	-0.954399	0.691076	-0.31059	0.385954	0.387771	-0.5924	-0.486798	0.691849	AFUN015921	AFUN015718	Solute carrier family 28 member 3; AltName: Full	Sodium/nucleoside cotransporter [Source:UniProtKB/TrEMBL;Acc:A0A182S552]	GO:0005337|GO:0016020|GO:0016021|GO:1901642	chr3	14013847	14016604
AFUN021474	0.00020227	8.55254e-05	-2.08872	-1.06262	2.08872	down	1635.86	4956.63	10293.1	2797.04	2030.18	2944.35	1540.89	3447.67	2283.6	4645.43	-0.328473	0.202359	1.54636	0.734143	-0.0179272	1.1753	-0.230435	-0.0710427	0.0338058	0.156296	AFUN021474	AFUN001330|AFUN002179|AFUN004618|AFUN004619|AFUN004622|AFUN004718|AFUN004723|AFUN010139|AFUN010955|AFUN010958|AFUN016006|AFUN018677|AFUN019025|AFUN020753|AFUN020817|AFUN021472|AFUN021473|AFUN022175	Fatty acyl-CoA reductase 1; AltName: Full	fatty acyl-CoA reductase [Source:Projected from Anopheles gambiae (AGAP005984) VB Community Annotation]	GO:0080019	chr3	14051793	14058252
AFUN004591	9.43848e-07	1.42749e-07	-2.2927	-1.19705	2.2927	down	990.991	1372.84	1460.27	1859.91	1033.66	553.475	1009.31	1209.81	895.61	811.947	0.416873	-0.181389	0.19744	1.61392	0.47667	0.232387	0.627616	-0.113434	0.151885	-0.891612	AFUN004591	AFUN018475	Rhythmically expressed gene 5 protein; AltName: Full			chr3	14090936	14097406
AFUN018475	6.33293e-07	8.70242e-08	-2.58816	-1.37192	2.58816	down	995.828	1788.15	1942.95	2109.84	1021.61	774.843	1312.23	1825.49	967.351	1043.63	0.0742213	-0.149764	0.259774	1.44615	0.110075	0.368097	0.656592	0.130388	-0.086621	-0.87913	AFUN018475	AFUN004591	Rhythmically expressed gene 5 protein; AltName: Full			chr3	14309277	14315759
AFUN004583	6.53791e-09	2.992e-10	-2.86574	-1.51891	2.86574	down	97.1797	807.69	353.958	227.974	143.502	416.51	106.084	851.452	134.057	788.948	-1.25377	0.732818	-0.167648	0.265132	-0.692449	1.50172	-0.942974	1.05928	-0.90864	0.746431	AFUN004583	AFUN000174|AFUN001836|AFUN005973|AFUN014017|AFUN018702|AFUN019129	Probable chitinase 3; AltName: Full	chondroitin proteoglycan-2 [Source:Projected from Anopheles gambiae (AGAP005975) VB Community Annotation]	GO:0005576|GO:0006030|GO:0008061	chr3	14433714	14435694
AFUN004576	0.000313496	0.000142949	-2.3419	-1.22768	2.3419	down	9.04949	51.2779	25.8358	17.3486	10.3591	18.8356	12.0744	79.4763	19.8149	63.8064	-1.20512	0.228827	-0.470381	0.0225576	-1.01115	0.508306	-0.604756	1.11135	-0.193425	0.591675	AFUN004576	AFUN021470|AFUN021471	Cuticle protein 19; AltName: Full		GO:0042302	chr3	14474941	14475710
AFUN011775	9.82929e-09	5.02697e-10	-4.98607	-2.3179	4.98607	down	301.933	4368.14	3439.17	1232.37	533.497	975.681	387.622	7958	375.988	1173.96	-1.56217	1.22407	1.16886	0.75573	-0.741938	0.785877	-1.01743	2.33979	-1.3647	-0.624086	AFUN011775	AFUN011777				chr3	14761641	14772117
AFUN022342	8.5525e-05	3.14444e-05	-2.12952	-1.09053	2.12952	down	829.083	1457.45	4359.71	1445.28	1063.23	307.297	813.104	1893.57	1711.89	1650.15	-0.100524	-0.355145	1.51539	0.990003	0.257321	-0.87654	0.0557197	0.272853	0.826492	-0.12851	AFUN022342	AFUN022343	Purine nucleoside phosphorylase; Short	purine-nucleoside phosphorylase [Source:Projected from Anopheles gambiae (AGAP005945) VB Community Annotation]	GO:0003824|GO:0004731|GO:0006139|GO:0009116	chr3	14821842	14827102
AFUN011793	2.94775e-05	8.95388e-06	-2.05772	-1.04105	2.05772	down	1119.66	2888.65	762.219	1886.02	1175.5	476.382	878.521	2409.93	1283.02	2697.34	-0.189122	0.109729	-1.52263	0.851927	-0.119923	-0.766123	-0.354712	0.0986633	-0.111628	0.0583556	AFUN011793	AFUN018993	NF-kappa-B essential modulator; AltName: Full		GO:0070530	chr3	14925123	14927232
AFUN018993	6.13112e-05	2.13093e-05	-2.4193	-1.27459	2.4193	down	573.232	3116.82	4171.01	1135.26	698.531	536.37	514.671	2787.14	804.775	3173.28	-1.08813	0.286271	0.99635	0.186461	-0.803941	-0.528151	-1.05928	0.375319	-0.717649	0.359657	AFUN018993	AFUN011793	NF-kappa-B essential modulator; AltName: Full	NFkappaB essential modulator [Source:Projected from Anopheles gambiae (AGAP005933) VB Community Annotation]	GO:0070530	chr3	14951157	14953200
AFUN009013	0.0141644	0.0106972	2.91563	1.54381	2.91563	up	104.745	166.013	271.973	29.4086	95.8511	95.9166	61.9003	129.875	142.24	205.125	0.400354	-0.00371377	0.998212	-1.14345	0.271322	-3.40052	-0.174188	-0.107547	0.722817	0.348978	Med20		Mediator of RNA polymerase II transcription subunit 20; AltName: Full	Mediator of RNA polymerase II transcription subunit 20 [Source:UniProtKB/TrEMBL;Acc:A0A182RRW7]	GO:0003712|GO:0006357|GO:0016592	chr3	15132256	15133063
AFUN018841	1.21006e-05	3.15747e-06	-2.13426	-1.09373	2.13426	down	173.764	80.2882	648.528	303.585	184.173	133.159	317.399	226.122	205.912	159.233	-0.0751621	-2.25751	1.04615	1.01857	0.00775417	0.196727	0.978326	-0.513333	0.0507528	-1.22215	AFUN018841	AFUN009005	28S ribosomal protein S15, mitochondrial; Short		GO:0003735|GO:0005622|GO:0005840|GO:0006412	chr3	15186845	15187936
AFUN018869	8.87146e-05	3.27548e-05	-4.38416	-2.1323	4.38416	down	55.7782	148.156	80.0987	200.182	86.1761	50.8337	78.4292	327.356	59.1266	165.87	-0.258175	0.0826912	-0.514822	1.87413	0.368396	0.263779	0.417836	1.47677	-0.293055	0.293103	AFUN018869	AFUN009010	Nucleobindin-1; Flags: Precursor			chr3	15196960	15198657
AFUN018615	0.012575	0.00936827	-2.11387	-1.07988	2.11387	down	616.407	1263.51	979.953	1066.64	560.553	126.01	671.267	805.289	602.921	914.822	0.0996577	0.066659	-0.0102386	1.17954	-0.0383908	-1.53482	0.406983	-0.332862	-0.0512403	-0.351732	AFUN018615		ADP-ribosylation factor GTPase-activating protein 2; Short			chr3	15199504	15203116
AFUN021978	0.00140342	0.000800709	-3.99038	-1.99653	3.99038	down	25.3909	166.143	109.905	82.9404	38.0121	28.4455	14.4621	72.3995	44.4178	94.5933	-0.548402	1.09316	0.786744	1.44812	0.0327284	-3.18157	-1.17612	0.145121	0.139437	0.328026	AFUN021978	AFUN021975				chr3	15205000	15206463
AFUN021977	3.32082e-06	6.67162e-07	-2.10456	-1.07352	2.10456	down	62.7212	596.934	1641.93	108.056	37.3969	78.9534	16.1306	287.499	51.727	299.872	-0.453606	1.72846	3.47797	0.619913	-1.20066	0.534309	-2.22844	0.92478	-0.850628	0.782715	AFUN021977	AFUN018761|AFUN018915|AFUN021976				chr3	15209211	15211906
AFUN004839	1.23825e-05	3.24675e-06	-4.35576	-2.12293	4.35576	down	9242.6	20989.2	29559.4	32955.8	6717.56	7097.89	7888.45	15846	5141.28	12027.7	0.097964	0.212757	0.996485	2.22089	-0.363413	0.372925	0.0537275	0.0575654	-0.867191	-0.543043	AFUN004839	AFUN000780|AFUN001150|AFUN003123|AFUN003691|AFUN004590|AFUN007380|AFUN007983|AFUN008816|AFUN010131|AFUN010419|AFUN021658	DnaJ protein homolog 1; Short		GO:0006457|GO:0051082	chr3	15500297	15503637
AFUN018992	2.30496e-07	2.51698e-08	2.11896	1.08336	2.11896	up	18752.1	48282.6	192851	7244.36	18546.9	31426.2	9243.17	26709.5	24960.5	62682.8	-0.145069	0.150897	2.43856	-1.22843	-0.161958	1.25571	-0.981343	-0.452915	0.148538	0.574948	AFUN018992				GO:0003735|GO:0005840|GO:0006412	chr3	15958750	15959606
AFUN001104	0.00348405	0.00222767	3.21195	1.68345	3.21195	up	26.5732	35.1463	11.4648	6.7725	24.2581	3.22991	19.0125	21.0478	50.9121	28.1237	0.558474	-0.106606	-1.43301	-1.12497	0.425949	-1.82606	0.259773	-0.595972	1.37753	-0.380706	AFUN001104	AFUN000365|AFUN004758|AFUN007568|AFUN007655|AFUN022042			GO:0005272|GO:0006814|GO:0016020|GO:0016021	chr3	16119208	16120880
AFUN020723	5.57287e-05	1.90152e-05	-2.13819	-1.09639	2.13819	down	47.4993	73.7346	35.8116	83.1394	50.9285	22.4754	56.2399	33.2724	137.032	31.5423	0.486608	0.0525613	-0.699596	1.583	0.586157	-3.22008	0.914617	-0.845116	1.89616	-1.12501	AFUN020723	AFUN001091|AFUN001092|AFUN001096|AFUN001097|AFUN001254|AFUN002386|AFUN002397|AFUN002844|AFUN002845|AFUN002859|AFUN003423|AFUN006530|AFUN006531|AFUN007571|AFUN007897|AFUN009670|AFUN020203|AFUN020730|AFUN021034|AFUN021035|AFUN021036|AFUN021037|AFUN021038|AFUN022075	O-acyltransferase like protein; AltName: Full		GO:0016747	chr3	16211325	16215675
AFUN020730	1.28979e-07	1.22192e-08	-2.01317	-1.00947	2.01317	down	31.0501	3.35645	5.12768	51.1701	48.0526	2.404	23.2813	10.6581	81.0005	6	2.39699	-1.68983	-1.41214	3.40646	3.02599	-1.96367	2.16589	0.036204	3.66134	-2.48904	AFUN020730	AFUN001091|AFUN001092|AFUN001096|AFUN001097|AFUN001254|AFUN002386|AFUN002397|AFUN002844|AFUN002845|AFUN002859|AFUN003423|AFUN006530|AFUN006531|AFUN007571|AFUN007897|AFUN009670|AFUN020203|AFUN020723|AFUN021034|AFUN021035|AFUN021036|AFUN021037|AFUN021038|AFUN022075	O-acyltransferase like protein; AltName: Full		GO:0016747	chr3	16217887	16222188
AFUN001081	1.48451e-06	2.52271e-07	-3.05577	-1.61154	3.05577	down	96.7746	143.832	120.281	242.078	120.007	33.3657	137.715	91.5347	127.313	94.0871	0.410188	-0.0866121	-0.0548332	2.02173	0.719584	-0.470204	1.1035	-0.488266	0.686882	-0.651442	AFUN001081	AFUN019147				chr3	16352629	16354733
AFUN001079	0.0197617	0.0155225	2.91969	1.54582	2.91969	up	20.5424	15.284	33.279	11.9631	11.0451	4.89898	2.36187	25.4605	25.367	22.6886	0.886334	-0.608727	0.803615	-0.659483	-0.00987935	-2.70995	-1.35001	0.377846	1.0717	0.00870156	AFUN001079					chr3	16359704	16360697
AFUN001074	1.40501e-05	3.76328e-06	4.70568	2.2344	4.70568	up	93.9852	87.913	88.3797	16.3497	75.1	56.668	72.2991	98.4272	84.4496	145.671	0.297975	-0.866866	-0.56947	-1.93643	-0.0266644	0.223944	0.103839	-0.453546	0.0246464	-0.0908141	AFUN001074	AFUN002505|AFUN002506|AFUN002507|AFUN006575|AFUN006746|AFUN006819|AFUN007939|AFUN009616|AFUN009633|AFUN015898|AFUN015899|AFUN018835|AFUN020127|AFUN022028|AFUN022332	Actin-related protein 6; Short	actin-related protein [Source:Projected from Anopheles gambiae (AGAP005857) VB Community Annotation]	GO:0005634|GO:0006338	chr3	16368958	16370459
AFUN001072	0.0108764	0.00794401	2.25185	1.17111	2.25185	up	20.7126	12.1075	8.41962	17.1009	20.5627	6.9282	22.0658	10.417	35.3009	32.2693	0.688548	-1.15454	-1.38886	-0.482565	0.677051	-2.66964	0.964172	-1.12117	1.33876	0.307202	AFUN001072	AFUN001071				chr3	16377584	16378345
AFUN021030	0.00369478	0.00237987	2.1871	1.12902	2.1871	up	468.245	508.501	449.899	175.258	337.084	72.229	282.514	346.927	512.177	709.321	0.510122	-0.439373	-0.326267	-0.618894	0.0349509	-1.53062	-0.0344988	-0.740653	0.520514	0.0882997	AFUN021030	AFUN000060|AFUN000616|AFUN000646|AFUN000961|AFUN001303|AFUN003030|AFUN004392|AFUN004561|AFUN005202|AFUN005256|AFUN005258|AFUN005469|AFUN007453|AFUN007631|AFUN008536|AFUN008810|AFUN009957|AFUN010587|AFUN010964|AFUN011813|AFUN018853|AFUN019100|AFUN019994|AFUN020376|AFUN020531|AFUN020536|AFUN020580	Cyclin-dependent kinase 10; AltName: Full	cyclin-dependent kinase [Source:Projected from Anopheles gambiae (AGAP005851) VB Community Annotation]	GO:0004672|GO:0005524|GO:0006468	chr3	16387965	16389551
AFUN001068	0.0250858	0.0202035	2.29231	1.1968	2.29231	up	27.3815	20.1322	7.08248	24.2292	52.2167	16.4475	35.6559	77.2987	66.5513	12.2245	0.5435	-0.968674	-2.1861	-0.653301	1.47379	0.464035	1.10876	1.2226	1.70578	-1.64092	AFUN001068		Growth arrest-specific protein 8 homolog	growth arrest-specific protein 8 homolog [Source:Projected from Anopheles gambiae (AGAP005850) VB Community Annotation]	GO:0008017|GO:0017137|GO:0031514|GO:0048870	chr3	16405776	16408123
AFUN019147	0.000645882	0.000328819	-3.38087	-1.75739	3.38087	down	7.65206	7.61227	8.93026	21.1777	10.9713	4.60258	9.85195	5.61249	14.13	2.5	0.479926	-0.596078	-0.0759453	2.23732	0.998726	0.0142225	1.02881	-1.39138	1.24578	-2.70119	AFUN019147	AFUN001081				chr3	16514736	16515939
AFUN011532	4.93094e-05	1.65118e-05	-2.32085	-1.21465	2.32085	down	599.604	5306.09	5968.72	1139.16	1316.95	2891.68	659.379	3097.82	1239.21	2892.39	-1.37889	0.698199	1.15773	-0.164236	-0.244783	1.54681	-1.05747	0.172139	-0.450536	-0.129703	AFUN011532					chr3	16677576	16683570
AFUN016507	0.0023586	0.00144368	-2.65177	-1.40695	2.65177	down	617.952	4172.11	1663.65	1341.41	603.51	287.424	474.052	1195.36	574.663	2480.46	-0.273389	1.41334	0.376672	1.13356	-0.308521	-0.721833	-0.471516	-0.13965	-0.497151	0.710658	AFUN016507	AFUN000351|AFUN000373|AFUN000421|AFUN000775|AFUN001273|AFUN002514|AFUN002517|AFUN002572|AFUN011201|AFUN015787|AFUN015793|AFUN016050|AFUN016051|AFUN016052|AFUN016053|AFUN016119|AFUN016264|AFUN016265|AFUN016311|AFUN016366|AFUN016367|AFUN016508|AFUN016509|AFUN016510|AFUN016593|AFUN018920	Venom carboxylesterase-6; AltName: Allergen			chr3	16701549	16708808
AFUN016508	0.0272154	0.0220761	-2.16166	-1.11214	2.16166	down	28.5459	79.2217	41.7428	50.5132	53.4959	13.0643	29.2273	44.6671	58.662	102.609	-0.357353	0.0467771	-0.587836	0.754788	0.547774	-2.26535	-0.138999	-0.529569	0.562805	0.467448	AFUN016508	AFUN000351|AFUN000373|AFUN000421|AFUN000775|AFUN001273|AFUN002514|AFUN002517|AFUN002572|AFUN011201|AFUN015787|AFUN015793|AFUN016050|AFUN016051|AFUN016052|AFUN016053|AFUN016119|AFUN016264|AFUN016265|AFUN016311|AFUN016366|AFUN016367|AFUN016507|AFUN016509|AFUN016510|AFUN016593|AFUN018920	Venom carboxylesterase-6; AltName: Allergen	carboxylesterase juvenile hormone esterase [Source:VB Community Annotation]		chr3	16709215	16711200
AFUN000289	3.80993e-05	1.21452e-05	2.08623	1.0609	2.08623	up	22.7473	1.249	2.51984	21.4546	25.4761	2.15443	30.672	12.7306	57.93	3.91269	1.46514	-2.76876	-2.66382	0.404243	1.62757	-2.08468	2.08068	-0.190401	2.69476	-2.24837	AFUN000289		Nucleotide-binding oligomerization domain-containing protein 1; AltName: Full			chr3	17600606	17602925
AFUN000288	0.00356467	0.00228505	2.68189	1.42325	2.68189	up	521.989	712.253	1056.27	159.329	413.577	33.0942	174.364	567.587	574.824	877.982	0.71458	0.0944672	0.95274	-0.708669	0.377701	-4.39958	-0.683014	0.0172571	0.734695	0.443755	AFUN000288	AFUN000279|AFUN000597|AFUN003917|AFUN006360|AFUN006361|AFUN007013|AFUN011055|AFUN011525|AFUN016423|AFUN018581|AFUN018743|AFUN019659|AFUN019741|AFUN020217|AFUN021349|AFUN021350	Carboxypeptidase N subunit 2; AltName: Full		GO:0005515	chr3	17625558	17629393
AFUN000287	0.0207813	0.0164039	2.61126	1.38475	2.61126	up	28.8728	104.79	43.5026	21.8581	43.5768	82.5555	36.8517	96.1724	34.7348	58.3457	-0.40404	0.387191	-0.591374	-1.78879	0.188792	1.76748	0.132302	0.513727	-0.256356	-0.410123	AFUN000287	AFUN002781|AFUN003989|AFUN006203|AFUN009863|AFUN010110|AFUN010153|AFUN010432|AFUN010965|AFUN011236|AFUN011568|AFUN020060|AFUN020304	Forkhead box protein K2; AltName: Full		GO:0003700|GO:0005515|GO:0006355|GO:0043565	chr3	17713192	17714343
AFUN000597	2.90227e-05	8.80141e-06	-4.14702	-2.05208	4.14702	down	495.67	650.187	6935.45	1682.68	445.688	9.58539	722.699	493.092	497.892	497.29	0.340718	-0.336288	3.36853	2.39279	0.186358	-4.34027	1.06906	-0.484947	0.228186	-0.67557	AFUN000597	AFUN000279|AFUN000288|AFUN003917|AFUN006360|AFUN006361|AFUN007013|AFUN011055|AFUN011525|AFUN016423|AFUN018581|AFUN018743|AFUN019659|AFUN019741|AFUN020217|AFUN021349|AFUN021350	Leucine-rich repeat transmembrane neuronal protein 2; AltName: Full		GO:0005515	chr3	18083761	18085978
AFUN014088	0.000163454	6.68643e-05	2.21644	1.14824	2.21644	up	4.73601	2.82843	1.79629	2.39466	8.62389	2	9.75782	1.17569	21.9638	6.94284	0.874427	-1.24648	-1.59931	-0.273814	1.73808	-0.892286	2.10163	-0.772221	2.96883	-0.128522	AFUN014088	AFUN018781|AFUN019062	Trypsin-5; Flags: Precursor		GO:0004252|GO:0006508	chr3	18200742	18201518
AFUN018529	0.00139301	0.000793099	5.61638	2.48964	5.61638	up	234.735	210.147	40.6657	34.2133	242.391	32.4251	31.8285	24.2787	81.1964	74.1641	2.40199	1.17387	-0.905885	-0.0876512	2.44727	-3.34537	-0.296335	-1.68943	0.751458	-0.28125	AFUN018529	AFUN019064				chr3	18431635	18432405
AFUN008192	0.00811119	0.00572063	3.13315	1.64761	3.13315	up	8.3691	27.6076	18.2205	8.50288	4.40744	12.4253	12.6771	60.4233	4.27754	33.7709	-0.70421	-0.0507692	-0.360515	-2.35182	-1.63036	0.521793	0.0791872	1.32961	-1.79149	0.287429	AFUN008192	AFUN005342|AFUN005459|AFUN005671|AFUN005675|AFUN005676|AFUN005677|AFUN008440|AFUN008442|AFUN008443|AFUN008444|AFUN008445|AFUN008446|AFUN010493|AFUN010684|AFUN010685|AFUN018956|AFUN021588|AFUN021589|AFUN021590|AFUN021591|AFUN021592|AFUN021593|AFUN021594|AFUN021595	Pupal cuticle protein; Flags: Precursor		GO:0042302	chr3	18679352	18680185
AFUN005343	0.00212305	0.00128318	2.56462	1.35875	2.56462	up	21.089	137.295	37.8348	14.7278	27.1661	71.0932	29.9447	146.103	31.148	100.009	-0.605033	1.0292	-0.540537	-1.96378	-0.240733	1.80405	0.0850948	1.36925	-0.161374	0.619534	AFUN005343	AFUN000054|AFUN001191|AFUN006219|AFUN006402|AFUN007141|AFUN007531|AFUN007532|AFUN010787|AFUN011483|AFUN011552|AFUN014704|AFUN014744|AFUN018511|AFUN018524|AFUN018553|AFUN018588|AFUN018685|AFUN018796|AFUN018902|AFUN018918|AFUN018961|AFUN019026|AFUN019027|AFUN019058|AFUN019153|AFUN019164|AFUN020194	Fibrinogen C domain-containing protein 1	Angiopoietin-like salivary protein [Source:Projected from Anopheles gambiae (AGAP007041) VB Community Annotation]		chr3	18726053	18727387
AFUN005342	1.41678e-07	1.36621e-08	-3.05906	-1.61309	3.05906	down	9.34703	120.55	750.563	23.4064	15.2983	70.0086	15.1522	120.269	14.6225	87.1394	-1.94543	0.675068	3.60316	-0.332345	-1.23566	1.61539	-1.06416	0.922032	-1.41881	0.254315	AFUN005342	AFUN005459|AFUN005671|AFUN005675|AFUN005676|AFUN005677|AFUN008192|AFUN008440|AFUN008442|AFUN008443|AFUN008444|AFUN008445|AFUN008446|AFUN010493|AFUN010684|AFUN010685|AFUN018956|AFUN021588|AFUN021589|AFUN021590|AFUN021591|AFUN021592|AFUN021593|AFUN021594|AFUN021595	Endocuticle structural glycoprotein SgAbd-1	cuticular protein RR-1 family [Source:Projected from Anopheles gambiae (AGAP007042) VB Community Annotation]	GO:0042302	chr3	18731186	18731927
AFUN021791	1.08537e-06	1.69972e-07	-2.73751	-1.45286	2.73751	down	305.855	1662.58	2510.01	685.4	333.3	459.007	250.208	1022	255.915	1386.82	-0.92332	0.450704	1.33473	0.529543	-0.800365	0.318218	-1.02872	-0.000983874	-1.29949	0.236548	AFUN021791	AFUN021792	Protein I'm not dead yet; AltName: Full	solute carrier family 13 (sodium-dependent dicarboxylate transporter), member [Source:Projected from Anopheles gambiae (AGAP007054) VB Community Annotation]	GO:0005215|GO:0006814|GO:0016020|GO:0055085	chr3	19244056	19247261
AFUN021794	8.10926e-05	2.94773e-05	2.245	1.16672	2.245	up	239.962	118.224	63.8038	87.4982	134.231	11.4012	78.4791	203.678	240.494	174.117	1.29092	-0.798841	-1.39889	0.124209	0.451824	-3.83586	-0.137179	0.236266	1.17514	-0.192821	AFUN021794	AFUN000206|AFUN001351|AFUN001808|AFUN003991|AFUN004114|AFUN006657|AFUN008458|AFUN009558|AFUN011058|AFUN016533|AFUN018921|AFUN020496|AFUN020576|AFUN021795|AFUN021796|AFUN021797|AFUN021798	Insulin-like growth factor-binding protein complex acid labile subunit; Short		GO:0005515	chr3	19416475	19420380
AFUN021793	9.39809e-10	2.55239e-11	2.37244	1.24637	2.37244	up	96.4224	39.3757	10.5996	33.2702	110.403	7.89368	62.5744	65.3436	157.615	47.1344	1.64083	-0.719716	-2.32325	0.394456	1.83516	-1.3139	1.20135	0.261361	2.2308	-0.412757	AFUN021793	AFUN000648|AFUN001357|AFUN002069|AFUN004095|AFUN004375|AFUN004746|AFUN006647|AFUN011037|AFUN011119|AFUN019884|AFUN019919|AFUN020502	Protein artichoke; Flags: Precursor		GO:0005515	chr3	19425527	19429437
AFUN007620	0.00148961	0.00085724	2.08813	1.06221	2.08813	up	172.723	448.709	257.569	67.712	177.158	124.553	151.641	364.037	177.676	483.649	-0.166995	0.14184	-0.369221	-1.22921	-0.131434	0.0171758	-0.170479	0.0904841	-0.245195	0.297506	AFUN007620		Probable inactive tRNA-specific adenosine deaminase-like protein 3; AltName: Full	tRNA-specific adenosine deaminase [Source:Projected from Anopheles gambiae (AGAP007066) VB Community Annotation]	GO:0003824	chr3	19505293	19506574
AFUN019165	0.0194099	0.0152202	3.46565	1.79312	3.46565	up	97.3968	77.0285	66.9879	23.0056	66.6721	11.4405	53.634	57.571	80.7646	132.872	0.693966	-0.712997	-0.624732	-1.09916	0.146158	-3.12823	0.0175625	-0.882711	0.304829	0.121058	AFUN019165	AFUN008456	E3 ubiquitin-protein ligase FANCL; AltName: Full		GO:0004842|GO:0036297|GO:0043240	chr3	19663838	19665109
AFUN019082	8.94838e-08	7.77049e-09	2.34508	1.22964	2.34508	up	42.5092	3.80789	19.2466	14.8388	26.4622	1.5	24.5856	6.65586	41.0073	7.27046	1.61946	-3.38149	-0.302441	0.389821	0.934598	-3.52081	1.01382	-1.87377	1.44858	-1.9492	AFUN019082	AFUN008457	Uncharacterized protein CG4449		GO:0005515	chr3	19666426	19667336
AFUN006060	0.00046161	0.00022413	-2.12244	-1.08573	2.12244	down	1108.15	2861.74	2241.88	1925.35	1214.67	1205.72	1185.71	1978.78	1228.25	2449.1	-0.0863015	0.213948	0.151521	0.999424	0.0450821	0.691307	0.195615	-0.0679957	-0.0568418	0.0367954	AFUN006060	AFUN000057|AFUN000210|AFUN003002|AFUN003966|AFUN004210|AFUN004504|AFUN008502|AFUN008503|AFUN008504|AFUN009405|AFUN019211|AFUN020690	Scavenger receptor class B member 1; Short	Class B Scavenger Receptor (CD36 domain). [Source:Projected from Anopheles gambiae (AGAP005725) VB Community Annotation]	GO:0016020	chr3	20165061	20202577
AFUN010121	0.0012643	0.000709574	-2.69559	-1.4306	2.69559	down	178.68	368.646	451.462	394.278	223.195	512.046	240.883	533.935	289.87	452.639	-0.693434	-0.717054	-0.13493	0.737167	-0.373519	1.48133	-0.0781539	0.0677115	-0.114391	-0.373446	AFUN010121					chr3	20640665	20642739
AFUN010097	0.00497541	0.00332162	3.53382	1.82123	3.53382	up	18.9895	8.42355	26.829	4.39889	17.575	2.10279	5.80038	7.49638	34.5485	8.65062	1.14305	-1.09814	0.862911	-0.678179	1.03035	-2.17252	-0.383616	-1.76117	1.88748	-0.847201	AFUN010097					chr3	21103795	21104915
AFUN010087	5.01229e-05	1.68278e-05	2.32646	1.21814	2.32646	up	225.549	425.766	701.802	79.3632	198.716	120.489	169.125	353.737	243.978	671.664	0.0431093	-0.108755	0.902003	-1.17503	-0.140645	-0.205561	-0.187924	-0.1258	0.0374317	0.596408	AFUN010087		Serine protease Do-like HtrA; AltName: Full		GO:0004252|GO:0005777|GO:0016485	chr3	21361604	21363606
AFUN010045	0.00668354	0.00460672	-4.12235	-2.04347	4.12235	down	185.36	1094.31	752.569	625.509	203.27	430.84	162.196	486.742	280.693	423.306	-0.570637	0.922498	0.672132	1.47283	-0.438589	1.30205	-0.578909	0.00404867	-0.0909591	-0.400261	AFUN010045					chr3	21593904	21599761
AFUN010052	0.0119886	0.00887561	2.38506	1.25403	2.38506	up	467.944	349.223	497.588	160.608	370.547	265.779	427.456	317.227	465.375	675.803	0.448247	-1.04242	-0.241863	-0.80578	0.110548	-4.7769	0.502007	-0.930717	0.321319	-0.042484	AFUN010052					chr3	21658516	21659262
AFUN004473	2.37665e-05	6.95114e-06	3.28986	1.71803	3.28986	up	195.182	40.2649	243.474	48.5662	142.959	38.0697	107.758	41.5415	164.557	59.0772	1.40733	-1.93837	0.947557	-0.310697	0.957095	-0.294899	0.734627	-1.643	1.04212	-1.33781	AFUN004473	AFUN022306|AFUN022307	Rhythmically expressed gene 2 protein; AltName: Full	rhythmically expressed gene 2 protein [Source:Projected from Anopheles gambiae (AGAP004954) VB Community Annotation]	GO:0016787	chr3	22388484	22390387
AFUN018641	1.53088e-05	4.14792e-06	13.6167	3.7673	13.6167	up	15.5628	41.067	12.3253	3.91109	24.8725	142.369	12.5109	26.3117	10.3293	14.4924	0.0104634	0.341861	-1.10474	-3.75684	0.685902	3.8598	-0.120132	-0.0500734	-0.699876	-1.11334	AFUN018641		Ficolin-1; AltName: Full			chr3	23207287	23207881
AFUN019074	0.00424442	0.00278091	2.1761	1.12175	2.1761	up	330.84	308.651	287.135	124.455	281.81	32.582	169.972	171.141	305.459	248.588	1.09268	-0.0759592	0.109551	-0.0290662	0.860252	-3.38048	0.316166	-0.676408	0.858542	-0.340696	AFUN019074	AFUN019931				chr3	23216628	23218719
AFUN019146	0.0125637	0.00935894	3.74041	1.9032	3.74041	up	20421.6	9614.26	14716.8	4469.35	33180.7	9408.66	23100.6	5441.27	32099.1	16122.2	1.18654	-0.968795	-0.0648203	-0.716662	1.88577	-6.91338	1.54869	-1.53969	1.71999	-0.175514	AFUN019146					chr3	23309561	23310550
AFUN018902	0.00762801	0.00533466	2.08314	1.05876	2.08314	up	141.698	243.373	491.889	55.6823	225.107	31.9643	87.2359	177.955	211.88	265.34	0.111374	-0.176757	1.12817	-0.947387	0.77815	-3.13996	-0.404127	-0.378073	0.572817	-0.00459492	AFUN018902	AFUN000054|AFUN001191|AFUN005343|AFUN006219|AFUN006402|AFUN007141|AFUN007531|AFUN007532|AFUN010787|AFUN011483|AFUN011552|AFUN014704|AFUN014744|AFUN018511|AFUN018524|AFUN018553|AFUN018588|AFUN018685|AFUN018796|AFUN018918|AFUN018961|AFUN019026|AFUN019027|AFUN019058|AFUN019153|AFUN019164|AFUN020194	Angiopoietin-related protein 2; AltName: Full			chr3	23530758	23531767
AFUN020013	0.000137299	5.45864e-05	4.61884	2.20753	4.61884	up	12.5467	4.70682	1.81712	2.22367	13.2307	7.08517	13.0601	15.0056	24.3556	2	2.34117	-0.141796	-1.35476	0.133641	2.41673	2.1726	2.58335	1.78122	3.17913	-1.61228	AFUN020013	AFUN000659|AFUN006150|AFUN008041|AFUN008476|AFUN008630|AFUN009680|AFUN010533|AFUN016306|AFUN019057|AFUN019530|AFUN019733|AFUN019762|AFUN021870	Tubulin beta-3 chain; AltName: Full	Tubulin beta chain [Source:UniProtKB/TrEMBL;Acc:A0A182RFR3]	GO:0003924|GO:0005200|GO:0005525|GO:0005737|GO:0005874|GO:0007017	chr3	23628894	23630590
AFUN020614	4.575e-08	3.40802e-09	3.2593	1.70456	3.2593	up	3189.57	1988.27	1463.82	801.09	3527.93	635.572	2307.33	1275.44	4405.26	1946.63	1.40409	-0.346236	-0.498259	-0.300469	1.54854	-0.267273	1.12128	-0.73642	1.75097	-0.329289	AFUN020614	AFUN007193	Trypsin-6; Flags: Precursor	trypsin type [Source:Projected from Anopheles gambiae (AGAP004900) VB Community Annotation]	GO:0004252|GO:0006508	chr3	23848684	23849894
AFUN003724	2.48128e-08	1.61731e-09	4.08559	2.03055	4.08559	up	581.396	324.763	96.1206	116.49	404.117	52.7809	347.273	223.932	554.512	446.382	1.43575	-0.472867	-1.93958	-0.5948	0.909983	-1.36982	0.876616	-0.758856	1.24846	0.0335069	AFUN003724	AFUN018514	CCAAT/enhancer-binding protein gamma; Short		GO:0003700|GO:0006355	chr3	23961801	23962544
AFUN018514	3.18645e-05	9.81828e-06	-2.03351	-1.02397	2.03351	down	210.892	271.604	568.872	351.06	240.73	60.3841	268.872	195.776	262.16	329.718	0.103424	-0.600057	0.756298	1.1274	0.293318	-1.04497	0.638158	-0.822022	0.298381	-0.272846	AFUN018514	AFUN003724	CCAAT/enhancer-binding protein gamma; Short		GO:0003700|GO:0006355	chr3	24008957	24009706
AFUN019933	3.19087e-07	3.74078e-08	2.97939	1.57501	2.97939	up	1762.83	1829.78	756.585	484.348	1571.37	488.417	1289.43	1319.99	1593.09	1339.91	1.10703	0.0923208	-0.892019	-0.467987	0.940136	-0.0888145	0.84019	-0.128487	0.841979	-0.30973	AFUN019933	AFUN018723			GO:0016021	chr3	24016647	24032249
AFUN003727	0.00754083	0.00526624	6.77345	2.75989	6.77345	up	89.766	326.753	145.929	27.829	61.0728	44.2677	33.2614	202.675	101.917	318.846	0.00648753	0.801966	-0.0712146	-2.7534	-0.550168	-0.357557	-1.24151	0.363274	0.0706601	0.81411	AFUN003727	AFUN018744|AFUN019001	Vitellogenic carboxypeptidase; Flags: Precursor	vitellogenic carboxypeptidase-like protein [Source:Projected from Anopheles gambiae (AGAP005434) VB Community Annotation]	GO:0004185|GO:0006508	chr3	24019727	24021402
AFUN003745	0.0169151	0.0130586	-2.00529	-1.00381	2.00529	down	69.7769	291.711	193.041	114.542	113.935	80.2618	64.4132	168.681	105.914	165.028	-0.437131	0.558102	0.252227	0.566681	0.269236	0.420702	-0.368203	0.0181991	0.0459514	-0.216239	AFUN003745	AFUN004700	Protein singed wings 2; Flags: Precursor	protein singed wings [Source:Projected from Anopheles gambiae (AGAP005417) VB Community Annotation]	GO:0005044|GO:0005515|GO:0016020	chr3	24099979	24108966
AFUN002585	1.82488e-05	5.1093e-06	-3.18883	-1.67303	3.18883	down	1769.01	3128.29	2749.5	4617.81	1751.76	463.628	1642.74	2903.11	1834.25	3526.07	0.0898177	-0.156238	-0.0526857	1.76285	0.0746584	-1.18622	0.167295	-0.0136738	0.0230815	0.0639343	AFUN002585		BTB/POZ domain-containing protein 6-B			chr3	24240525	24255766
AFUN018634	2.68218e-05	8.0261e-06	2.29198	1.19659	2.29198	up	230.097	472.438	63.2139	82.1813	157.433	190.078	149.502	552.307	144.908	326.202	0.120833	0.0902348	-2.52182	-1.07576	-0.427687	0.501051	-0.316917	0.565917	-0.66526	-0.396638	AFUN018634	AFUN002581	Splicing factor 3B subunit 2; AltName: Full	splicing factor 3B subunit [Source:Projected from Anopheles gambiae (AGAP006240) VB Community Annotation]	GO:0005634	chr3	24281784	24285101
AFUN018484	0.0106755	0.00777697	2.2188	1.14978	2.2188	up	24.2447	182.422	66.8989	8.94481	31.4343	30.6471	20.559	183.107	47.3246	221.593	-0.812154	1.03091	-0.126566	-1.96194	-0.438499	-1.58116	-0.865734	1.28665	0.0337817	1.35902	AFUN018484	AFUN002580	Protein TSSC1		GO:0005515	chr3	24285228	24286624
AFUN018635	0.000198008	8.35414e-05	2.26403	1.1789	2.26403	up	328.706	409.389	244.457	118.85	371.711	65.5914	232.219	409.312	453.37	591.665	0.434078	-0.317729	-0.771863	-0.744818	0.610444	-1.23527	0.117086	-0.0676635	0.778983	0.261063	AFUN018635	AFUN021195	KxDL motif-containing protein CG10681			chr3	24292271	24293505
AFUN018816	0.00360399	0.00231275	2.14689	1.10225	2.14689	up	352.269	456.528	549.232	134.319	335.754	44.2238	188.357	238.466	353.83	567.767	0.262493	-0.431963	0.124505	-0.839758	0.192203	-2.07542	-0.456393	-1.11854	0.149885	-0.0698855	AFUN018816	AFUN002577	Protein SHQ1 homolog		GO:0000493	chr3	24297604	24299277
AFUN020670	8.32782e-09	4.07697e-10	2.09567	1.06741	2.09567	up	621.526	2794.95	518.516	242.778	1141.51	1634.45	760.518	1660.63	927.31	2544.66	-0.503613	0.596844	-1.54377	-1.57103	0.372425	1.54718	-0.0281235	0.0960881	-0.0453615	0.508976	AFUN020670	AFUN002566|AFUN002571|AFUN003595|AFUN003596|AFUN004380|AFUN004866|AFUN016354|AFUN016427|AFUN021193	Xanthine dehydrogenase; AltName: Full		GO:0005506|GO:0009055|GO:0016491|GO:0046872|GO:0050660|GO:0051536|GO:0051537|GO:0055114|GO:0071949	chr3	24365242	24369727
AFUN008255	0.000111118	4.27274e-05	-3.16651	-1.66289	3.16651	down	20.2618	8.73289	298.301	52.521	32.1488	3.03659	26.7656	33.9022	32.7916	51.2833	-0.0263346	-2.30905	3.07487	1.63656	0.638651	-3.03786	0.559601	-0.101862	0.549243	-0.962634	AFUN008255	AFUN005608|AFUN008872|AFUN019315|AFUN019653|AFUN019698|AFUN019754|AFUN019821|AFUN021444|AFUN021445|AFUN021446|AFUN021447|AFUN021510|AFUN021511|AFUN021858|AFUN021875|AFUN021881|AFUN021882|AFUN021883|AFUN021884|AFUN021885|AFUN022050|AFUN022051|AFUN022052	Carboxypeptidase B	carboxypeptidase B [Source:Projected from Anopheles gambiae (AGAP006210) VB Community Annotation]	GO:0004181|GO:0006508|GO:0008270	chr3	24622688	24623951
AFUN021884	0.00033838	0.000156634	-2.35633	-1.23654	2.35633	down	58.7527	298.191	153.726	113.328	105.8	133.455	81.8273	142.647	95.8572	187.259	-0.746067	0.528962	-0.137163	0.490472	0.101529	1.09342	-0.0838188	-0.284488	-0.158821	-0.0947599	AFUN021884	AFUN005608|AFUN008255|AFUN008872|AFUN019315|AFUN019653|AFUN019698|AFUN019754|AFUN019821|AFUN021444|AFUN021445|AFUN021446|AFUN021447|AFUN021510|AFUN021511|AFUN021858|AFUN021875|AFUN021881|AFUN021882|AFUN021883|AFUN021885|AFUN022050|AFUN022051|AFUN022052	Carboxypeptidase B		GO:0004181|GO:0006508|GO:0008270	chr3	24639083	24640537
AFUN021886	1.42935e-07	1.38131e-08	-3.00185	-1.58585	3.00185	down	132.415	392.421	3487.2	325.386	213.701	110.835	102.449	219.972	189.057	544.072	-0.521391	-0.0225337	3.41882	1.06446	0.168121	-0.122174	-0.70723	-0.607278	-0.126616	0.496345	AFUN021886	AFUN006606|AFUN008263|AFUN008264|AFUN018959|AFUN019627|AFUN021888|AFUN021889				chr3	24653330	24654227
AFUN018844	4.07373e-07	5.08642e-08	-8.48075	-3.08419	8.48075	down	39.2138	64.9657	559.45	272.237	66.1044	22.3149	96.1354	103.314	118.216	142.219	-0.873021	-1.21319	2.18283	2.21117	-0.120654	-1.03051	0.605005	-0.293558	0.599987	-0.0353413	AFUN018844	AFUN000048|AFUN000593|AFUN001311|AFUN002792|AFUN004160|AFUN007970|AFUN008262|AFUN008953|AFUN009849|AFUN010577|AFUN011053|AFUN019421|AFUN019790|AFUN020228|AFUN021979|AFUN021980|AFUN021981|AFUN021982|AFUN022194|AFUN022195|AFUN022309|AFUN022310	Coagulation factor IX; AltName: Full		GO:0004252|GO:0006508	chr3	24661896	24663220
AFUN004372	2.64606e-05	7.90309e-06	-2.11806	-1.08274	2.11806	down	7279.89	23695.9	64010.1	12622.3	8777.67	17061.5	5391.39	18425.7	6204.36	26287.4	-0.415672	0.218497	1.94191	0.667073	-0.14677	1.46895	-0.664613	0.105913	-0.765292	0.41571	AFUN004372	AFUN002730|AFUN004519|AFUN006113|AFUN009095|AFUN009783|AFUN018851|AFUN020264|AFUN020311|AFUN021448|AFUN021449	Troponin C, isoform 1		GO:0005509	chr3	25044723	25054008
AFUN021441	0.000348259	0.000161993	-2.12445	-1.08709	2.12445	down	87.4496	348.166	430.053	152.082	164.413	230.694	142.388	326.906	184.636	399.861	-0.980129	-0.0553617	0.539135	0.106962	-0.070344	1.0752	-0.0924999	0.10408	-0.0209549	0.191849	AFUN021441	AFUN001632|AFUN001633|AFUN003531|AFUN006704|AFUN008441|AFUN021440|AFUN021706	Apyrase; AltName: Full	Ser/Thr protein phosphatase/nucleotidase [Source:Projected from Anopheles gambiae (AGAP007140) VB Community Annotation]	GO:0000166|GO:0009166|GO:0016787|GO:0016788|GO:0046872	chr3	25339380	25341322
AFUN004299	0.00723675	0.00503688	-2.09981	-1.07026	2.09981	down	50.4725	100.941	74.8315	86.7579	66.6312	1.93348	70.4001	81.9448	88.9468	114.353	-0.0728013	-0.141339	-0.283378	0.99746	0.326882	-3.29661	0.5916	-0.19179	0.625658	0.0861284	AFUN004299					chr3	25345522	25347031
AFUN004295	5.02967e-07	6.56383e-08	2.34386	1.22889	2.34386	up	1330.63	599.03	865.155	464.728	1208.47	84.9472	858.785	446.301	1148.96	706.453	1.29183	-0.928063	-0.107978	0.0629408	1.15188	-2.0217	0.844408	-1.10234	0.961064	-0.642615	AFUN004295		Nuclear nucleic acid-binding protein C1D	exosome complex protein LRP1 [Source:Projected from Anopheles gambiae (AGAP007147) VB Community Annotation]		chr3	25357381	25358242
AFUN004284	4.10879e-05	1.33095e-05	2.0331	1.02368	2.0331	up	403.367	373.823	472.686	162.411	370.693	96.2061	355.792	396.387	437.049	575.013	0.512448	-0.665772	-0.0374877	-0.511231	0.389561	-0.899576	0.515711	-0.330879	0.509165	0.00295115	AFUN004284				GO:0046872	chr3	25595617	25596569
AFUN004279	0.0046491	0.00307786	2.13355	1.09325	2.13355	up	14.3801	9.89748	5.58003	11.2973	10.3129	2.12221	7.75857	10.8999	32.6252	3.66507	1.16949	-0.437936	-2.12931	0.0762357	0.688853	-1.62066	0.463597	-0.0484187	2.23241	-1.87081	Or6	AFUN000040|AFUN015769|AFUN015965	Odorant receptor 4; Short	odorant receptor 6 [Source:VB Community Annotation]	GO:0004984|GO:0005549|GO:0007608|GO:0016020	chr3	25632236	25635208
AFUN018787	0.00615133	0.00420517	3.13473	1.64834	3.13473	up	431.367	939.585	1754.62	112.647	156.505	20.6551	129.275	802.769	228.387	572.361	0.688296	0.742921	1.93374	-0.960044	-0.775426	-3.04018	-0.865854	0.766219	-0.348127	0.075307	AFUN018787	AFUN004370				chr3	25904843	25905800
AFUN004370	0.000228313	9.87917e-05	-2.02005	-1.01439	2.02005	down	64.787	310.998	1641.8	107.133	49.3376	52.915	54.7326	368.845	79.1863	502.525	-0.618546	0.576102	3.26615	0.395842	-1.01258	-4.15537	-0.67753	1.07255	-0.447986	1.31587	AFUN004370	AFUN018787				chr3	25942187	25943483
AFUN018580	8.51959e-08	7.32665e-09	4.61269	2.20561	4.61269	up	308.773	1522.08	564.22	54.7972	283.607	626.309	167.874	1155.22	402.237	1337.84	-0.42859	0.804356	-0.337605	-2.6342	-0.552261	1.24761	-1.12344	0.656812	-0.166077	0.665696	AFUN018580	AFUN021917	Serine protease snake; Flags: Precursor		GO:0004252|GO:0006508	chr3	25978641	25980021
AFUN018583	0.000955007	0.000513276	3.37556	1.75513	3.37556	up	23.1295	84.7553	5.0582	5.6091	26.7634	14.12	12.5832	76.2288	26.5306	64.4724	0.0372	0.842288	-2.93456	-1.71793	0.246714	-1.50238	-0.656712	0.93966	0.11614	0.49515	AFUN018583	AFUN000319|AFUN001349|AFUN001587|AFUN003078|AFUN003564|AFUN005198|AFUN006110|AFUN008423|AFUN008494|AFUN008495|AFUN008586|AFUN009688|AFUN010671|AFUN011660|AFUN015884|AFUN015896|AFUN015897|AFUN016537|AFUN016538|AFUN018667|AFUN018674|AFUN018833|AFUN019195|AFUN019227|AFUN019710|AFUN019728|AFUN020209|AFUN022283|AFUN022284	Melanization protease 1; Flags: Precursor		GO:0004252|GO:0006508	chr3	25987267	25989061
AFUN018667	3.96219e-07	4.92199e-08	9.48888	3.24624	9.48888	up	25.9788	87.4956	6.00183	2.24119	39.6253	14.0824	10.1478	64.9769	58.5613	72.6367	-0.182307	0.501088	-3.79284	-3.42854	0.425763	-0.409875	-1.35415	0.322141	0.871321	0.28006	AFUN018667	AFUN000319|AFUN001349|AFUN001587|AFUN003078|AFUN003564|AFUN005198|AFUN006110|AFUN008423|AFUN008494|AFUN008495|AFUN008586|AFUN009688|AFUN010671|AFUN011660|AFUN015884|AFUN015896|AFUN015897|AFUN016537|AFUN016538|AFUN018583|AFUN018674|AFUN018833|AFUN019195|AFUN019227|AFUN019710|AFUN019728|AFUN020209|AFUN022283|AFUN022284	Serine protease easter; Flags: Precursor		GO:0004252|GO:0006508	chr3	25991982	25993786
AFUN018674	5.74183e-07	7.74434e-08	12.9144	3.69091	12.9144	up	419.498	1377.32	437.044	26.5907	417.789	104.084	113.287	641.954	477.244	1768.26	0.184881	0.831521	-0.534733	-3.50603	0.177973	-1.17017	-1.51948	-0.01946	0.251956	1.23947	AFUN018674	AFUN000319|AFUN001349|AFUN001587|AFUN003078|AFUN003564|AFUN005198|AFUN006110|AFUN008423|AFUN008494|AFUN008495|AFUN008586|AFUN009688|AFUN010671|AFUN011660|AFUN015884|AFUN015896|AFUN015897|AFUN016537|AFUN016538|AFUN018583|AFUN018667|AFUN018833|AFUN019195|AFUN019227|AFUN019710|AFUN019728|AFUN020209|AFUN022283|AFUN022284	Serine protease easter; Flags: Precursor		GO:0004252|GO:0006508	chr3	25995966	25997814
AFUN017026	2.78945e-06	5.44667e-07	2.21971	1.15037	2.21971	up	522.385	116.2	281.098	192.65	704.714	86.5441	748.479	107.91	533.901	117.879	1.51931	-1.71767	-0.153455	0.368943	1.95022	-0.418424	2.22248	-1.57411	1.43179	-1.64949	U1			U1 spliceosomal RNA		chr3	26567769	26567933
AFUN008508	2.3666e-06	4.46576e-07	2.75952	1.46442	2.75952	up	557.592	442.763	1352.61	165.408	565.954	71.4248	405.455	326.139	632.255	514.111	0.539611	-0.861548	1.03935	-0.924805	0.560066	-1.76923	0.264265	-1.05226	0.601922	-0.598518	mRpL52		39S ribosomal protein L52, mitochondrial; Short	39S ribosomal protein L52, mitochondrial [Source:VB Community Annotation]	GO:0003735|GO:0005762|GO:0032543	chr3	26569401	26569967
AFUN008494	0.0355823	0.0296837	2.96516	1.56811	2.96516	up	54.9065	182.102	114.928	15.1582	64.8839	17.5502	27.2684	68.8306	64.171	103.071	0.230182	0.891397	0.517133	-1.33793	0.470049	-2.32133	-0.595242	-0.261889	0.336141	0.117771	AFUN008494	AFUN000319|AFUN001349|AFUN001587|AFUN003078|AFUN003564|AFUN005198|AFUN006110|AFUN008423|AFUN008495|AFUN008586|AFUN009688|AFUN010671|AFUN011660|AFUN015884|AFUN015896|AFUN015897|AFUN016537|AFUN016538|AFUN018583|AFUN018667|AFUN018674|AFUN018833|AFUN019195|AFUN019227|AFUN019710|AFUN019728|AFUN020209|AFUN022283|AFUN022284	Serine protease easter; Flags: Precursor	CLIP-domain serine protease [Source:Projected from Anopheles gambiae (AGAP004855) VB Community Annotation]	GO:0004252|GO:0006508	chr3	26702560	26704368
AFUN021918	4.99077e-05	1.67439e-05	-3.17509	-1.6668	3.17509	down	235.444	944.893	997.984	611.953	212.687	171.579	422.79	966.134	306.528	792.974	-0.853361	0.0829252	0.451546	0.813439	-1.00103	-0.654004	0.175515	0.365333	-0.59171	-0.122469	AFUN021918	AFUN000482|AFUN000483|AFUN001521|AFUN006100|AFUN008344|AFUN015877|AFUN016157|AFUN016392|AFUN016393|AFUN018602|AFUN019225|AFUN019229|AFUN019241|AFUN019468|AFUN019506|AFUN019694|AFUN019792|AFUN020600|AFUN021339|AFUN021340|AFUN021512|AFUN021513|AFUN021514|AFUN021637|AFUN021638|AFUN022134|AFUN022135|AFUN022136|AFUN022137|AFUN022319|AFUN022320	Serine protease snake; Flags: Precursor		GO:0004252|GO:0006508	chr3	26707958	26711523
AFUN006748	0.0101124	0.00732966	-2.18318	-1.12643	2.18318	down	19.6354	97.5917	68.3224	35.0916	31.8722	22.5755	21.24	108.103	45.9819	60.6447	-0.835848	0.408974	0.184331	0.290586	-0.138019	0.0213258	-0.538199	0.806893	0.272779	-0.22992	AFUN006748	AFUN001759|AFUN006401|AFUN015100				chr3	26956640	26961809
AFUN006758	0.0269366	0.0218216	-3.10273	-1.63354	3.10273	down	976.919	2228.96	1607.16	2481.29	765.136	272.819	631.306	863.316	850.419	1669.65	0.163745	0.285326	0.103219	1.79729	-0.189796	-1.02068	-0.281835	-0.83275	-0.155306	-0.0840154	AFUN006758		L-lactate dehydrogenase; Short	L-lactate dehydrogenase [Source:UniProtKB/TrEMBL;Acc:A0A182RKJ0]	GO:0003824|GO:0004459|GO:0005737|GO:0005975|GO:0016491|GO:0016616|GO:0019752|GO:0055114	chr3	27078156	27082584
AFUN018889	0.00147785	0.000850261	-2.33291	-1.22213	2.33291	down	26.307	107.182	108.896	50.2392	20.9004	23.6758	43.3233	46.0247	28.7548	39.5176	-0.131259	0.82681	1.13945	1.09087	-0.464188	-2.94795	0.77276	-0.14244	-0.121888	-0.565208	AFUN018889	AFUN001863|AFUN008721|AFUN011636|AFUN011908|AFUN011925|AFUN011989|AFUN012000|AFUN019539	Putative nuclease HARBI1; AltName: Full			chr3	27357077	27358292
AFUN014716	0.000288286	0.000129724	-6.52679	-2.70637	6.52679	down	20.8973	228.747	361.783	111.651	22.9334	59.4897	35.4453	134.971	50.3524	116.514	-1.91678	0.467106	1.41823	0.789593	-1.78366	0.248413	-0.970177	-0.0436659	-0.767019	-0.458665	AFUN014716					chr3	27369956	27371468
AFUN021713	1.58911e-08	9.09117e-10	-2.72883	-1.44828	2.72883	down	169.763	1294.92	4449.27	379.222	199.719	392.075	169.135	823.329	191.846	1163.22	-1.28057	0.58221	2.65267	0.167707	-1.04714	0.5829	-1.1016	0.179227	-1.22313	0.474959	AFUN021713	AFUN006922|AFUN006931|AFUN021712|AFUN021715	Galectin-4; Short	galectin [Source:Projected from Anopheles gambiae (AGAP012529) VB Community Annotation]	GO:0030246	chr3	27421364	27422147
AFUN006794	7.66299e-09	3.72446e-10	-2.31776	-1.21273	2.31776	down	289.731	1708.4	4471.73	549.714	289.353	405.259	216.154	1383.7	302.664	1898.49	-1.13881	0.352569	2.03051	0.0739229	-1.1417	0.00118995	-1.37714	0.298799	-1.19479	0.552259	AFUN006794					chr3	27496162	27497700
AFUN017071	0.0136172	0.0102302	2.424	1.27739	2.424	up	2.03253	2.05333		0.837882	2.54927	1.15151	1.75708		3.98024	0.481749	1.41242	0.0566764	0	0.135027	1.89741	1.51473	1.38663	0	2.26301	0	mir-286			microRNA mir-286		chr3	27670817	27670893
AFUN015186	5.75553e-05	1.97481e-05	2.65893	1.41085	2.65893	up	147.117	65.093	185.933	45.2927	139.315	33.6473	114.192	30.3988	157.573	82.3874	0.993378	-1.25149	0.552473	-0.417469	0.913749	-4.05322	0.8122	-2.09964	0.973448	-0.864084	AFUN015186		GSK3-beta interaction protein; Short		GO:0051018|GO:0060828	chr3	27968559	27969115
AFUN002277	0.000169579	6.98485e-05	-2.24931	-1.16948	2.24931	down	491.672	886.909	1836.55	905.313	532.232	104.413	237.159	1047.07	492.973	1068.25	0.280852	0.063461	1.40336	1.45034	0.394194	-1.29867	-0.586666	0.553293	0.165681	0.379331	AFUN002277			odorant-binding protein [Source:Projected from Anopheles gambiae (AGAP006080) VB Community Annotation]	GO:0005549	chr3	28197912	28198884
AFUN002269	8.13701e-05	2.96064e-05	-2.03714	-1.02655	2.03714	down	216.492	1096.04	1017.58	361.025	237.384	478.484	161.805	1015.16	212.636	960.502	-0.762279	0.509158	0.691752	0.264268	-0.630388	1.03774	-0.998018	0.648896	-0.907196	0.366197	AFUN002269	AFUN020718	PI-PLC X domain-containing protein 1		GO:0006629|GO:0008081	chr3	28410041	28414412
AFUN005455	0.0031277	0.0019804	2.30244	1.20316	2.30244	up	3629.93	1804.22	2474.64	1290.58	3059.07	46.1273	3147.98	1541.94	3692.9	3188.84	0.698385	-1.37866	-0.633061	-0.504776	0.450517	-4.94392	0.677191	-1.35496	0.604213	-0.509523	AFUN005455		Nanos homolog 1	nanos [Source:Projected from Anopheles gambiae (AGAP006098) VB Community Annotation]	GO:0003723|GO:0008270	chr3	28701290	28703142
AFUN020097	3.65554e-07	4.43577e-08	-4.02755	-2.0099	4.02755	down	440.749	1979.11	5100.79	1453.13	813.997	685.826	352.748	1294.26	685.969	1869.97	-0.989599	0.108743	1.76437	1.0203	-0.105549	0.304155	-1.1266	-0.253645	-0.470398	0.0743854	AFUN020097	AFUN005447|AFUN005450|AFUN020400|AFUN021954|AFUN021955|AFUN021956|AFUN021957	Natterin-3; Flags: Precursor			chr3	28741937	28743681
AFUN005447	0.00997205	0.0072126	5.38684	2.42944	5.38684	up	21.7501	21.6797	3.50593	5.7051	30.2515	46.6771	5.43129	3.47877	44.4297	8.66377	1.35493	0.28177	-2.35201	-1.07451	1.8299	-2.25344	-0.462407	-1.94875	2.26644	-0.994026	AFUN005447	AFUN005450|AFUN020097|AFUN020400|AFUN021954|AFUN021955|AFUN021956|AFUN021957	Natterin-4; Flags: Precursor			chr3	28745300	28745780
AFUN005432	7.07218e-05	2.52286e-05	-2.02804	-1.02009	2.02804	down	32.2116	983.092	654.24	53.4765	87.3147	464.542	44.3579	378.247	53.5748	85.9671	-1.60577	2.25742	1.95967	-0.585681	-0.168141	2.90026	-0.959836	1.12976	-0.99078	-1.21056	AFUN005432					chr3	28935611	28936928
AFUN002942	0.0320052	0.0264196	2.01655	1.01189	2.01655	up	813.904	2022.42	1098.11	330.398	780.378	347.11	613.913	1520.16	725.184	1884.99	0.0777982	0.322469	-0.268833	-0.934092	0.0160936	-0.495798	-0.144707	0.160947	-0.2077	0.268427	TOLL9		Toll-like receptor Tollo; AltName: Full	TOLL-like receptor 9 [Source:VB Community Annotation]	GO:0005515|GO:0007165	chr3	28947283	28951619
AFUN002944	0.0432944	0.036719	3.2137	1.68423	3.2137	up	27.9451	13.4903	21.8773	15.867	38.1485	18.07	28.6125	28.2981	56.6612	18.5306	0.643211	-1.47594	-0.488679	-1.04102	1.09122	0.670077	0.861583	-0.156823	1.54399	-0.970475	AFUN002944					chr3	28958451	28959715
AFUN019088	0.00189339	0.00112485	-2.65105	-1.40657	2.65105	down	2.79986	6.16441	4.48344	6.07616	3.28714	1	2.91438	0.824837	6.524	0.241611	1.36169	0.846472	-0.0777016	2.76825	1.59215	0.265735	1.60384	-0.16023	2.4631	-0.512803	AFUN019088	AFUN018697				chr3	28968965	28969493
AFUN002947	0.00268278	0.00166784	2.16367	1.11348	2.16367	up	4.77343	4.24264	0.866667	2.54847	13.2735	1	7.35945	2	15.6244	7.81544	2.37731	0.635026	-0.266851	1.26383	3.85175	0.771008	2.02661	-0.0923547	3.96903	0.944976	AFUN002947	AFUN018531|AFUN018720|AFUN021218|AFUN021219				chr3	28970861	28972790
AFUN004231	2.04111e-05	5.80685e-06	2.05065	1.03608	2.05065	up	804.311	772.862	842.28	321.075	720.954	127.145	667.338	570.007	842.311	1047.26	0.501066	-0.624959	-0.211114	-0.535013	0.342203	-1.50435	0.416051	-0.813852	0.448678	-0.139134	AFUN004231	AFUN002084|AFUN002426|AFUN002957|AFUN003325|AFUN007061|AFUN009650	Selenocysteine-specific elongation factor; AltName: Full	eukaryotic elongation factor, selenocysteine-tRNA-specific [Source:Projected from Anopheles gambiae (AGAP006250) VB Community Annotation]	GO:0003924|GO:0005525	chr3	29187726	29189479
AFUN004238	0.00637206	0.0043736	2.12547	1.08778	2.12547	up	28.4517	13.0915	35.794	28.2032	45.192	8.10692	29.7371	13.1991	70.6509	8.61774	1.08726	-1.10111	0.639734	-0.00052464	1.75379	-0.0681646	1.33533	-0.838961	2.28046	-2.25979	AFUN004238					chr3	29236237	29240071
AFUN005973	2.194e-06	4.07656e-07	-2.18694	-1.12891	2.18694	down	40.2002	342.35	60.5529	71.9679	63.7823	99.4391	75.4118	241.086	64.3228	175.595	-1.327	0.694716	-1.51473	-0.198087	-0.662064	0.635477	-0.235093	0.439129	-0.76786	-0.22102	AFUN005973	AFUN000174|AFUN001836|AFUN004583|AFUN014017|AFUN018702|AFUN019129			GO:0005576|GO:0006030|GO:0008061	chr3	29382652	29383532
AFUN019047	0.0109738	0.00802831	2.8905	1.53132	2.8905	up	28.6189	22.5142	8.71694	8.10502	28.0782	6.21236	10.0311	13.7144	44.038	21.7123	1.37766	-0.0369584	-1.11614	-0.153656	1.34913	-2.52566	0.0494865	-0.501762	1.88046	-0.0417953	AFUN019047	AFUN001928|AFUN001929|AFUN009752|AFUN011947				chr3	29649507	29651132
AFUN001928	0.000306775	0.000139127	8.51611	3.0902	8.51611	up	226.661	6620.56	571.576	21.7876	391.808	44.8326	65.1481	1229.69	338.462	3886.44	-0.75341	3.04645	-0.19773	-3.84361	0.0351795	-2.43546	-2.36783	0.86813	-0.293941	2.32543	AFUN001928	AFUN001929|AFUN009752|AFUN011947|AFUN019047				chr3	29677718	29679020
AFUN001929	0.000457541	0.000221702	2.05138	1.0366	2.05138	up	87.9049	2706.32	331.149	35.0784	276.241	137.261	81.092	1042.49	207.465	2085.01	-1.49044	2.38533	-0.355698	-2.52704	0.160458	-0.191666	-1.4225	1.25937	-0.370572	2.05653	AFUN001929	AFUN001928|AFUN009752|AFUN011947|AFUN019047				chr3	29683914	29685299
AFUN004126	0.00153586	0.000887217	2.42502	1.278	2.42502	up	17.6036	11.5801	5.64399	5.94237	19.1022	3.96638	7.66498	7.37094	43.0032	9.091	1.44188	-0.230829	-0.977931	0.16388	1.55873	-0.0522316	0.426682	-0.632216	2.61146	-1.22233	AFUN004126	AFUN018636	Cuticle protein 6; AltName: Full	cuticular protein RR-2 family [Source:Projected from Anopheles gambiae (AGAP013248) VB Community Annotation]	GO:0042302	chr3	30215041	30216895
AFUN018436	2.87389e-06	5.64398e-07	-2.54779	-1.34925	2.54779	down	0.0944182	9.43939	3.12002	2.15505	0.076277	5.03557	0.340133	8.95197	0.611334	8.60627	-1.07192	1.48743	0.180051	0.277333	-1.07192	2.30524	-1.07192	1.66128	-0.939907	1.40161	tRNA-His			tRNA-His for anticodon GUG		chr3	30492442	30492513
AFUN004114	0.0261588	0.0211322	-4.27822	-2.09701	4.27822	down	65.2688	557.307	239.533	228.582	88.6272	25.2454	77.9894	493.877	118.803	517.761	-1.09797	0.927552	-0.000941157	0.999037	-0.657634	-3.5055	-0.656768	1.00357	-0.352849	0.86885	AFUN004114	AFUN000206|AFUN001351|AFUN001808|AFUN003991|AFUN006657|AFUN008458|AFUN009558|AFUN011058|AFUN016533|AFUN018921|AFUN020496|AFUN020576|AFUN021794|AFUN021795|AFUN021796|AFUN021797|AFUN021798	Insulin-like growth factor-binding protein complex acid labile subunit; Short		GO:0005515	chr3	30677869	30681214
AFUN019139	0.000165402	6.77895e-05	3.62214	1.85684	3.62214	up	95.5666	411.854	31.9464	21.5981	49.037	125.747	41.7517	201.812	35.3632	96.0106	0.424927	1.464	-1.93465	-1.43191	-0.538725	1.47674	-0.585424	0.685216	-1.12831	-0.589383	AFUN019139	AFUN002863|AFUN009191|AFUN016560|AFUN016585|AFUN016586|AFUN016625|AFUN019141	Peptidoglycan-recognition protein SC2; Flags: Precursor		GO:0008270|GO:0008745|GO:0009253|GO:0042834|GO:0045087	chr3	30690902	30691592
AFUN005963	0.0010849	0.000594489	-3.01987	-1.59449	3.01987	down	85.455	574.534	146.574	211.251	105.132	546.255	211.356	309.104	170.099	357.647	-0.999616	0.681058	-0.999946	0.59487	-0.701672	2.33259	0.49114	0.0370946	-0.125461	0.0446841	AFUN005963	AFUN007929	Thiamine transporter 2; Short	solute carrier family 19 (thiamine transporter), member 2/3 [Source:Projected from Anopheles gambiae (AGAP006349) VB Community Annotation]	GO:0016021|GO:0051180|GO:0090482	chr3	30910426	30927462
AFUN005953	0.036567	0.0305697	2.12473	1.08728	2.12473	up	28.9158	76.6386	11.356	11.1405	46.772	34.7377	24.1059	40.4474	46.9529	60.0953	0.00113408	0.338866	-2.12599	-1.08614	0.693903	-2.67543	-0.0770159	-0.332821	0.581504	0.0355295	AFUN005953	AFUN001612|AFUN006684|AFUN011408	Myosin regulatory light chain sqh; AltName: Full	myosin light chain [Source:Projected from Anopheles gambiae (AGAP006361) VB Community Annotation]	GO:0005509	chr3	31052576	31053221
AFUN005948	0.00022376	9.64446e-05	-2.18329	-1.12651	2.18329	down	451.442	1921.78	445.214	806.84	371.23	389.405	503.697	301.389	434.383	1013.88	0.0905155	1.11186	-0.708252	1.21702	-0.192726	0.533117	0.432854	-1.31054	-0.0840419	0.236792	AFUN005948			cuticular protein RR-2 family [Source:Projected from Anopheles gambiae (AGAP006369) VB Community Annotation]	GO:0042302	chr3	31103702	31107602
AFUN016078	3.13968e-06	6.25455e-07	-2.43187	-1.28207	2.43187	down	888.923	3066.47	1646.93	1769.61	1629.45	1499.77	1642.58	1696.65	1377.8	2105.29	-0.501061	0.216903	-0.390141	0.781006	0.372181	0.909414	0.569098	-0.386648	0.0121918	-0.278175	AFUN016078	AFUN001673|AFUN002503|AFUN007162|AFUN008521|AFUN008975|AFUN009304|AFUN016077|AFUN016364|AFUN016365|AFUN016414|AFUN019137|AFUN019220|AFUN021056	ATP-binding cassette sub-family A member 3; AltName: Full	ATP-binding cassette transporter (ABC transporter) family A member [Source:VB Community Annotation]	GO:0005524|GO:0016021|GO:0016887|GO:0042626|GO:0055085	chr3	31492064	31499094
AFUN016077	2.38681e-05	6.98568e-06	-5.04393	-2.33455	5.04393	down	3297.43	12771.7	7469.01	13615	3789.24	5536.88	2928.9	8127.85	4684.65	12026.8	-0.413598	0.471462	-0.0127466	1.92095	-0.214048	0.990003	-0.400257	0.0697902	-0.0259813	0.432246	AFUN016077	AFUN001673|AFUN002503|AFUN007162|AFUN008521|AFUN008975|AFUN009304|AFUN016078|AFUN016364|AFUN016365|AFUN016414|AFUN019137|AFUN019220|AFUN021056	ATP-binding cassette sub-family A member 3; AltName: Full	ATP-binding cassette transporter (ABC transporter) family A member [Source:VB Community Annotation]	GO:0005524|GO:0016021|GO:0016887|GO:0042626|GO:0055085	chr3	31499920	31507051
AFUN019021	0.000199148	8.40649e-05	16.691	4.061	16.691	up	2277.31	2322.3	159.661	111.69	1489.24	707.162	325.067	915.461	2008.26	1651.04	1.55933	0.519073	-3.05364	-2.50167	0.945562	0.527982	-1.06487	-0.573574	1.25896	0.0743771	AFUN019021		Collagenase; AltName: Full			chr3	31593598	31594554
AFUN001444	0.00377079	0.00243495	8.8612	3.1475	8.8612	up	49.3368	164.349	9.81577	4.51088	89.7377	31.3827	7.80304	66.788	49.4671	208.461	0.345962	1.01351	-2.76225	-2.80154	1.20799	0.349137	-2.13027	-0.0352583	0.230783	1.404	AFUN001444	AFUN003124|AFUN004870|AFUN007012|AFUN009721|AFUN012013|AFUN016544|AFUN016545|AFUN016546|AFUN018676|AFUN018766|AFUN018942|AFUN019061|AFUN019152|AFUN020509|AFUN020891	Collagenase; AltName: Full		GO:0004252|GO:0006508	chr3	31596022	31596920
AFUN018766	6.38422e-06	1.46725e-06	2.89511	1.53362	2.89511	up	17.9006	7.82647	1.41421	5.06146	23.2081	37.0143	9.83622	8.46184	38.6345	8.01534	1.12651	-1.13555	-3.30071	-0.40711	1.50011	2.83045	0.446996	-0.772601	2.1174	-1.05366	AFUN018766	AFUN001444|AFUN003124|AFUN004870|AFUN007012|AFUN009721|AFUN012013|AFUN016544|AFUN016545|AFUN016546|AFUN018676|AFUN018942|AFUN019061|AFUN019152|AFUN020509|AFUN020891	Collagenase; AltName: Full		GO:0004252|GO:0006508	chr3	31597732	31598621
AFUN001443	2.4849e-06	4.74333e-07	-4.30757	-2.10688	4.30757	down	4109.54	8773.74	6095.36	14491	4848.69	1364.44	4874.86	6096.68	4754.91	6724.45	-0.0827735	-0.0570386	-0.292761	2.0241	0.154829	-1.01757	0.347933	-0.331869	0.00868225	-0.393331	AFUN001443		Transcription factor AP-1; AltName: Full	transcription factor AP-1 [Source:Projected from Anopheles gambiae (AGAP006386) VB Community Annotation]	GO:0003677|GO:0003700|GO:0005634|GO:0006355|GO:0006357	chr3	31605202	31609090
AFUN020400	8.62557e-09	4.28358e-10	-3.0703	-1.61838	3.0703	down	1204.34	9784.14	14717.2	3026.94	1728.07	3656.81	911.477	11949.1	1899.41	9811.21	-1.71462	0.239102	1.11784	-0.0962386	-1.19471	0.543592	-1.93226	0.777828	-1.1763	0.290571	AFUN020400	AFUN005447|AFUN005450|AFUN020097|AFUN021954|AFUN021955|AFUN021956|AFUN021957	Natterin-3; Flags: Precursor			chr3	31645586	31647631
AFUN001431	0.00707033	0.00490727	-4.44824	-2.15323	4.44824	down	37.1973	201.566	417.786	135.448	61.7115	19.7012	40.7685	383.848	76.6508	211.848	-1.45705	-0.08755	1.25372	0.696184	-0.727726	-1.7181	-1.14047	1.09207	-0.532934	0.0317146	Gr14	AFUN008425|AFUN008427|AFUN015816|AFUN015817|AFUN015818|AFUN015935|AFUN015936	Gustatory receptor for sugar taste 64a	gustatory receptor [Source:VB Community Annotation]	GO:0008527|GO:0016021|GO:0050912	chr3	31647981	31650245
AFUN006737	0.0011503	0.000635278	2.41949	1.2747	2.41949	up	120.132	132.717	658.356	40.6451	153.251	22.161	61.594	85.4799	172.332	196.034	0.364704	-0.560048	2.04023	-0.909998	0.714968	-3.06398	-0.41473	-0.9444	0.766291	0.0501932	AFUN006737		Small integral membrane protein 12-A		GO:0016021	chr3	32106191	32106762
AFUN006735	1.28018e-07	1.21191e-08	-2.96663	-1.56882	2.96663	down	601.046	2330.66	9589.16	1459.63	795.157	740.156	487.83	3602.45	711.543	2453.55	-0.801902	0.0848084	2.41523	0.766921	-0.399157	0.15432	-0.918679	0.963383	-0.677414	0.206423	AFUN006735					chr3	32109390	32114901
AFUN018650	0.000410671	0.000195747	-8.71553	-3.12359	8.71553	down	0.575315	4	6.31034	12.1523	13.5985	1.05985	2.02692	1.49592	10.61	1.55351	0.0269139	-0.753206	0.401541	3.1505	3.02294	-1.043	0.462188	-0.401742	2.54695	-0.439396	AFUN018650	AFUN000268|AFUN000269|AFUN004171|AFUN006772|AFUN007183|AFUN007671|AFUN008164|AFUN011825|AFUN016459|AFUN018496|AFUN018661|AFUN018665|AFUN018984|AFUN019116|AFUN020017|AFUN021417|AFUN021418	Venom allergen 3; AltName: Full			chr3	32215872	32216923
AFUN021779	6.79842e-05	2.4026e-05	-2.4079	-1.26778	2.4079	down	317.986	964.815	1845.53	626.788	486.425	231.408	193.363	1235.13	396.52	688.259	-0.31884	0.213966	1.43943	0.948936	0.293395	-0.121495	-0.852171	0.82064	-0.119396	-0.22585	AFUN021779	AFUN021775|AFUN021776|AFUN021777|AFUN021778|AFUN021876	Myrosinase 1; AltName: Full	cyanogenic beta-glucosidase [Source:Projected from Anopheles gambiae (AGAP006426) VB Community Annotation]	GO:0004553|GO:0005975	chr3	32247770	32254184
AFUN007484	0.0122315	0.00907011	2.54777	1.34924	2.54777	up	7.42183	14.1902	2.53964	10.1128	14.1801	3.77582	5.5392	9.54006	20.8273	5.59571	0.757793	0.624363	-1.56808	-0.591444	1.6908	-1.21784	0.520018	0.301873	2.12743	-1.12666	AFUN007484	AFUN010387|AFUN019807				chr3	32277251	32278259
AFUN021780	0.00212337	0.00128352	-2.2886	-1.19447	2.2886	down	1050.96	3879.46	3280.97	1968.92	800.862	152.816	559.018	140.698	803.074	1380.83	0.219721	1.03539	1.08341	1.41419	-0.173373	-1.90625	-0.506694	-3.49945	-0.287363	-0.407444	AFUN021780	AFUN007491|AFUN019105			GO:0005576|GO:0006030|GO:0008061	chr3	32308232	32309023
AFUN007491	0.000861039	0.00045682	-5.12531	-2.35764	5.12531	down	896.847	6267.46	4437.66	3762.81	1187.92	203.685	1110.9	235.967	1364.83	2291.52	-0.553043	1.18342	0.975095	1.8046	-0.148552	-2.03569	-0.0599209	-3.29746	-0.0662378	-0.220669	AFUN007491	AFUN019105|AFUN021780	Peritrophin-1; AltName: Full		GO:0005576|GO:0006030|GO:0008061	chr3	32309341	32310659
AFUN007492	0.00202433	0.00121468	2.30765	1.20642	2.30765	up	27.9419	5.77084	39.8694	9.91198	34.2539	4.60442	21.6505	10.5562	57.2052	7.44043	1.48241	-1.86165	1.21654	0.275989	1.77523	-0.85137	1.2987	-1.71457	2.39714	-2.62392	AFUN007492	AFUN001523|AFUN001634|AFUN004822|AFUN005267|AFUN008181|AFUN009200|AFUN020829			GO:0005576|GO:0006030|GO:0008061	chr3	32317299	32320728
AFUN021781	0.00694115	0.0048068	-2.05988	-1.04256	2.05988	down	11.1942	84.396	19.9022	18.876	25.5911	23.6635	23.9101	63.4421	22.6575	54.4274	-1.34938	0.496561	-1.29793	-0.306816	-0.157505	0.386401	-0.0701876	0.335164	-0.451125	-0.0887967	AFUN021781					chr3	32404651	32405877
AFUN007509	0.0018149	0.00107402	-2.16015	-1.11113	2.16015	down	45.0707	96.8029	353.251	79.6989	50.8312	41.9149	36.5171	104.382	57.0143	165.627	0.0529067	0.0872847	2.24461	1.16404	0.225413	-3.12851	-0.0663899	0.446377	0.273055	0.909583	AFUN007509	AFUN002784	L-methionine sulfoximine/L-methionine sulfone acetyltransferase; AltName: Full			chr3	32687601	32688293
AFUN018845	0.00356467	0.00228525	2.0131	1.00942	2.0131	up	2125.78	1298.98	837.362	864.423	1853.87	610.051	1357.94	683.799	2500.9	1071.85	1.68281	-0.0962801	-0.439984	0.673391	1.48434	-5.12656	1.22056	-0.771682	1.79828	-0.326079	AFUN018845	AFUN005804|AFUN010174|AFUN020950	BTB/POZ domain-containing protein 6		GO:0005515	chr3	32854074	32856475
AFUN020695	0.000427817	0.000205217	5.50418	2.46053	5.50418	up	713.214	549.579	96.3189	106.072	366.489	24.2155	3034.15	1245.29	698.625	685.457	1.32447	-0.120022	-2.3427	-1.13606	0.362885	-2.9	3.59767	1.3104	1.17566	0.246201	AFUN020695	AFUN001424|AFUN004065|AFUN005382|AFUN006022|AFUN006514|AFUN006533|AFUN006535|AFUN006566|AFUN007083|AFUN009162|AFUN010761|AFUN011142|AFUN011762|AFUN011763|AFUN011869|AFUN011940|AFUN011987|AFUN011995|AFUN012002|AFUN012015|AFUN012017|AFUN012028|AFUN012042|AFUN012043|AFUN018502|AFUN018620|AFUN018688|AFUN018772|AFUN019628|AFUN019829				chr3	32863294	32865322
AFUN018753	0.00385893	0.00249921	2.06188	1.04396	2.06188	up	2010.88	1145.84	1940.64	798.355	1664.81	598.428	1436.72	705.177	1737.18	1861.6	0.780011	-1.0999	-0.0500052	-0.26395	0.506527	-5.96307	0.479282	-1.5499	0.449947	-0.352267	AFUN018753					chr3	33119088	33119976
AFUN022356	0.001115	0.000613579	-2.59337	-1.37483	2.59337	down	17.3288	19.6934	49.2663	36.7881	24.6262	8.86155	22.838	57.07	35.5919	34.6186	-0.268426	-1.15237	0.460277	1.1064	0.237577	-0.5801	0.314156	0.63299	0.650965	-0.29105	AFUN022356	AFUN003248|AFUN018607|AFUN021946|AFUN021947|AFUN022357	Chymotrypsin-C; AltName: Full		GO:0004252|GO:0006508	chr3	33388668	33389788
AFUN008749	3.93352e-05	1.26335e-05	4.14172	2.05023	4.14172	up	3.61571	2.25389	2.40282	2	11.0551	1.88065	1.54157	3.11643	19.3234	2	1.84916	0.121828	0.334096	-0.201072	3.31372	-0.0782798	0.656817	0.282049	4.00138	-0.397299	AFUN008749					chr3	33554187	33554924
AFUN008751	1.65643e-05	4.53486e-06	2.58719	1.37139	2.58719	up	21.3498	2	0.68	14.7973	29.298	1	16.1726	13.9657	45.9409	3.72738	3.28023	-1.38297	-1.52506	1.90884	3.73579	-0.996521	3.06388	0.805404	4.2668	-0.927666	AFUN008751					chr3	33571867	33572864
AFUN018894	8.03179e-05	2.91617e-05	4.1615	2.0571	4.1615	up	13.6428	2.33483	2.82843	10.1769	18.9548	2.82843	6.78014	1.13555	32.1121	4	2.83719	-0.846594	-0.606465	0.780087	3.3106	-0.564867	2.01276	-0.7088	3.95319	-0.347616	AFUN018894					chr3	33576671	33577655
AFUN009151	0.00113993	0.000628826	3.06382	1.61533	3.06382	up	6.39133	4.49333		1.70766	5.69148		0.791088	7.30958	8.66516	4.60756	2.91025	0.278278	-0.155005	1.29492	2.74192	-0.155005	1.07682	0.577995	3.23037	0.972395	AFUN009151					chr3	33843465	33843801
AFUN009152	1.45073e-05	3.9021e-06	2.4991	1.32141	2.4991	up	6.02887	0.631479	0.533805	2.87099	3.70322	0.286624	4.96837	0.938088	11.1151	2.18482	2.59931	-0.211637	-0.232526	1.27791	1.89519	-0.381708	2.50452	0.0553048	3.3629	0.0583251	AFUN009152					chr3	33846034	33846703
AFUN009803	0.00647808	0.00445185	-2.66151	-1.41225	2.66151	down	6.50891	8.97311	40.6981	14.1811	10.4889	10.6418	5.36555	24.732	14.4022	10.6155	-0.650273	-1.25556	1.21548	0.761973	0.0370857	-2.02884	-0.744642	0.457473	0.376542	-0.965587	AFUN009803					chr3	34125418	34131462
AFUN004241	6.6099e-13	2.19149e-15	2.59721	1.37696	2.59721	up	32.6701	3.99667	2	10.2971	34.9352	2	18.8776	0.656284	88.5999	0.386667	4.41201	-0.155053	-0.954766	3.03505	4.50771	-0.919466	3.80504	-0.720265	5.73236	-1.00702	AFUN004241	AFUN004242				chr3	34749137	34760750
AFUN004244	2.20153e-05	6.3409e-06	-2.2544	-1.17275	2.2544	down	1.7408			4.10633	4.12366				9.60705		0.874098	0	0	2.04684	2.43205	0	0	0	3.53424	0	AFUN004244					chr3	34773432	34773774
AFUN004245	0.000145858	5.85448e-05	2.66881	1.41619	2.66881	up	3.83618			1.56878	4.81975	0.673333	2.55634	1.49333	8.20001	2.65333	2.32881	0	0	0.912611	2.65708	0.0269366	1.92754	0.14627	3.30578	0.165342	AFUN004245					chr3	34774043	34774346
AFUN021432	0.00160681	0.000934096	2.4374	1.28534	2.4374	up	4.297	4.77371	0.432666	3.30038	4.59703	2.42126	3.59434	4.0683	9.82946	2.92927	1.33366	-0.143497	-1.15881	0.0483182	1.43002	-1.00231	0.484497	0.436612	2.40846	-0.178809	AFUN021432	AFUN021431	Serine protease inhibitor 2; AltName: Full	Cysteine-rich venom protein [Source:Projected from Anopheles gambiae (AGAP006585) VB Community Annotation]		chr3	34863715	34864115
AFUN004258	5.16246e-05	1.73964e-05	2.82229	1.49686	2.82229	up	4.08394	1.15928	4.07922	1.45233	7.09804		4.17168	1.43542	10.909	2.5	1.99668	-0.174285	0.28794	0.499818	2.79313	-0.422413	1.32507	0.0286066	3.29518	-0.257009	AFUN004258	AFUN021434	Chymotrypsin-elastase inhibitor ixodidin			chr3	34868083	34868461
AFUN021433	4.111e-06	8.63032e-07	2.75105	1.45998	2.75105	up	3.04236		0.466667	2.726	3.48887	0.0891461	1.74008	2.58	16.7048		1.99433	0	0	0.534345	2.19088	0	1.48735	0.232194	4.33234	0	AFUN021433		Mucin-2; Short			chr3	34871727	34872117
AFUN014446	5.29816e-06	1.17579e-06	3.38365	1.75858	3.38365	up	16.8993	1.17808	2.76322	7.57537	6.28382	2	9.98409	3.66265	19.4059	3.96989	3.49769	-0.970331	-0.761138	1.73911	2.06943	-0.882775	2.92276	0.00808873	3.57825	-0.255957	AFUN014446					chr3	34873256	34873788
AFUN014447	3.03085e-06	5.995e-07	-2.75304	-1.46103	2.75304	down	4.70056	0.58	1.21173	10.5934	5.45573		4.68817	4.67724	10.6842		2.16544	-0.456532	-0.456532	3.62647	2.37936	-0.456532	2.34595	1.34012	3.23102	-0.456532	AFUN014447		SCO-spondin; Flags: Precursor			chr3	34874424	34874921
AFUN002605	0.0118208	0.00873271	-2.77476	-1.47236	2.77476	down	14.4074	12.682	14.9453	32.7253	35.125	16.4211	15.7222	11.4605	44.0797	14.6226	0.29964	-0.95287	-1.20387	1.772	1.58431	-1.91235	0.609952	-0.848641	1.79396	-0.699966	AFUN002605	AFUN005441	Protein lin-28 homolog		GO:0003676|GO:0008270	chr3	35003460	35007851
AFUN016131	0.016077	0.0123436	2.61138	1.38481	2.61138	up	399.917	433.323	367.152	125.364	333.052	23.8289	265.994	320.803	388.199	537.067	0.621743	-0.331	-0.280309	-0.763069	0.356771	-2.79131	0.217757	-0.514419	0.459851	0.0261445	AFUN016131		tRNA-splicing endonuclease subunit Sen54; AltName: Full	tRNA-splicing endonuclease subunit Sen54 [Source:VB Community Annotation]		chr3	35320068	35321606
AFUN019847	2.00441e-06	3.64373e-07	-2.43832	-1.28588	2.43832	down	10026.8	13885.1	13676	20013.7	8405.17	10203.2	7729.24	11053.2	8266.49	8712.35	0.402947	-0.195868	0.0719938	1.68883	0.147411	1.08397	0.211798	-0.274605	0.00543976	-0.820785	AFUN019847	AFUN006446|AFUN007217|AFUN008339|AFUN019083	Heat shock protein 90; AltName: Full		GO:0005524|GO:0006457|GO:0051082	chr3	36877030	36880046
AFUN019083	1.6091e-06	2.79458e-07	-3.69431	-1.8853	3.69431	down	5025.98	12555.1	12671.9	15199.4	4845.16	8671.73	4491.53	10995.5	4900.65	7718.77	0.0349528	0.287264	0.590382	1.92026	-0.0189241	1.47774	0.0570774	0.346245	-0.120462	-0.367077	AFUN019083	AFUN006446|AFUN007217|AFUN008339|AFUN019847	Heat shock protein 90; AltName: Full		GO:0005524|GO:0006457|GO:0051082	chr3	36885014	36888127
AFUN006446	1.1959e-07	1.1135e-08	-3.45387	-1.78821	3.45387	down	12470.6	19803.3	20507.8	35258.8	12419.1	13054.9	11868.5	15619.4	12277.2	9560.66	0.186258	-0.215017	0.12517	1.97447	0.17927	0.908181	0.299182	-0.30708	0.0447184	-1.21809	AFUN006446	AFUN007217|AFUN008339|AFUN019083|AFUN019847	Heat shock protein 90; AltName: Full		GO:0005524|GO:0006457|GO:0051082	chr3	36888646	36892153
AFUN010759	0.027184	0.0220429	2.60152	1.37936	2.60152	up	296.801	1432.51	1218.84	93.3923	251.191	831.276	174.618	967.167	639.666	2735.65	-0.918482	0.284014	0.340731	-2.29784	-1.16021	-4.66423	-1.49946	-0.0323572	0.0703564	1.26484	AFUN010759					chr3	36895172	36896701
AFUN018738	0.00022376	9.64588e-05	2.01056	1.0076	2.01056	up	2		6.99927		2		2		2.82843		1.0076	0	2.41761	0	1.06958	0	0.493973	0	1.11447	0	AFUN018738	AFUN006417|AFUN018892|AFUN020473|AFUN021662|AFUN021663			GO:0003676|GO:0003700|GO:0005634|GO:0008270	chr3	37073019	37074456
AFUN006406	1.1959e-07	1.1134e-08	-2.15168	-1.10546	2.15168	down	756.293	8841.29	21607.8	1332.11	1711.7	6922.24	917.776	7026.32	1457.1	9337	-1.83099	0.647764	2.22675	-0.725529	-0.653594	2.0191	-1.36748	0.566614	-1.0039	0.773951	AFUN006406		NADH dehydrogenase	NADH dehydrogenase [ubiquinone] 1 alpha subcomplex subunit 8 [Source:UniProtKB/TrEMBL;Acc:A0A182RJI8]	GO:0005747|GO:0006120	chr3	37184904	37185640
AFUN018433	0.0477593	0.0407888	-2.80673	-1.48889	2.80673	down	1.17426	2.68868	2.07058	4.3789	0.958718	6.90014	1.79711	2.07884	3.71498	1.26516	0.0172988	0.0678804	0.029168	1.50619	-0.224712	-0.145458	0.739467	-0.00822304	1.48383	-0.609428	tRNA-Glu			tRNA-Glu for anticodon CUC		chr3	37830704	37830775
AFUN015985	1.4827e-07	1.45592e-08	3.41462	1.77172	3.41462	up	15.2449	4.2089	2.76018	6.52335	28.7741	4	14.5892	6.30995	61.9676	1.44159	1.99167	-0.933621	-1.69033	0.219947	2.9071	-1.99016	2.11257	-0.0990987	3.89587	-1.96214	Gr31	AFUN015784|AFUN015983|AFUN015984		gustatory receptor [Source:VB Community Annotation]	GO:0016021|GO:0050909	chr3	37910484	37911936
AFUN019140	0.026581	0.0215033	2.57056	1.36208	2.57056	up	5.80649	1.24722	2.67672	2.62992	4.8899	0.5	9.80955	5.88473	15.1222	4.34193	1.5204	-0.735995	-0.179864	0.15832	1.27152	-1.4064	1.16345	0.721566	2.78234	-0.521149	AFUN019140	AFUN009946|AFUN009947|AFUN015077|AFUN018977|AFUN019034|AFUN019038|AFUN022116				chr3	37942448	37942891
AFUN022115	4.49675e-05	1.48644e-05	4.16378	2.05789	4.16378	up	7.44628	1.61769	5	1.92618	8.02603	0.666667	4.6814	2.95265	11.4729	2.96648	1.79402	-1.1077	-1.1089	-0.263876	1.90117	-1.12856	1.30876	-0.655713	2.29867	-1.01931	AFUN022115					chr3	37944041	37944618
AFUN019034	0.000161236	6.58206e-05	2.28575	1.19267	2.28575	up	4.11317	3.15985	0.541603	1.8214	5.79457	1.1348	1.14901	2.22166	17.3925	4.56362	1.39588	-0.407502	-0.981253	0.203209	1.88931	-0.458492	0.805901	-0.535922	3.35703	-0.231288	AFUN019034	AFUN009946|AFUN009947|AFUN015077|AFUN018977|AFUN019038|AFUN019140|AFUN022116				chr3	37954573	37955039
AFUN009939	7.28282e-07	1.04136e-07	2.08042	1.05687	2.08042	up	19.1013	3.15595	4	7.51598	17.2105	0.875595	15.2441	2.61833	30.5723	3.86867	2.95996	-0.917442	-1.29082	1.90309	2.80856	-1.15623	2.81887	-0.60088	3.51953	-0.364795	AFUN009939	AFUN009922|AFUN009923|AFUN009925|AFUN009927|AFUN009932|AFUN009933|AFUN009936|AFUN009937|AFUN009938|AFUN009941|AFUN018780|AFUN018890|AFUN018916|AFUN019143|AFUN020583|AFUN022106|AFUN022108|AFUN022110|AFUN022111|AFUN022112|AFUN022113|AFUN022114	Cuticle protein 19; AltName: Full		GO:0042302	chr3	38019677	38020577
AFUN009938	2.67833e-06	5.17302e-07	2.15439	1.10728	2.15439	up	6.95333	2.66273	4	2.64205	7.64926	0.5547	3.85435	1.93409	26.2716	6.27333	2.3098	-0.415666	-0.483092	1.20252	2.4464	-0.623243	1.6429	-0.512775	4.10854	-0.401344	AFUN009938	AFUN009922|AFUN009923|AFUN009925|AFUN009927|AFUN009932|AFUN009933|AFUN009936|AFUN009937|AFUN009939|AFUN009941|AFUN018780|AFUN018890|AFUN018916|AFUN019143|AFUN020583|AFUN022106|AFUN022108|AFUN022110|AFUN022111|AFUN022112|AFUN022113|AFUN022114	Cuticle protein 19; AltName: Full	cuticular protein RR-1 family [Source:Projected from Anopheles gambiae (AGAP006865) VB Community Annotation]	GO:0042302	chr3	38024815	38025685
AFUN022111	2.12757e-06	3.92466e-07	2.3405	1.22682	2.3405	up	9.47088	1.39306	1.01823	5.79211	11.3313	2	4.92747	1.03619	16.0972	1	3.06083	-0.571801	-0.357612	1.83402	3.31856	-0.152212	2.3025	-0.359441	3.70709	-0.571801	AFUN022111	AFUN009922|AFUN009923|AFUN009925|AFUN009927|AFUN009932|AFUN009933|AFUN009936|AFUN009937|AFUN009938|AFUN009939|AFUN009941|AFUN018780|AFUN018890|AFUN018916|AFUN019143|AFUN020583|AFUN022106|AFUN022108|AFUN022110|AFUN022112|AFUN022113|AFUN022114	Cuticle protein 19; AltName: Full		GO:0042302	chr3	38033920	38034418
AFUN018890	0.00239907	0.00147183	2.12363	1.08654	2.12363	up	2.97842	4		0.729089	6.42044	3.04331	4.06327		11.7041	6.12256	1.28711	0.467881	0	0.200571	3.07079	1.50095	1.76124	0	3.8191	1.0142	AFUN018890	AFUN009922|AFUN009923|AFUN009925|AFUN009927|AFUN009932|AFUN009933|AFUN009936|AFUN009937|AFUN009938|AFUN009939|AFUN009941|AFUN018780|AFUN018916|AFUN019143|AFUN020583|AFUN022106|AFUN022108|AFUN022110|AFUN022111|AFUN022112|AFUN022113|AFUN022114	Cuticle protein 19; AltName: Full		GO:0042302	chr3	38040420	38040934
AFUN018946	0.00489229	0.00325809	2.99714	1.58359	2.99714	up	4.90632	4.35333	10	1.89968	4.6734		1.46234	3.16	11.1084	4.01	2.68378	0.418061	0.632739	1.10019	2.61259	0	1.42786	0.506732	3.74373	0.394642	AFUN018946	AFUN009935	Cuticle protein 19; AltName: Full			chr3	38042583	38043109
AFUN018780	3.2517e-07	3.83065e-08	2.66558	1.41445	2.66558	up	5.39309		1.14123	4.87826	5.18672	0.333333	4.02439	0.248322	8.84386	0.707107	2.82025	0	0.171732	1.4058	2.76294	0.11308	2.58223	0	3.41483	0	AFUN018780	AFUN009922|AFUN009923|AFUN009925|AFUN009927|AFUN009932|AFUN009933|AFUN009936|AFUN009937|AFUN009938|AFUN009939|AFUN009941|AFUN018890|AFUN018916|AFUN019143|AFUN020583|AFUN022106|AFUN022108|AFUN022110|AFUN022111|AFUN022112|AFUN022113|AFUN022114	Cuticle protein 19; AltName: Full		GO:0042302	chr3	38046727	38047229
AFUN018916	0.000650492	0.000331533	-2.39235	-1.25843	2.39235	down	4.74342	1	3.76667	4.84919	5.08247	1.17615	3.53274		9.79244	6.69333	0.102327	-1.59489	-1.22262	1.36075	1.13876	-0.211891	-0.00730217	-1.59489	1.96693	-1.09582	AFUN018916	AFUN009922|AFUN009923|AFUN009925|AFUN009927|AFUN009932|AFUN009933|AFUN009936|AFUN009937|AFUN009938|AFUN009939|AFUN009941|AFUN018780|AFUN018890|AFUN019143|AFUN020583|AFUN022106|AFUN022108|AFUN022110|AFUN022111|AFUN022112|AFUN022113|AFUN022114	Cuticle protein 19; AltName: Full		GO:0042302	chr3	38048534	38049067
AFUN009932	0.000334004	0.000154161	-2.30936	-1.20749	2.30936	down	2.00333		5	6.41507	7.33245	1.32162	6.9922	1	14.4214	0.166667	1.39153	0	0.474432	2.59903	3.26241	0.899278	2.24422	0	4.12029	0	AFUN009932	AFUN009922|AFUN009923|AFUN009925|AFUN009927|AFUN009933|AFUN009936|AFUN009937|AFUN009938|AFUN009939|AFUN009941|AFUN018780|AFUN018890|AFUN018916|AFUN019143|AFUN020583|AFUN022106|AFUN022108|AFUN022110|AFUN022111|AFUN022112|AFUN022113|AFUN022114	Cuticle protein 19; AltName: Full		GO:0042302	chr3	38053039	38053729
AFUN018932	0.0123858	0.00920897	2.77714	1.4736	2.77714	up	4.58005	1.44348	2	2.57544	1.536	2.82843	3.35127	2	10.5272		2.5845	0	0.14395	1.1109	1.47245	1.44813	2.31817	0.174496	3.6662	0	AFUN018932	AFUN009931|AFUN022109	Cuticle protein 19; AltName: Full		GO:0042302	chr3	38054347	38055109
AFUN022108	0.000803091	0.000421536	3.63271	1.86105	3.63271	up	2.77389	1.32	1	0.293485	5.18003	2.41014	2.99333		3.5286		1.86105	0	0	0	2.76108	2.15929	1.42823	0	2.08925	0	AFUN022108	AFUN009922|AFUN009923|AFUN009925|AFUN009927|AFUN009932|AFUN009933|AFUN009936|AFUN009937|AFUN009938|AFUN009939|AFUN009941|AFUN018780|AFUN018890|AFUN018916|AFUN019143|AFUN020583|AFUN022106|AFUN022110|AFUN022111|AFUN022112|AFUN022113|AFUN022114	Cuticle protein 19; AltName: Full		GO:0042302	chr3	38058084	38058793
AFUN009927	0.0143974	0.0109017	2.54886	1.34985	2.54886	up	9.70515	3.62124	4.65516	5.27598	12.2388	3.37621	5.7149	5.25357	19.2702	6	1.47701	-1.01374	-0.987938	0.127163	1.81063	0.881433	0.897311	-0.800753	2.34758	-1.23739	AFUN009927	AFUN009922|AFUN009923|AFUN009925|AFUN009932|AFUN009933|AFUN009936|AFUN009937|AFUN009938|AFUN009939|AFUN009941|AFUN018780|AFUN018890|AFUN018916|AFUN019143|AFUN020583|AFUN022106|AFUN022108|AFUN022110|AFUN022111|AFUN022112|AFUN022113|AFUN022114	Cuticle protein 19; AltName: Full	cuticular protein RR-1 family [Source:Projected from Anopheles gambiae (AGAP006837) VB Community Annotation]	GO:0042302	chr3	38083287	38083957
AFUN009924	3.50238e-06	7.11544e-07	2.42177	1.27606	2.42177	up	39.2591	4	4.44706	13.2703	35.1667	7.0365	23.8698	12.0834	82.3693	3.43966	2.12813	-2.70319	-2.17351	0.852069	1.9683	-0.90913	1.59461	-1.36473	3.07823	-2.6772	AFUN009924					chr3	38110339	38112600
AFUN009923	1.04875e-06	1.62461e-07	3.62146	1.85657	3.62146	up	12.371	4.24264	1.53623	4.56513	14.9243	2.82843	10.1603	4.47214	31.7213		2.94737	-0.168772	-0.958694	1.0908	3.21706	-0.313503	2.84768	-0.0124388	4.18688	-1.07065	AFUN009923	AFUN009922|AFUN009925|AFUN009927|AFUN009932|AFUN009933|AFUN009936|AFUN009937|AFUN009938|AFUN009939|AFUN009941|AFUN018780|AFUN018890|AFUN018916|AFUN019143|AFUN020583|AFUN022106|AFUN022108|AFUN022110|AFUN022111|AFUN022112|AFUN022113|AFUN022114	Cuticle protein 8; AltName: Full	cuticular protein RR-1 family [Source:Projected from Anopheles gambiae (AGAP006834) VB Community Annotation]	GO:0042302	chr3	38113006	38114007
AFUN009922	1.10968e-05	2.84576e-06	3.20658	1.68103	3.20658	up	27.3566	2.17868	3.59173	6.98383	24.0881	4.89898	21.6086	0.651007	45.2046	4.24264	2.94017	-1.74737	-0.544016	1.25913	2.75558	-0.729666	2.7842	-2.22278	3.54576	-1.47317	AFUN009922	AFUN009923|AFUN009925|AFUN009927|AFUN009932|AFUN009933|AFUN009936|AFUN009937|AFUN009938|AFUN009939|AFUN009941|AFUN018780|AFUN018890|AFUN018916|AFUN019143|AFUN020583|AFUN022106|AFUN022108|AFUN022110|AFUN022111|AFUN022112|AFUN022113|AFUN022114	Cuticle protein 8; AltName: Full	cuticular protein RR-1 family [Source:Projected from Anopheles gambiae (AGAP006833) VB Community Annotation]	GO:0042302	chr3	38114074	38115042
AFUN009917	1.97569e-05	5.59425e-06	-2.44842	-1.29185	2.44842	down	114.297	253.697	1144.99	229.084	191.655	35.9387	105.137	154.83	210.847	232.969	-0.128893	-0.0470605	2.41685	1.16296	0.615808	-1.14221	-0.0650894	-0.509141	0.635528	-0.122544	AFUN009917	AFUN000197|AFUN001473|AFUN007337	Integrin alpha-PS3; AltName: Full	integrin alpha-ps [Source:Projected from Anopheles gambiae (AGAP006826) VB Community Annotation]	GO:0007155|GO:0008305	chr3	38184520	38188997
AFUN009903	0.0235473	0.018844	3.62675	1.85868	3.62675	up	693.227	420.296	228.717	156.47	540.11	66.9999	247.895	78.6127	673.779	222.61	1.90724	0.116834	-0.471253	0.0485607	1.54615	-0.80799	0.607959	-2.0514	1.7472	-0.752568	AFUN009903	AFUN001574|AFUN007480|AFUN009101|AFUN009146|AFUN009613|AFUN010779|AFUN010824|AFUN018482|AFUN020946|AFUN020947|AFUN020948|AFUN021439|AFUN022156|AFUN022157|AFUN022158|AFUN022159	Serine protease SP24D; AltName: Full		GO:0004252|GO:0006508	chr3	38391590	38392746
AFUN008953	0.00375662	0.00242368	-2.05632	-1.04007	2.05632	down	56.8755	125.963	36.7268	95.7392	70.728	55.1512	54.0858	109.336	119.774	62.6101	-0.0506042	0.0280337	-1.4603	0.989464	0.262853	0.56085	0.0611601	0.0741488	0.904849	-0.933012	AFUN008953	AFUN000048|AFUN000593|AFUN001311|AFUN002792|AFUN004160|AFUN007970|AFUN008262|AFUN009849|AFUN010577|AFUN011053|AFUN018844|AFUN019421|AFUN019790|AFUN020228|AFUN021979|AFUN021980|AFUN021981|AFUN021982|AFUN022194|AFUN022195|AFUN022309|AFUN022310	Chymotrypsinogen B; Contains: RecName: Full		GO:0004252|GO:0006508	chr3	38680759	38686664
AFUN008951	3.41704e-06	6.89869e-07	-2.39329	-1.25899	2.39329	down	196.605	1406.93	330.94	385.179	180.45	597.937	368.89	1507.69	169.953	587.203	-1.01695	0.753753	-1.0444	0.242049	-1.14166	1.24362	0.0752675	1.10388	-1.34609	-0.459385	AFUN008951					chr3	38751844	38756521
AFUN019906	8.55453e-06	2.09398e-06	2.07345	1.05203	2.07345	up	176.932	232.18	1091.54	69.8534	142.285	212.355	79.1614	590.124	227.072	327.804	0.25818	-0.418255	2.10454	-0.793853	-0.0572545	1.17733	-0.717827	1.17786	0.499148	0.12682	AFUN019906	AFUN001271|AFUN001291	D-aspartate oxidase; Short	D-aspartate oxidase [Source:Projected from Anopheles gambiae (AGAP005323) VB Community Annotation]	GO:0003884|GO:0016491|GO:0046416|GO:0055114|GO:0071949	chr3	39188306	39199036
AFUN009613	0.0464618	0.0396085	3.6003	1.84812	3.6003	up	12.4876	12.0349	4	4.65885	9.89991	6.96894	5.5238	5.7843	14.5841	6.45423	1.10893	-0.012818	-2.52867	-0.739187	0.772909	0.385526	0.116494	-0.819492	1.21385	-0.745924	AFUN009613	AFUN001574|AFUN007480|AFUN009101|AFUN009146|AFUN009903|AFUN010779|AFUN010824|AFUN018482|AFUN020946|AFUN020947|AFUN020948|AFUN021439|AFUN022156|AFUN022157|AFUN022158|AFUN022159	Serine protease SP24D; AltName: Full		GO:0004252|GO:0006508	chr3	39279191	39280102
AFUN015034	9.82558e-05	3.68737e-05	6.48737	2.69763	6.48737	up	23.3224	8.80909	4.67033	2.94291	9.0249	2	5.08605	2.41109	37.8445	2.35137	2.95529	-0.27486	-0.143555	0.257655	1.58454	-1.21817	0.942514	-1.35463	3.53467	-1.71242	AFUN015034					chr3	39292172	39292733
AFUN015035	0.000240938	0.000105325	2.10579	1.07436	2.10579	up	358.7	237.071	559.953	139.441	317.831	10.8093	297.778	203.655	418.745	379.659	0.277662	-1.38828	0.141462	-0.796697	0.102128	-4.11891	0.193439	-1.35713	0.38197	-0.66141	AFUN015035	AFUN011145				chr3	39293586	39295524
AFUN020982	0.000768668	0.000401089	2.1954	1.13448	2.1954	up	17.0993	10.4516	4.27768	13.6998	20.1043	1.87546	22.5887	21.8788	30.764	5.62607	1.01618	-0.762509	-1.76158	-0.1183	1.24874	-2.6491	1.60217	0.55364	1.74451	-2.12532	AFUN020982		Bursicon; AltName: Full			chr3	40396309	40400307
AFUN020981	0.0102138	0.00740959	2.28786	1.194	2.28786	up	14.1385	13.4275	7.59154	5.05878	9.92504	2.82153	8.5025	14.9835	27.138	8.79081	0.977411	-0.165504	-0.698475	-0.216588	0.465915	-0.691797	0.428066	0.243015	1.79912	-0.729144	AFUN020981		Bursicon; AltName: Full			chr3	40400699	40401535
AFUN000689	9.65045e-05	3.60871e-05	2.55811	1.35508	2.55811	up	108.424	72.8937	247.979	34.6958	100.394	71.0337	107.077	235.067	123.311	147.318	0.295877	-1.34542	0.71069	-1.0592	0.183851	0.341644	0.462174	0.594129	0.362514	-0.282861	AFUN000689	AFUN000690	Putative ferric-chelate reductase 1 homolog; Short			chr3	40604636	40606263
AFUN007078	0.00261962	0.00162285	2.74917	1.459	2.74917	up	27.3108	47.4691	11.4514	8.13219	27.106	58.3377	14.4546	26.1942	38.0782	28.9587	0.670092	0.399124	-2.31354	-0.788904	0.658214	2.42091	-0.0635331	-0.208278	1.0306	-0.266386	AFUN007078	AFUN007694|AFUN007985|AFUN009297			GO:0004970|GO:0016020	chr3	40885713	40895037
AFUN014744	0.005417	0.00364815	-2.45652	-1.29661	2.45652	down	3087.32	16441.5	8017.9	6208.34	5289.67	229.706	6349.99	3260.78	6037.59	9414.93	-0.742493	0.601941	-0.144351	0.554122	0.0333118	-3.83512	0.482226	-1.48178	0.106138	-0.154896	AFUN014744	AFUN000054|AFUN001191|AFUN005343|AFUN006219|AFUN006402|AFUN007141|AFUN007531|AFUN007532|AFUN010787|AFUN011483|AFUN011552|AFUN014704|AFUN018511|AFUN018524|AFUN018553|AFUN018588|AFUN018685|AFUN018796|AFUN018902|AFUN018918|AFUN018961|AFUN019026|AFUN019027|AFUN019058|AFUN019153|AFUN019164|AFUN020194	Ficolin-1; AltName: Full			chr3	40983674	40985219
AFUN010812	9.78056e-05	3.66909e-05	2.6382	1.39955	2.6382	up	14.0444	4.87775	4.9189	8.24815	16.8637	2	9.68059	4.4529	53.7693	4.6027	2.02963	-0.564565	-0.262689	0.630075	2.29253	-1.75185	1.67712	-0.445698	3.84743	-0.589907	AFUN010812	AFUN000566|AFUN002983|AFUN005215|AFUN006828|AFUN006829|AFUN006830|AFUN006831|AFUN006832|AFUN006842|AFUN006843|AFUN007245|AFUN007246|AFUN007247|AFUN010164	General odorant-binding protein 45; Flags: Precursor	odorant-binding protein [Source:Projected from Anopheles gambiae (AGAP005182) VB Community Annotation]	GO:0005549	chr3	41549890	41550714
AFUN008034	3.36054e-08	2.3611e-09	-2.07865	-1.05565	2.07865	down	306.385	442.182	299.498	521.341	294.29	149.254	436.143	315.675	334.656	238.658	0.333416	-0.205772	-0.478109	1.38906	0.274293	-0.0482901	1.02719	-0.441631	0.341763	-1.04798	AFUN008034					chr3	41775396	41778823
AFUN018852	0.00177609	0.00104741	-2.52982	-1.33904	2.52982	down				4.44702	0.619677	0.936777	5.71955	5.8806	0.984	0.471223	0	0	0	1.33904	0	0.528538	3.08936	0.805412	0.0883755	0	AFUN018852					chr3	41797638	41798244
AFUN011963	0.0150544	0.0114554	3.19021	1.67365	3.19021	up	15.5523	10.5001	15.3498	7.33489	15.211	7.00652	13.8381	16.1688	35.4835	26.6368	0.322586	-1.31262	-0.475048	-1.35107	0.289554	-0.171901	0.338428	-0.439476	1.39362	0.0778837	AFUN011963	AFUN003923				chr3	41913316	41915942
AFUN000501	0.000546896	0.000271635	2.08784	1.06201	2.08784	up	438.718	507.045	3412.77	172.014	371.935	160.068	209.375	779.6	460.125	788.475	0.536916	-0.322747	2.71777	-0.525091	0.297656	-4.96095	-0.34597	0.548212	0.486664	0.361688	AFUN000501	AFUN001368|AFUN010219|AFUN010220|AFUN010221|AFUN022139|AFUN022140	Ornithine decarboxylase; Short		GO:0003824|GO:0006596	chr3	42256308	42257823
AFUN020963	9.44777e-07	1.42956e-07	2.07053	1.05	2.07053	up	13.9375	3.13581	2.24512	5.51033	14.7899	1.62865	9.62967	2.8499	27.3666	3.34146	2.49524	-0.985599	-0.917589	1.44525	2.57987	-0.650568	2.14615	-0.454053	3.3497	-0.586174	AFUN020963	AFUN020962		gustatory receptor [Source:Projected from Anopheles gambiae (AGAP004716) VB Community Annotation]	GO:0016021|GO:0050909	chr3	42433812	42436398
AFUN020961	0.000876389	0.000465891	2.04694	1.03347	2.04694	up	299.763	829.148	6486.01	119.88	315.904	275.625	163.752	436.098	371.066	935.574	-0.0646963	0.334628	3.59201	-1.09817	0.00994905	-4.62108	-0.752685	-0.342011	0.124169	0.556335	AFUN020961					chr3	42526777	42527213
AFUN000474	0.00018906	7.91928e-05	2.372	1.2461	2.372	up	102.346	41.4917	65.6121	35.3208	87.6048	19.2444	89.9277	57.119	140.421	59.3405	1.47549	-0.895559	0.0553384	0.229382	1.25009	-0.279589	1.47319	-0.184072	1.8128	-0.33188	Gr25		Gustatory receptor for sugar taste 43a	gustatory receptor [Source:VB Community Annotation]	GO:0016021|GO:0050909	chr3	42551600	42553821
AFUN000473	4.53221e-09	1.95023e-10	-2.57063	-1.36212	2.57063	down	108.058	135.408	382.508	227.389	116.856	21.3712	91.6884	143.528	190.287	128.961	0.278967	-0.464011	1.32393	1.64109	0.390883	-1.40323	0.226294	-0.129653	0.976352	-0.486896	AFUN000473		Armadillo repeat-containing protein 2			chr3	42555034	42560561
AFUN000472	3.8105e-05	1.21497e-05	-15.5249	-3.95652	15.5249	down	2.90842	20.8304	90.8393	36.9624	7.03036	4.72899	4.8757	25.4556	13.3779	22.6214	-1.92823	-0.156333	2.25805	2.02828	-0.655889	-0.57107	-0.99854	0.383298	0.154326	0.010144	AFUN000472	AFUN004197|AFUN018854				chr3	42565066	42565669
AFUN014069	9.68266e-06	2.42545e-06	2.49914	1.32143	2.49914	up	115.426	539.988	3315.35	37.8082	97.4715	45.5948	84.4728	346.471	173.914	932.378	-0.731091	0.426388	3.33431	-2.05252	-0.976021	-1.41525	-0.997177	0.0365342	-0.25867	1.26186	AFUN014069				GO:0016021	chr3	42702702	42703155
AFUN000427	0.000500575	0.000246156	2.09336	1.06582	2.09336	up	298.262	196.074	209.75	116.635	266.51	72.3288	183.865	74.1469	284.08	210.692	1.21744	-0.456227	-0.0691994	0.151617	1.05403	-4.29674	0.70382	-1.60883	1.02817	-0.305004	AFUN000427		Transmembrane protein 267		GO:0016021	chr3	42941645	42942519
AFUN016311	0.000207366	8.81773e-05	2.22166	1.15164	2.22166	up	1858.1	1754.82	4056.82	684.643	1542.48	126.353	802.21	1229.91	1730.11	2137.16	0.855636	-0.295349	1.20343	-0.296004	0.586046	-2.36679	-0.171817	-0.557785	0.63369	0.0365043	AFUN016311	AFUN000351|AFUN000373|AFUN000421|AFUN000775|AFUN001273|AFUN002514|AFUN002517|AFUN002572|AFUN011201|AFUN015787|AFUN015793|AFUN016050|AFUN016051|AFUN016052|AFUN016053|AFUN016119|AFUN016264|AFUN016265|AFUN016366|AFUN016367|AFUN016507|AFUN016508|AFUN016509|AFUN016510|AFUN016593|AFUN018920	Venom carboxylesterase-6; AltName: Allergen			chr3	43049327	43051517
AFUN020455	0.000149267	6.00923e-05	-2.50181	-1.32297	2.50181	down	630.679	2923.79	1709.57	1291.63	676.338	1036.88	998.685	2936.2	756.995	2277.61	-0.826479	0.317899	-0.166553	0.496495	-0.72666	0.546656	0.0209662	0.574348	-0.682088	0.00506282	AFUN020455					chr3	43200599	43264619
AFUN000401	0.0001202	4.68554e-05	2.3646	1.2416	2.3646	up	352.808	254.808	382.285	122.139	342.265	29.6495	287.118	187.979	352.633	393.895	0.656106	-0.881851	-0.00685739	-0.585493	0.611317	-2.26083	0.543186	-1.07035	0.536401	-0.205966	AFUN000401	AFUN001037|AFUN002126|AFUN002536|AFUN004400|AFUN011713|AFUN011789|AFUN020611|AFUN021025|AFUN021026|AFUN021027|AFUN021814|AFUN021815|AFUN021816|AFUN021817|AFUN022327|AFUN022328|AFUN022329	Transcription factor grauzone		GO:0003676|GO:0005634|GO:0008270	chr3	43347546	43349186
AFUN000394	0.00323758	0.00205615	-3.95788	-1.98473	3.95788	down	663.831	2889.04	2617.27	2150.77	947.097	448.109	686.582	1336.6	1091.12	2265.06	-0.681568	0.371653	0.518879	1.30316	-0.16989	-0.592667	-0.448632	-0.490029	-0.0836328	0.068094	AFUN000394					chr3	43446013	43446939
AFUN017476	0.0132787	0.00995105	-7.38104	-2.88382	7.38104	down	1.66376	2.85874	6.00461	10.0527	9.55321	19.1815	2.5554	2.66635	4.73783	0.941738	-0.310124	-0.597676	0.99	2.5737	2.2104	3.87294	0.493297	-0.447853	1.08067	-1.38386	SSU_rRNA_eukarya			Eukaryotic small subunit ribosomal RNA		chr3	44087448	44089451
AFUN011841	0.00121437	0.000676178	2.84619	1.50903	2.84619	up	14.1167	4.15974	2.60605	7.50563	19.1584	2.71803	14.0121	5.48702	45.188	4.29366	1.41778	-1.41354	-2.02059	-0.0912519	1.85734	-1.1923	1.59137	-0.763674	2.97733	-0.964086	AFUN011841					chr3	44919269	44920247
AFUN011829	0.0211706	0.0167456	-2.23114	-1.15778	2.23114	down	6.93664	7.07519	8.80972	12.6692	14.1175	5.01966	9.3304	14.7682	23.1211	10.3495	-0.1978	-1.23775	-0.631666	0.959978	0.82636	-1.0998	0.414222	-1.17399	1.42011	-1.37816	AFUN011829					chr3	44954205	44957029
AFUN015269	0.000852898	0.000451718	-33.3125	-5.05799	33.3125	down			26.6767	20.8228		2.02719		24.7979			0	0	1.25597	5.05799	0	1.18865	0	1.49747	0	0	AFUN015269					chr3	44958619	44958971
AFUN022351	0.00276079	0.00172218	2.69803	1.4319	2.69803	up	17.6681	15.5806	7.50139	10.8714	29.9064	5.41784	20.6084	13.8557	59.0713	6.42853	0.772287	-0.477587	-1.24235	-0.659617	1.53058	-0.2772	1.1787	-0.396528	2.39461	-1.7073	AFUN022351		Protein mitoshell		GO:0005515	chr3	44964891	44967389
AFUN011825	1.29782e-07	1.23227e-08	-2.6096	-1.38383	2.6096	down	2497.35	4452.36	10611.4	5334.9	2097.03	791.804	1483.88	3524.22	2148.4	3760.53	0.429523	0.195214	1.73794	1.81335	0.176459	-0.571789	-0.137182	0.108287	0.0934032	-0.000935078	AFUN011825	AFUN000268|AFUN000269|AFUN004171|AFUN006772|AFUN007183|AFUN007671|AFUN008164|AFUN016459|AFUN018496|AFUN018650|AFUN018661|AFUN018665|AFUN018984|AFUN019116|AFUN020017|AFUN021417|AFUN021418	Venom allergen 3; AltName: Full	venom allergen [Source:Projected from Anopheles gambiae (AGAP008109) VB Community Annotation]		chr3	44973299	44974762
AFUN004002	0.00140743	0.000803294	2.49384	1.31837	2.49384	up	14000.1	11512.5	38514.1	4595.55	12121	9351.03	6397.34	23120.4	16348.4	16982.7	0.398414	-0.952309	1.07963	-0.919954	0.18946	0.47204	-0.547162	0.303996	0.503134	-0.343962	AFUN004002		Argininosuccinate lyase; Short	argininosuccinate lyase [Source:Projected from Anopheles gambiae (AGAP008141) VB Community Annotation]	GO:0003824|GO:0004056|GO:0042450	chr3	45219783	45221942
AFUN003970	0.00247152	0.00152134	2.7186	1.44287	2.7186	up	26.3151	17.923	12.0572	18.3051	21.7302	18.6398	18.612	24.1148	36.4163	20.7047	1.14193	-0.480631	-0.762799	-0.300936	0.864725	-3.07239	0.826595	0.197813	1.49164	-0.225004	AFUN003970					chr3	45481113	45481904
AFUN003959	0.0095253	0.00684497	-8.0877	-3.01573	8.0877	down	4.08421	40.3948	14.6074	27.04	9.37429	7.01301	18.8545	49.413	12.357	41.898	-1.69604	0.54152	-0.636195	1.31969	-0.498405	-0.260195	0.69506	1.08258	-0.217823	0.641713	AFUN003959	AFUN019444				chr3	45593725	45594750
AFUN017715	0.00655154	0.00450881	-2.49758	-1.32053	2.49758	down	66.3478	660.203	1852.6	135.65	321.764	2615.89	68.1816	741.694	61.2475	147.088	-1.70494	0.541369	2.31969	-0.384407	0.571928	4.25204	-1.48128	0.959622	-1.93932	-1.57737	LSU_rRNA_eukarya			Eukaryotic large subunit ribosomal RNA		chr3	45839059	45839748
AFUN017601	0.000533642	0.000264127	-83.3582	-6.38125	83.3582	down	0.803065	83.0225	31.4689	65.0508	2.33612	992.229	0.491137	101.314	1.81841	10.7027	-3.52507	1.85087	0.741055	2.85618	-2.23298	7.15432	-3.84521	2.38847	-2.71238	-1.05717	LSU_rRNA_eukarya		Regulator of rDNA transcription protein 15	Eukaryotic large subunit ribosomal RNA		chr3	45873188	45874435
AFUN017605	2.73979e-05	8.22361e-06	-50.2591	-5.65131	50.2591	down	97.116	44616.1	65392.1	3995.58	1972.25	50671.4	1275.23	49539.7	378.205	12018.2	-5.85733	1.91782	2.75913	-0.206021	-1.51436	3.82578	-1.95811	2.31918	-4.01493	0.0729589	LSU_rRNA_eukarya			Eukaryotic large subunit ribosomal RNA		chr3	45874436	45875777
AFUN017713	0.0331986	0.0275289	-11.0007	-3.45952	11.0007	down	25.3999	700.361	1953.72	228.732	118.444	635.638	41.7764	767.558	56.4997	199.764	-2.49201	1.22471	2.99453	0.967518	-0.271712	2.80917	-1.58982	1.60723	-1.45757	-0.537605	LSU_rRNA_eukarya			Eukaryotic large subunit ribosomal RNA		chr3	45918446	45919151
AFUN017910	0.0268161	0.0217105	-3.1143	-1.63891	3.1143	down	1.8508	4.25468	0.853525	4.71838	2.36692	4.52633	2.35534	3.5949	1.80713	3.11658	-0.449879	-0.317461	-1.13276	1.18903	-0.0960331	1.49618	0.0822285	-0.31022	-0.310182	-0.719063	5_8S_rRNA			5.8S ribosomal RNA		chr3	45986565	45986731
AFUN017651	9.87528e-05	3.71159e-05	-3.83107	-1.93775	3.83107	down	2	46.2537	73.1194	15.8745	2.35885	415.825	1.5	49.1692	1.73205	11.3283	-2.9143	1.45279	2.40323	-0.97655	-1.77316	6.34548	-3.00464	1.79132	-2.75656	-0.529359	LSU_rRNA_eukarya			Eukaryotic large subunit ribosomal RNA		chr3	46009766	46011636
AFUN017608	0.00137437	0.000779868	-51.3908	-5.68344	51.3908	down	0.460027	77.6999	84.9799	36.1354	19.9394	719.178	0.374366	78.9281	4.30627	27.3938	-4.63141	0.799282	1.21825	1.05203	-0.0955427	5.734	-3.69609	1.07225	-2.42462	-0.657297	LSU_rRNA_eukarya			Eukaryotic large subunit ribosomal RNA		chr3	46031518	46032934
AFUN017762	0.0060737	0.00414727	-4.70654	-2.23467	4.70654	down	50.1627	8.08428	9.90659	193.266	52.0881	48.0893	15.7487	51.2471	26.5831	2.11054	1.80596	-1.89594	-1.31292	4.04063	1.85928	2.40093	0.3189	1.01867	0.770871	-3.51146	LSU_rRNA_eukarya			Eukaryotic large subunit ribosomal RNA		chr3	46090437	46090795
AFUN017733	0.00677501	0.00467789	-13.1978	-3.72223	13.1978	down	0.743709	19.9652	13.6085	15.6731	40.5174	395.206	0.943221	83.8691	7.70356	341.558	-3.62369	-0.909501	-1.0331	0.0985414	1.17902	5.12189	-3.32508	1.41149	-1.3339	3.23455	LSU_rRNA_eukarya			Eukaryotic large subunit ribosomal RNA		chr3	46092393	46092806
AFUN017611	0.00987269	0.00712942	-60.9251	-5.92896	60.9251	down	3.88945	492.04	1092.16	193.98	639.223	3981.46	22.0667	568.813	71.9967	243.155	-5.86622	0.0483659	1.48845	0.0627453	1.49338	4.78917	-3.17766	0.507883	-1.77491	-0.921049	LSU_rRNA_eukarya		Putative uncharacterized protein ART2; AltName: Full	Eukaryotic large subunit ribosomal RNA		chr3	46093366	46094648
AFUN017741	0.0150865	0.011483	-24.6398	-4.62292	24.6398	down	109.242	530.062	4758.83	2203.44	2470.53	1232.8	283.715	1440.54	371.42	194.771	-1.78933	-0.579178	2.87695	2.83359	2.70888	2.36287	-0.228092	1.11353	-0.142791	-1.97607	LSU_rRNA_eukarya			Eukaryotic large subunit ribosomal RNA		chr3	46101490	46101841
AFUN017550	0.0448527	0.0381261	-230.293	-7.84733	230.293	down	0.895843	17.1785	15.6382	158.273	2.95505	98.9845	1.68597	19.5008	1.84173	3.14328	-2.53491	0.624944	0.779177	5.31242	-0.653449	4.8759	-1.36412	1.05821	-1.48384	-1.70967	LSU_rRNA_eukarya		Regulator of rDNA transcription protein 15	Eukaryotic large subunit ribosomal RNA		chr3	46102457	46104286
AFUN017680	0.00856952	0.00608318	-279.558	-8.127	279.558	down	1.8929	2380.92	73.2293	307.143	1147.34	280.282	16.1178	4053.39	51.8016	99.4123	-8.01358	1.71071	-3.02249	0.11342	1.72494	0.348493	-4.2432	2.72865	-2.86217	-2.82376	LSU_rRNA_eukarya			Eukaryotic large subunit ribosomal RNA		chr3	46118782	46120495
AFUN017765	0.0408599	0.0344582	-37.0425	-5.21111	37.0425	down	1.35554	55.1426	172.266	41.104	42.0861	1.30777	7.17709	171.27	2.78574	179.303	-5.059	-0.781246	-0.507473	0.152113	-0.103604	-4.25003	-2.47014	1.10413	-4.02824	0.9674	LSU_rRNA_eukarya			Eukaryotic large subunit ribosomal RNA		chr3	46125998	46126241
AFUN017723	0.00234734	0.00143546	-2.17124	-1.11852	2.17124	down	88.6024	251.404	98.4223	157.481	154.277	1038.03	207.939	229.281	90.9971	54.0477	-0.374014	0.0620928	-1.0011	0.744507	0.425071	3.83221	1.04105	0.179543	-0.454524	-2.10812	LSU_rRNA_eukarya		Protein TAR1; AltName: Full	Eukaryotic large subunit ribosomal RNA		chr3	46428249	46429064
AFUN017732	5.57087e-08	4.3542e-09	-27.8106	-4.79756	27.8106	down		6745.31	7360.98	10.2985	7.31612	10817.8	4	11644.6	0.7	2006.74	-9.45387	2.58646	3.00223	-4.65631	-6.19467	4.99225	-8.57411	3.6245	-9.45387	0.884908	LSU_rRNA_eukarya			Eukaryotic large subunit ribosomal RNA		chr3	46429708	46430173
AFUN017724	0.00715232	0.00497145	-2.54488	-1.3476	2.54488	down	969.481	5843.48	1793.64	2019.67	1312.59	2276.96	1730.42	5681.25	767.776	854.896	-1.02739	0.495668	-0.918517	0.320203	-0.591279	0.860299	-0.00723203	0.705385	-1.48291	-2.22986	LSU_rRNA_eukarya		Protein TAR1; AltName: Full	Eukaryotic large subunit ribosomal RNA		chr3	46430553	46431368
AFUN017720	0.0114224	0.00840164	-22.4357	-4.48773	22.4357	down	3.18462	14.2652	18.746	58.4886	189.685	14.6054	17.6983	21.1941	26.999	2.61985	-1.90773	-0.812901	0.344726	2.58	3.98759	0.945453	0.751009	0.0085996	1.057	-3.03645	SSU_rRNA_eukarya			Eukaryotic small subunit ribosomal RNA		chr3	46450534	46451298
AFUN017712	0.00389196	0.00252362	-15.4261	-3.9473	15.4261	down	0.598361	125.298	299.472	22.3028	98.4065	124.651	8.46433	191.173	4.11337	42.591	-5.5505	0.739371	2.28618	-1.60321	1.4583	2.45625	-4.31028	1.59922	-3.24003	-0.76989	SSU_rRNA_eukarya			Eukaryotic small subunit ribosomal RNA		chr3	46451717	46452297
AFUN017613	0.00438044	0.00288208	-8.00642	-3.00116	8.00642	down	0.117188	26.689	101.948	2.27614	5.00142	51.6591	1.53713	33.1095	1.61484	4.02973	-2.8155	1.24332	3.46659	0.185654	-0.105048	3.92045	-2.02829	1.80466	-2.48891	-1.43668	SSU_rRNA_eukarya			Eukaryotic small subunit ribosomal RNA		chr3	46589670	46590294
AFUN017540	0.00156144	0.000903975	-13.14	-3.71589	13.14	down	26.5976	84.1243	445.024	286.095	209.161	17253.1	117.372	63.7712	44.6341	14.4114	-1.67174	-1.079	1.61405	2.04415	1.30249	8.32547	0.654304	-1.22828	-1.04388	-3.57682	SSU_rRNA_eukarya			Eukaryotic small subunit ribosomal RNA		chr3	46616663	46618674
AFUN017784	0.00060953	0.000307646	5.72839	2.51813	5.72839	up	7.82974	2.2569	1.23608	8	16.1343	14.1834	8.35079	1	15.4612		2.69369	-0.17083	0.342337	0.175556	3.73576	4.20673	2.97096	-0.664413	3.55632	-0.664413	LSU_rRNA_eukarya			Eukaryotic large subunit ribosomal RNA		chr3	46775415	46775886
AFUN017895	0.0308221	0.0253129	-20.1025	-4.3293	20.1025	down	0.03125	0.25641	3.58333	223.112		8.09261		0.25			0	0	0.531923	4.3293	0	4.06161	0	0	0	0	LSU_rRNA_eukarya			Eukaryotic large subunit ribosomal RNA		chr3	46805037	46805156
AFUN017652	0.0437816	0.03716	-6.02206	-2.59026	6.02206	down	5.0378	2.44188	136.286	21.0754	3.79231	892.397	1.112	2.66602	14.8553	5.08395	1.3074	-0.684335	2.09626	3.89766	0.896665	9.43202	-1.16375	-0.397072	2.74853	-0.9343	LSU_rRNA_eukarya		Regulator of rDNA transcription protein 15	Eukaryotic large subunit ribosomal RNA		chr3	46805230	46805995
AFUN017749	5.02543e-09	2.21564e-10	-3.39494	-1.76339	3.39494	down	22.1217	6166.43	1654.54	61.4785	29.6433	18568.2	34.493	7885.14	55.2644	8264.41	-5.91904	1.13531	-0.472937	-4.15565	-5.49781	4.44999	-5.09388	1.74035	-4.71713	1.60527	LSU_rRNA_eukarya		Regulator of rDNA transcription protein 15	Eukaryotic large subunit ribosomal RNA		chr3	46819300	46820062
AFUN017595	0.000546355	0.000271289	4.2605	2.09102	4.2605	up	4118.24	1255.84	1383.47	791.27	5649.11	1429.13	18710	11789.4	4241.28	154.354	0.792625	-1.98923	-1.55984	-1.2984	1.2476	-0.0783963	3.16066	1.49187	0.71611	-4.96609	LSU_rRNA_eukarya			Eukaryotic large subunit ribosomal RNA		chr3	46928920	46930427
AFUN017472	0.013748	0.010343	-3.52551	-1.81783	3.52551	down	14614.1	10547.3	78810.9	42176.1	22093.6	25509.7	30744.5	5802.95	19694.1	2417.46	0.87169	-0.667275	2.524	2.68952	1.46694	2.33125	2.12898	-1.27895	1.18311	-2.7451	LSU_rRNA_eukarya		Protein TAR1; AltName: Full	Eukaryotic large subunit ribosomal RNA		chr3	46980849	46984406
AFUN017607	0.00431506	0.00283389	-17.4482	-4.12501	17.4482	down	1	93.56	124.65	10.8438	11.6149	30.7465	3	87.508	2.44949	17.1368	-4.4823	1.23445	1.93812	-0.357293	-0.708006	1.35332	-3.90598	1.38831	-3.6579	-1.16687	SSU_rRNA_eukarya			Eukaryotic small subunit ribosomal RNA		chr3	47043751	47044922
AFUN017650	0.000741742	0.000385131	-7.37688	-2.88301	7.37688	down	0.465561	7.12045	8.95726	4.6111	1.6325	277.902	2.97837	5.67703	9.02125	1.5874	-1.86502	0.287598	0.275073	1.01799	-0.665708	7.29841	0.282957	0.211103	1.57845	-1.70402	LSU_rRNA_eukarya		Regulator of rDNA transcription protein 15	Eukaryotic large subunit ribosomal RNA		chr3	47134850	47135615
AFUN017548	0.0207192	0.0163521	-11.4605	-3.51859	11.4605	down	44.6417	722.282	590.809	418.809	668.79	2793.51	75.4183	320.485	146.7	88.7065	-2.34884	0.598776	0.598659	1.16975	1.55523	4.27457	-1.408	-0.323192	-0.751427	-2.37919	SSU_rRNA_eukarya			Eukaryotic small subunit ribosomal RNA		chr3	47184543	47186520
AFUN017604	0.00378868	0.00244811	-20.0689	-4.32689	20.0689	down	4	153.041	184.585	71.9591	9.52441	128.776	4	197.611	4.30887	40.8855	-4.16735	1.59268	2.1528	0.159541	-1.346	3.06798	-4.10599	2.21177	-2.60829	-0.264088	LSU_rRNA_eukarya			Eukaryotic large subunit ribosomal RNA		chr3	47204022	47205271
AFUN017592	0.0431963	0.0366206	-9.01561	-3.17242	9.01561	down	9.36703	110.578	219.457	69.1306	104.831	77.6967	12.9162	115.823	23.4058	20.1984	-2.58476	-0.0919164	1.18671	0.587663	0.898552	1.1233	-1.93692	0.225282	-1.38255	-2.49718	SSU_rRNA_eukarya			Eukaryotic small subunit ribosomal RNA		chr3	47337982	47339219
AFUN017919	0.00463672	0.00306836	2.45351	1.29485	2.45351	up	113.232	9.31881	9.53345	37.7794	35.041	11.4745	85.2463	10.0969	36.0664	6.12069	2.49398	-2.1775	-1.85489	1.19913	0.800793	-0.152936	2.26872	-1.81147	0.724436	-2.73647	5_8S_rRNA			5.8S ribosomal RNA		chr3	47562592	47562755
AFUN017782	0.0269725	0.0218543	-5.56308	-2.47588	5.56308	down	4.47214	170.289	322.304	29.7064	4.62606	439.329	3.10723	88.6717	3.30094	40.0097	-1.9531	2.99782	4.20801	0.522783	-1.13677	6.08949	-1.52559	2.30672	-1.74165	0.955743	LSU_rRNA_eukarya			Eukaryotic large subunit ribosomal RNA		chr3	47823339	47823797
AFUN017473	0.0080103	0.00563546	-19.5942	-4.29236	19.5942	down	1	83.3646	96.5949	13.6061	4.3853	47.8708	2	69.0442	1.73205	9.9749	-3.62212	1.92817	2.43044	0.670239	-1.25305	-0.976164	-3.22742	1.90659	-3.13105	-1.0874	SSU_rRNA_eukarya			Eukaryotic small subunit ribosomal RNA		chr3	48062732	48064734
AFUN017610	0.0001044	3.96803e-05	-4.20126	-2.07082	4.20126	down	3.47603	440.848	389.555	11.9546	16.8884	346.035	1.25992	548.173	11.723	334.59	-3.42074	2.49748	2.60878	-1.34992	-1.14124	3.87246	-4.70053	3.06216	-1.7859	2.14707	LSU_rRNA_eukarya		Regulator of rDNA transcription protein 15	Eukaryotic large subunit ribosomal RNA		chr3	48142185	48143476
AFUN017538	0.0306856	0.0251853	-9.88386	-3.30508	9.88386	down	37.8045	703.298	1462.89	305.874	382.29	245.686	101.446	777.804	46.811	175.086	-3.05728	0.0917466	1.43812	0.247796	0.279744	0.298775	-1.44887	0.487355	-2.86797	-1.86684	SSU_rRNA_eukarya			Eukaryotic small subunit ribosomal RNA		chr3	48182142	48184145
AFUN017683	0.00222241	0.00135028	-25.5467	-4.67507	25.5467	down	108.009	136.384	132.259	2258.75	2613.83	353.791	636.9	185.835	562.526	54.0294	-0.177156	-0.909111	-0.663671	4.49791	4.41877	2.19046	2.56708	-0.212426	2.08463	-2.19749	LSU_rRNA_eukarya			Eukaryotic large subunit ribosomal RNA		chr3	48206568	48207154
AFUN017905	0.000140718	5.61345e-05	-24.4524	-4.6119	24.4524	down	372.817	162.363	126.685	7462.62	9312.12	673.979	2384.15	279.377	1822.69	82.7625	0.786441	-1.48129	-1.5495	5.39834	5.42799	2.29654	3.6477	-0.44796	2.95699	-2.40598	LSU_rRNA_eukarya			Eukaryotic large subunit ribosomal RNA		chr3	48207159	48207287
AFUN017766	0.0223667	0.0178084	-7.84022	-2.97089	7.84022	down	4.28876	211.301	185.293	27.5254	64.8458	57.3971	6.35265	57.9798	6.59521	139.233	-3.08433	1.46978	1.57005	-0.113439	0.833031	1.31388	-2.33321	-0.145557	-2.58246	0.915466	SSU_rRNA_eukarya			Eukaryotic small subunit ribosomal RNA		chr3	48260566	48260935
AFUN017756	0.0346771	0.0288674	-7.96717	-2.99407	7.96717	down	30.0976	1147.3	781.953	196.296	105.05	1165.44	88.1843	71.9733	542.258	826.51	-2.8466	1.33737	1.07403	0.147468	-1.04426	3.08435	-1.11141	-2.40693	1.20567	0.911713	LSU_rRNA_eukarya			Eukaryotic large subunit ribosomal RNA		chr3	48277197	48277659
AFUN017622	0.0441334	0.0374835	-53.0636	-5.72965	53.0636	down	6.14589	196.316	227.686	266.965	159.56	359.945	12.1862	196.943	17.5244	28.7269	-3.59982	0.329112	0.83274	2.12983	1.0975	2.92806	-2.42794	0.58405	-2.20713	-2.39611	SSU_rRNA_eukarya			Eukaryotic small subunit ribosomal RNA		chr3	48352405	48353148
AFUN017731	0.000223066	9.60403e-05	-8.20157	-3.0359	8.20157	down	4	54.2117	40.5635	9.04044	14.8125	122.974	1.65714	69.9291	2.36055	9.19475	-3.07647	1.18632	1.05765	-0.0405753	0.381997	4.09234	-3.49133	1.80394	-2.89723	-1.21738	LSU_rRNA_eukarya			Eukaryotic large subunit ribosomal RNA		chr3	48360034	48360463
AFUN017780	0.0148071	0.0112516	-4.30826	-2.10711	4.30826	down	35.379	211.007	479.864	124.773	224.114	63.6671	361.746	383.432	169.103	38.7345	-1.75803	-0.25019	1.2249	0.349072	0.904217	-0.254512	1.7803	0.861826	0.379919	-2.64831	LSU_rRNA_eukarya			Eukaryotic large subunit ribosomal RNA		chr3	48427664	48428121
AFUN017596	4.48644e-10	1.0405e-11	-2.89532	-1.53372	2.89532	down	78.0583	1.41421	3.71184	185.007	67.162	2.38048	41.22	2.04124	42.548		4.88328	-1.74832	-0.628432	6.417	4.66535	-1.15957	4.14639	-1.48847	3.88883	-1.79234	LSU_rRNA_eukarya			Eukaryotic large subunit ribosomal RNA		chr3	48520891	48522399
AFUN017894	1.71944e-05	4.75359e-06	-4.96753	-2.31253	4.96753	down	24.4072	2.10918	1.51682	99.2503	23.2943	3.37342	20.0263	2.27215	22.1363	0.487552	3.43189	-1.06365	-1.3813	5.74442	3.36355	1.23273	3.3308	-0.692057	3.17201	-1.56648	5_8S_rRNA			5.8S ribosomal RNA		chr3	48561845	48562001
AFUN017609	0.00862255	0.00612447	-4.21198	-2.0745	4.21198	down	27.2792	90.2035	154.053	94.0572	474.61	5807.32	77.4916	345.76	57.4539	32.5364	-1.36363	-0.70673	0.355199	0.71087	2.75622	7.02617	0.326929	1.48213	-0.408012	-2.13038	LSU_rRNA_eukarya			Eukaryotic large subunit ribosomal RNA		chr3	48567000	48568468
AFUN017649	0.016258	0.0124986	-82.334	-6.36342	82.334	down		115.68	134.625	208.03	66.4318	482.636	2	108.29	2.95763	23.954	-5.17136	1.00329	1.51184	1.19205	1.27056	4.78843	-4.13097	1.15838	-4.55375	-1.22103	LSU_rRNA_eukarya			Eukaryotic large subunit ribosomal RNA		chr3	48568471	48568911
AFUN017727	1.81212e-08	1.09039e-09	-3.37168	-1.75347	3.37168	down	32.4779	3.44438	12.5667	89.6413	78.1048	3.02453	70.6508	3.45423	51.9711	1.74518	3.21979	-1.08583	0.356076	4.97326	4.48473	-1.38523	4.52536	-0.831377	3.77906	-1.97934	LSU_rRNA_eukarya		Protein TAR1; AltName: Full	Eukaryotic large subunit ribosomal RNA		chr3	48768659	48769474
AFUN017547	4.74343e-07	6.12002e-08	-8.26175	-3.04645	8.26175	down	2.28943	2672.64	2681.07	15.4836	29.3548	874.871	6.0822	3413.32	2.62074	3322.54	-8.84188	0.278697	0.572994	-5.79544	-5.16236	0.391925	-7.24796	0.881944	-8.2559	0.640204	SSU_rRNA_eukarya			Eukaryotic small subunit ribosomal RNA		chr3	48805965	48807956
AFUN017735	0.0157313	0.0120364	-3.60184	-1.84874	3.60184	down	1.09539	2.67223	8.14629	3.38579	3.658	0.0704832	3.1624	0.555481	2.69144	0.164035	-0.205757	-0.055715	1.36828	1.64298	1.46476	-0.794413	1.44006	-0.794413	0.904115	-0.794413	LSU_rRNA_eukarya		Protein TAR1; AltName: Full	Eukaryotic large subunit ribosomal RNA		chr3	48834604	48835044
AFUN017567	0.000229626	9.94245e-05	-61.3473	-5.93893	61.3473	down	2.8845	366.433	227.689	144.857	129.163	37350.9	22.4771	58.8512	7.24918	23.4222	-4.37149	1.54911	1.15238	1.56743	1.11222	9.94491	-1.22511	-0.838959	-3.16098	-2.37101	SSU_rRNA_eukarya			Eukaryotic small subunit ribosomal RNA		chr3	48878637	48879868
AFUN017623	1.27276e-05	3.3489e-06	2.74456	1.45658	2.74456	up	2.2812	1.34238	0.137529	0.612136	2.4148	0.440368	2.5391	0.655359	11.8662	0.648254	1.57893	0.140053	0	0.122354	1.69512	0.315195	1.91778	0.543821	3.83894	0	SSU_rRNA_eukarya			Eukaryotic small subunit ribosomal RNA		chr3	48882204	48882975
AFUN017745	0.00183938	0.00108979	-2.89419	-1.53316	2.89419	down	2	0.387298	1.85684	3.63424	6.32983	218.767	1	1	2.82843	2	0.381538	0.329535	0.664264	1.9147	3.05028	7.03739	0.213087	0	1.11447	0.143741	LSU_rRNA_eukarya			Eukaryotic large subunit ribosomal RNA		chr3	48918016	48918555
AFUN017642	0.0400168	0.0337123	-56.0654	-5.80904	56.0654	down	6.07544	187.903	105.55	278.834	277.493	201.163	6.62955	1554.63	32.4336	90.3108	-4.09407	-0.211695	-0.754004	1.71497	1.41823	1.61103	-3.78383	3.08716	-1.79663	-1.22123	SSU_rRNA_eukarya			Eukaryotic small subunit ribosomal RNA		chr3	49062673	49063293
AFUN017729	0.000150375	6.06444e-05	-39.0742	-5.28814	39.0742	down	1.51961	1309.82	1067.21	48.6066	14.9491	158.384	3.17321	2459.73	5.29863	74.644	-5.28791	3.39506	3.38929	0.000232816	-1.99064	2.07154	-4.79639	4.55453	-3.60498	-0.690655	LSU_rRNA_eukarya			Eukaryotic large subunit ribosomal RNA		chr3	49115667	49116368
AFUN017714	0.00471559	0.00312754	-20.0606	-4.3263	20.0606	down		90.2459	129.015	31.6578	2.52134	139.996		434.6		7.78925	-2.97104	2.8454	3.65077	1.35526	-1.67867	5.2032	-2.97104	5.3635	-2.97104	-0.641417	LSU_rRNA_eukarya			Eukaryotic large subunit ribosomal RNA		chr3	49129314	49130009
AFUN017900	0.0321345	0.0265445	-2.09043	-1.0638	2.09043	down	1.5874	1	1.38216	2.71641	3.4641		1.40153	2	5.44343		1.0558	0	0.400163	2.1196	1.35389	0	0.818642	0.396495	1.74415	0	5_8S_rRNA			5.8S ribosomal RNA		chr3	49142262	49142420
AFUN017539	0.000312618	0.000142372	-33.675	-5.0736	33.675	down	4.89074	1058.54	88.1506	76.8161	142.152	968.262	6.08152	7639.85	14.7561	9.86153	-4.4299	3.07098	-0.225219	0.643709	1.24188	4.66673	-3.11964	6.17279	-2.14414	-3.62758	SSU_rRNA_eukarya			Eukaryotic small subunit ribosomal RNA		chr3	49176881	49178881
AFUN017593	0.0392748	0.0330245	-29.7032	-4.89254	29.7032	down	6.18264	208.243	464.875	150.331	110.356	483.695	12.6495	182.546	12.9425	8.57632	-3.1228	0.882627	2.33095	1.76975	1.03398	3.8228	-1.90569	0.942954	-2.17596	-3.67166	SSU_rRNA_eukarya			Eukaryotic small subunit ribosomal RNA		chr3	49203329	49204566
AFUN017586	0.0341234	0.0283632	-19.7371	-4.30284	19.7371	down	0.966942	0.18212	7.23346	13.9093	7.93832	0.189111	1.0182	117.304	3.69351	57.1832	-0.295786	-0.468823	0.924067	4.00705	2.90813	0.00958179	0.426424	3.9085	1.68632	0.884298	SSU_rRNA_eukarya			Eukaryotic small subunit ribosomal RNA		chr3	49428766	49430000
AFUN017902	0.00103605	0.000563848	-16.4693	-4.04171	16.4693	down	13.0974	15.3883	19.8932	176.576	116.083	15.9485	41.0845	19.3301	26.6449	2.46676	-0.132676	-0.968602	-0.308406	3.90903	3.01411	0.807341	1.70096	-0.389246	0.772923	-3.12565	SSU_rRNA_eukarya			Eukaryotic small subunit ribosomal RNA		chr3	49458848	49459111
AFUN017612	0.0125534	0.00934955	-6.44976	-2.68924	6.44976	down	0.181818	43.7953	93.029	4.16857	19.4855	161.776	2.03785	478.552	0.723699	36.7121	-4.05266	0.672489	2.04915	-1.36342	0.571575	4.28199	-2.50037	4.37265	-2.09066	0.46545	SSU_rRNA_eukarya			Eukaryotic small subunit ribosomal RNA		chr3	49459314	49459938
AFUN017566	0.00127785	0.000718428	-9.60061	-3.26313	9.60061	down	19.7208	342.79	219.171	154.988	47.1458	44277.7	7.63292	349.944	63.4928	219.485	-2.16407	0.886976	0.531464	1.09905	-0.907682	9.62444	-3.34916	1.16711	-0.596185	0.291262	LSU_rRNA_eukarya			Eukaryotic large subunit ribosomal RNA		chr3	49530310	49532153
AFUN017718	0.00536258	0.0036062	-7.81827	-2.96685	7.81827	down		7.70228	33.7908	2.94238	1.04988	16.2355	0.22032	16.8683	0.0645497	3.33809	-1.85224	0.413703	2.83673	1.11461	-1.16185	3.21384	-1.84229	1.79499	-1.85224	-0.745078	LSU_rRNA_eukarya			Eukaryotic large subunit ribosomal RNA		chr3	49608571	49608975
AFUN017721	0.00791289	0.00555751	-2.14565	-1.10142	2.14565	down	1184.13	4580.25	36642.3	2079.85	1181.9	146.182	1510.06	4422.62	693.321	833.027	-0.422715	0.460402	3.75017	0.6787	-0.426445	-5.11128	0.112388	0.660217	-1.31393	-1.9511	LSU_rRNA_eukarya		Protein TAR1; AltName: Full	Eukaryotic large subunit ribosomal RNA		chr3	49698261	49699076
AFUN017541	0.00310338	0.00196304	-18.7692	-4.23029	18.7692	down	10.078	533.134	403.597	154.843	269.109	782.206	18.4208	1354.17	31.2407	545.12	-4.54857	0.108173	-0.00365555	-0.318274	0.189329	2.38557	-3.49411	1.70335	-3.03533	0.18773	SSU_rRNA_eukarya			Eukaryotic small subunit ribosomal RNA		chr3	49862833	49864822
AFUN017545	0.00750254	0.00523686	-24.9708	-4.64217	24.9708	down	14.8899	902.443	792.834	304.366	542.001	932.552	42.1102	7944.89	119.015	93.4365	-4.13364	0.71931	0.822247	0.508528	1.05123	2.49101	-2.44948	4.10776	-1.25388	-2.50498	SSU_rRNA_eukarya		Putative uncharacterized protein YLR154W-F	Eukaryotic small subunit ribosomal RNA		chr3	49898421	49900445
AFUN017740	0.00232978	0.00142324	-20.2362	-4.33887	20.2362	down		12.7454	3.99618	12.6492	5.34042	0.822749	3.20842	4.09309	3.68297	1.02338	-0.79701	2.19555	0.286293	3.54186	2.00806	-0.59087	1.45831	0.511874	0.708712	-0.79701	LSU_rRNA_eukarya			Eukaryotic large subunit ribosomal RNA		chr3	49917316	49917859
AFUN017471	0.00129201	0.000727575	9.71209	3.27978	9.71209	up	58592.8	19229.1	39572.1	4938.61	40988.4	88939.3	313694	20632.1	39635.3	6061.41	2.00555	-0.670364	0.660587	-1.27423	1.48903	3.26352	4.61043	-0.318424	1.32263	-2.28844	LSU_rRNA_eukarya		Protein TAR1; AltName: Full	Eukaryotic large subunit ribosomal RNA		chr3	49942793	49946275
AFUN017384	0.00783616	0.00549515	-54.6078	-5.77103	54.6078	down	7.91423	243.068	216.612	353.783	351.396	1436.01	30.1146	124.527	38.9183	66.0175	-3.75327	0.119014	0.242521	2.01776	1.71822	4.406	-1.64101	-0.595551	-1.57433	-1.71394	SSU_rRNA_eukarya			Eukaryotic small subunit ribosomal RNA		chr3	50110155	50111364
AFUN017360	0.0299788	0.024546	-8.30168	-3.0534	8.30168	down	3.4641		18	263.137	38.3122	1	3.68403		5.64622		1.39492	0	1.11408	4.44832	5.64785	0.528538	2.45474	0	2.76743	0	SSU_rRNA_eukarya			Eukaryotic small subunit ribosomal RNA		chr3	50156731	50157926
AFUN017458	0.00383292	0.00248074	-5.37937	-2.42744	5.37937	down	0.995704	0.0830975	3.42056	4.24665	1.23141	0.962957	0.976469	0.0868955	1.39561	0.20637	0.33679	0	1.13883	2.76423	1.66605	0	0.539103	0	1.04238	0	LSU_rRNA_eukarya			Eukaryotic large subunit ribosomal RNA		chr3	50209316	50209395
AFUN017335	0.0377039	0.0315972	-4.51442	-2.17454	4.51442	down	5.3284	1.99427	22.0113	10.9034	5.24812	2.88811	3.30102	3.01759	2.52235	6.11688	0.520911	-0.90031	1.72413	2.69545	1.35076	-1.20907	0.867212	-0.264768	0.175764	-0.402931	LSU_rRNA_eukarya		Protein TAR1; AltName: Full	Eukaryotic large subunit ribosomal RNA		chr3	50216501	50218824
AFUN017400	0.0022339	0.00135805	-54.3528	-5.76428	54.3528	down	2	6.73866	22.7476	47.5523	7.9719	3725.41	2	6.7854	2	4.90557	-1.75041	-0.16235	0.953419	4.01387	1.14758	10.6727	-1.7024	0.09796	-1.806	-0.572908	LSU_rRNA_eukarya			Eukaryotic large subunit ribosomal RNA		chr3	50219057	50219487
AFUN017359	1.8217e-11	1.69628e-13	-6.57899	-2.71787	6.57899	down		20361.3	6342.17	4.11236	2.41838	10959.5		5566.37	2.5	4486.69	-9.27715	4.35705	2.96402	-6.55928	-7.61499	5.18775	-9.27715	2.73636	-8.74038	2.22242	LSU_rRNA_eukarya			Eukaryotic large subunit ribosomal RNA		chr3	50219490	50220997
AFUN017420	3.44676e-05	1.07736e-05	-2.80683	-1.48894	2.80683	down	345.269	3.87298	82.0368	793.319	463.846	20.6422	847.684	7.34847	304.994	8.84934	4.1807	-3.81828	-0.0632091	5.66965	4.60561	0.772516	5.66083	-2.92713	3.88278	-2.72609	LSU_rRNA_eukarya		Protein TAR1; AltName: Full	Eukaryotic large subunit ribosomal RNA		chr3	50221451	50221731
AFUN017418	0.0170236	0.0131592	-19.518	-4.28674	19.518	down	0.115249	1306.04	141.917	210.328	258.69	1091.84		57.2545		69.3726	-3.19187	6.47977	1.97796	1.09487	2.55443	7.94568	-3.19187	2.39036	-3.19187	2.29256	LSU_rRNA_eukarya			Eukaryotic large subunit ribosomal RNA		chr3	50281477	50281935
AFUN017386	0.0194099	0.0152197	-14.9387	-3.90098	14.9387	down	2.8845	2167.15	488.863	35.2741	14.3743	841.95	5.24148	72.23	8.88432	57.4754	-3.4592	5.02558	3.16704	0.441779	-1.14312	5.38594	-2.41323	0.368861	-1.95524	-0.163646	LSU_rRNA_eukarya			Eukaryotic large subunit ribosomal RNA		chr3	50281961	50282400
AFUN017366	0.0283865	0.0231241	-24.965	-4.64184	24.965	down	5.38321	30.6044	45.2121	110.014	359.202	11.5881	15.0487	91.387	21.6463	6.06295	-1.52106	-0.082345	0.770382	3.12077	4.5381	0.240906	0.14636	1.74624	0.367533	-2.37051	SSU_rRNA_eukarya			Eukaryotic small subunit ribosomal RNA		chr3	50284053	50284942
AFUN017336	0.011882	0.00879119	-18.115	-4.17911	18.115	down	4.46919	973.759	183.686	66.2735	94.077	2117.86	12.8941	632.236	18.1871	62.1759	-4.0718	2.62712	0.510555	0.10731	0.322937	5.47245	-2.35885	2.25436	-2.16596	-1.29453	SSU_rRNA_eukarya			Eukaryotic small subunit ribosomal RNA		chr3	50337153	50338750
AFUN017413	0.00162143	0.000943967	-17.5002	-4.1293	17.5002	down	13.1276	925.157	5544	188.062	796.616	3102.14	31.1746	1200.37	82.5651	296.207	-5.30231	-0.231768	2.64115	-1.17301	0.619884	3.23808	-3.87022	0.394275	-2.76837	-1.82738	SSU_rRNA_eukarya			Eukaryotic small subunit ribosomal RNA		chr3	50362471	50362635
AFUN017390	0.002371	0.00145277	-18.9608	-4.24495	18.9608	down	26.6108	945.622	3916.03	413.035	2734.87	16331.1	63.5292	2040.21	172.48	433.321	-4.83797	-0.755268	1.58454	-0.593022	1.84433	5.07929	-3.39824	0.604452	-2.2606	-1.83361	SSU_rRNA_eukarya			Eukaryotic small subunit ribosomal RNA		chr3	50371920	50372471
AFUN017411	9.6729e-10	2.64067e-11	-5.0566	-2.33817	5.0566	down	1808.58	10.0533	51.4053	7486.33	4115.04	19.3848	4172.5	6.85106	2724.04	23.1186	6.38288	-2.17664	0.467358	8.72105	7.56791	0.494962	7.77325	-2.47958	6.85478	-0.927776	LSU_rRNA_eukarya			Eukaryotic large subunit ribosomal RNA		chr3	50422396	50422758
AFUN017337	4.08134e-05	1.31976e-05	-15.1998	-3.92598	15.1998	down	5.65685	1783.07	447.269	34.6475	15.6431	8036.95	10.483	1866.2	7.74597	424.345	-4.26212	3.99208	2.28669	-0.336138	-1.77314	7.88872	-2.16529	4.30816	-4.04528	1.96852	LSU_rRNA_eukarya		Regulator of rDNA transcription protein 15	Eukaryotic large subunit ribosomal RNA		chr3	50470411	50472232
AFUN017388	0.0135906	0.0102083	-10.3343	-3.36937	10.3343	down	2.8845	117.417	155.786	24.4021	55.6648	167.688	4.24264	130.152	6.53433	12.5473	-3.86975	0.408939	1.10663	-0.500376	0.399607	2.64744	-3.98441	0.807835	-2.80902	-2.76976	SSU_rRNA_eukarya			Eukaryotic small subunit ribosomal RNA		chr3	50568157	50568932
AFUN017383	0.00139792	0.00079663	-11.0572	-3.46691	11.0572	down		102.148	268.537	6.91157	8.82225	43.0122		118.76	8	17.4386	-4.0149	1.98027	3.66449	-0.547984	-0.485633	2.45678	-4.0149	2.44799	-2.91877	-0.522546	SSU_rRNA_eukarya			Eukaryotic small subunit ribosomal RNA		chr3	50653493	50654267
AFUN017408	2.51945e-09	9.02851e-11	25.2738	4.65957	25.2738	up	8628.41	4.60595	3.77799	279.469	2090.58	4.20257	6407.43	9.88562	1361.6	1.35697	10.5938	-1.34602	-1.048	5.93427	8.54763	-1.82739	10.3488	0.00614842	7.81107	-2.44057	LSU_rRNA_eukarya			Eukaryotic large subunit ribosomal RNA		chr3	50691984	50692346
AFUN017404	9.17139e-05	3.39851e-05	3.88912	1.95944	3.88912	up	783.863	52183.4	34980.5	164.992	237.228	844.388	717.034	42599.8	154.665	7210.56	-1.19092	3.79744	3.51016	-3.15036	-2.91627	-0.427748	-1.13516	3.75504	-3.65136	0.989518	LSU_rRNA_eukarya		Protein TAR1; AltName: Full	Eukaryotic large subunit ribosomal RNA		chr3	50692357	50693172
AFUN017351	0.000493577	0.000242297	-4.29309	-2.10202	4.29309	down	0.0776765	0.110825	0.218077	1.44831	28.9644	0.0622691	0.169688	0.121988	0.389143	0.102541	0	0	0.591583	2.10202	5.24433	0	0	0	0.770517	0	SSU_rRNA_eukarya			Eukaryotic small subunit ribosomal RNA		chr3	50710061	50711295
AFUN017401	0.0425041	0.0359828	-2.05095	-1.03629	2.05095	down	99.7827	7062.07	3270.67	167.527	151.289	384.809	196.229	5785.42	104.774	995.642	-2.05003	3.02664	2.20589	-1.01374	-1.4506	-2.12242	-0.890039	2.98931	-2.09859	0.247734	LSU_rRNA_eukarya			Eukaryotic large subunit ribosomal RNA		chr3	50750664	50751370
AFUN017450	0.00846302	0.00599444	-2.89434	-1.53324	2.89434	down	1.97294		6.21555	9.05693	8.42895	0.658994	7.93052	0.181204	3.551	0.041958	1.36949	0	1.38446	2.90272	3.46347	0.520393	3.56087	0	2.09837	0	LSU_rRNA_eukarya			Eukaryotic large subunit ribosomal RNA		chr3	50759014	50759486
AFUN017365	0.000736538	0.000381986	6.3096	2.65755	6.3096	up	11.396	1.04935	3.2183	3.4641	11.538		7.65173	10	21.9558	22	3.18825	0.143745	0.361534	0.530706	3.2051	-0.711342	2.7979	0.349392	4.01534	0.297258	LSU_rRNA_eukarya		Regulator of rDNA transcription protein 15	Eukaryotic large subunit ribosomal RNA		chr3	50759769	50761062
AFUN017358	0.000340899	0.000157969	-3.50259	-1.80842	3.50259	down		28.4165	46.6288	3.29427	3.03659	635.366		135.418	2	9.25917	-2.82397	1.32534	2.32959	-1.01555	-0.833403	7.53248	-2.82397	3.82829	-2.04283	-0.138695	LSU_rRNA_eukarya			Eukaryotic large subunit ribosomal RNA		chr3	50795630	50797137
AFUN017361	0.00962712	0.00693579	-2.70267	-1.43439	2.70267	down	22.7386	29.6999	457.285	50.3072	63.3556	1806.97	41.8976	59.0006	29.7246	10.2972	-0.451717	-1.13488	3.09944	0.98267	1.0256	6.51644	0.61433	0.105726	-0.184189	-2.61561	LSU_rRNA_eukarya			Eukaryotic large subunit ribosomal RNA		chr3	50797632	50799139
AFUN007267	0.00900162	0.00642927	2.02816	1.02017	2.02816	up	27.928	22.3054	15.4807	11.2722	27.6983	9.64951	15.9752	43.9374	31.9216	29.6426	0.612131	-0.780671	-1.01783	-0.408042	0.5992	-2.93827	-0.00942596	0.447725	0.685968	-0.322905	AFUN007267	AFUN003922|AFUN006020|AFUN006032|AFUN006538|AFUN006539|AFUN007266|AFUN014225|AFUN020239	Putative AC9 transposase			chr3	50962247	50963196
AFUN012016	1.6952e-07	1.73197e-08	30.3522	4.92373	30.3522	up	24.6679	33.2301	10.114	1	6.34816	6.72654	6.59886	19.6158	34.0292	57.9316	0.202873	-0.435756	-1.86213	-4.72086	-1.75637	-1.01596	-1.51515	-0.94589	0.548025	0.413589	AFUN012016	AFUN000558|AFUN002970|AFUN003751|AFUN007425|AFUN009161|AFUN010762|AFUN010785|AFUN012010|AFUN012045|AFUN012046|AFUN019631|AFUN019693|AFUN020682				chr3	51091377	51095339
AFUN012017	0.000166278	6.82495e-05	2.22714	1.15519	2.22714	up	33.054	107.248	21.4578	12.1493	32.6673	14.3524	31.5833	184.621	42.4776	331.782	-0.240864	0.388711	-1.64291	-1.39606	-0.258856	-0.788523	-0.122206	1.42266	0.00202942	2.06548	AFUN012017	AFUN001424|AFUN004065|AFUN005382|AFUN006022|AFUN006514|AFUN006533|AFUN006535|AFUN006566|AFUN007083|AFUN009162|AFUN010761|AFUN011142|AFUN011762|AFUN011763|AFUN011869|AFUN011940|AFUN011987|AFUN011995|AFUN012002|AFUN012015|AFUN012028|AFUN012042|AFUN012043|AFUN018502|AFUN018620|AFUN018688|AFUN018772|AFUN019628|AFUN019829|AFUN020695				chr3	51104316	51105060
AFUN011764	0.00720389	0.00501112	2.40018	1.26314	2.40018	up	11.5485	17.816	24.7884	3.59963	14.0537	6.63459	14.0048	12.9569	23.8064	8.59001	-0.0501152	-0.493131	0.273114	-1.31326	0.232106	-2.59674	0.412418	-0.702244	0.874543	-1.49809	AFUN011764	AFUN001862				chr3	51176189	51176558
AFUN011762	0.0458272	0.0390158	2.54582	1.34813	2.54582	up	49.5579	121.423	53.9902	15.9352	26.6784	12.207	26.3	27.2307	48.4394	85.0506	0.213682	0.438056	-0.44146	-1.13445	-0.680779	-2.58281	-0.516049	-1.46834	0.0617641	-0.0281074	AFUN011762	AFUN001424|AFUN004065|AFUN005382|AFUN006022|AFUN006514|AFUN006533|AFUN006535|AFUN006566|AFUN007083|AFUN009162|AFUN010761|AFUN011142|AFUN011763|AFUN011869|AFUN011940|AFUN011987|AFUN011995|AFUN012002|AFUN012015|AFUN012017|AFUN012028|AFUN012042|AFUN012043|AFUN018502|AFUN018620|AFUN018688|AFUN018772|AFUN019628|AFUN019829|AFUN020695				chr3	51228039	51229259
AFUN014490	9.02268e-09	4.51262e-10	25.6732	4.68219	25.6732	up	105.676	59.7239	1.24588	3.36954	131.905	18.0876	92.912	10.8047	137.873	59.8927	1.18524	-0.706518	-5.60311	-3.49695	1.50407	-0.705472	1.18384	-2.92283	1.44994	-0.654962	AFUN014490					chr3	51437961	51438080
AFUN009162	0.000175769	7.28322e-05	3.57014	1.83598	3.57014	up	783.417	169.366	195.097	179.631	285.447	17.9155	146.446	40.5672	470.645	132.268	2.49932	-0.778792	-0.284992	0.663344	1.04175	-3.86463	0.264235	-2.59021	1.6452	-1.08799	AFUN009162	AFUN001424|AFUN004065|AFUN005382|AFUN006022|AFUN006514|AFUN006533|AFUN006535|AFUN006566|AFUN007083|AFUN010761|AFUN011142|AFUN011762|AFUN011763|AFUN011869|AFUN011940|AFUN011987|AFUN011995|AFUN012002|AFUN012015|AFUN012017|AFUN012028|AFUN012042|AFUN012043|AFUN018502|AFUN018620|AFUN018688|AFUN018772|AFUN019628|AFUN019829|AFUN020695				chr3	51442697	51443644
AFUN011873	4.97002e-05	1.66672e-05	-2.38469	-1.2538	2.38469	down	2.23607	18.4395	13.5016	2.76357	2.23607	150.165	0.626099	25.4226	1.672	12.9907	-1.85683	0.657166	0.497254	-0.603028	-1.93533	5.40719	-2.49126	1.37082	-2.52489	0.199331	AFUN011873					chr3	51688076	51689167
AFUN012004	0.000632339	0.000321344	6.15995	2.62292	6.15995	up	317.385	235.85	99.7484	42.1777	105.317	37.5812	49.193	43.3177	150.077	160.596	1.87597	0.379117	-0.572629	-0.74695	0.283456	-0.546317	-0.629422	-1.81538	0.676451	-0.127827	AFUN012004	AFUN006567|AFUN007427|AFUN011147|AFUN011881				chr3	52001409	52002490
AFUN012015	0.0248968	0.0200407	2.95306	1.56221	2.95306	up	10.7226	8.35978	12.1652	4.95218	8.881	7.62977	6.38197	4.65897	17.2572	9.65622	0.5444	-0.883198	-0.052224	-1.01781	0.271523	-1.79435	-0.0198584	-1.47631	1.11196	-0.627721	AFUN012015	AFUN001424|AFUN004065|AFUN005382|AFUN006022|AFUN006514|AFUN006533|AFUN006535|AFUN006566|AFUN007083|AFUN009162|AFUN010761|AFUN011142|AFUN011762|AFUN011763|AFUN011869|AFUN011940|AFUN011987|AFUN011995|AFUN012002|AFUN012017|AFUN012028|AFUN012042|AFUN012043|AFUN018502|AFUN018620|AFUN018688|AFUN018772|AFUN019628|AFUN019829|AFUN020695				chr3	52182778	52183156
AFUN010761	0.000379304	0.000178521	3.99033	1.99651	3.99033	up	94.5317	60.8606	30.7629	19.3929	78.1156	26.8448	57.3178	34.1997	123.305	120.466	1.31959	-0.384182	-1.07874	-0.676918	1.04338	-3.25184	0.782096	-0.965369	1.58397	0.648342	AFUN010761	AFUN001424|AFUN004065|AFUN005382|AFUN006022|AFUN006514|AFUN006533|AFUN006535|AFUN006566|AFUN007083|AFUN009162|AFUN011142|AFUN011762|AFUN011763|AFUN011869|AFUN011940|AFUN011987|AFUN011995|AFUN012002|AFUN012015|AFUN012017|AFUN012028|AFUN012042|AFUN012043|AFUN018502|AFUN018620|AFUN018688|AFUN018772|AFUN019628|AFUN019829|AFUN020695				chr3	52303585	52304659
AFUN015274	0.00012277	4.79962e-05	2.81782	1.49458	2.81782	up	5.24148	5.0601	3.78273	1.5227	8.6535	3.11014	6.78644	7.34104	18.8539	4.19958	0.919921	-0.199371	-0.880808	-0.574658	1.64221	-1.03355	1.47692	0.587786	2.64775	-0.764452	AFUN015274					chr3	52385340	52385528
AFUN015286	2.69376e-09	9.93819e-11	-5.0353	-2.33208	5.0353	down	10.415	6.4371	427.879	42.9297	13.1136	1.80576	9.91175	7.99694	21.4187	15.2756	-0.240956	-2.00362	4.34078	2.09112	0.0904231	-3.57724	-0.128087	-1.44024	0.680262	-0.70939	AFUN015286					chr3	52587154	52587492
AFUN007083	0.000527942	0.000261002	4.82291	2.2699	4.82291	up	41.6387	29.674	17.4582	6.32388	39.9079	7.27748	50.3323	28.4577	59.3804	29.8793	0.986326	-0.570883	-1.04643	-1.28358	0.924059	-3.3438	1.4442	-0.380927	1.3794	-0.513454	AFUN007083	AFUN001424|AFUN004065|AFUN005382|AFUN006022|AFUN006514|AFUN006533|AFUN006535|AFUN006566|AFUN009162|AFUN010761|AFUN011142|AFUN011762|AFUN011763|AFUN011869|AFUN011940|AFUN011987|AFUN011995|AFUN012002|AFUN012015|AFUN012017|AFUN012028|AFUN012042|AFUN012043|AFUN018502|AFUN018620|AFUN018688|AFUN018772|AFUN019628|AFUN019829|AFUN020695				chr3	52645442	52646089
AFUN006022	5.02339e-05	1.6871e-05	9.33338	3.2224	9.33338	up	27.723	23.9417	8.64481	2.17252	28.3808	4.04747	39.6272	21.1721	41.5308	17.0469	1.10218	-0.177857	-1.35772	-2.12022	1.135	-3.06431	1.80192	-0.104874	1.5663	-0.620382	AFUN006022	AFUN001424|AFUN004065|AFUN005382|AFUN006514|AFUN006533|AFUN006535|AFUN006566|AFUN007083|AFUN009162|AFUN010761|AFUN011142|AFUN011762|AFUN011763|AFUN011869|AFUN011940|AFUN011987|AFUN011995|AFUN012002|AFUN012015|AFUN012017|AFUN012028|AFUN012042|AFUN012043|AFUN018502|AFUN018620|AFUN018688|AFUN018772|AFUN019628|AFUN019829|AFUN020695				chr3	52645610	52646096
AFUN011945	0.013708	0.0103112	-2.52819	-1.33811	2.52819	down	4.99423	10.7389	3.90588	10.336	7.96048	3.44748	2.80174	4.05699	13.055	2.25972	0.402517	0.438547	-0.730824	1.74062	1.07409	0.523662	-0.0705484	-1.23011	1.6698	-1.1708	AFUN011945					chr3	52702606	52703408
AFUN012010	0.0096117	0.00691926	2.24469	1.16652	2.24469	up	161.305	390.665	67.5802	58.8254	214.851	39.9349	137.669	265.196	177.486	475.581	0.0868535	0.294507	-1.94699	-1.07967	0.499377	-1.27135	0.0425852	-0.0140239	0.105781	0.625752	AFUN012010	AFUN000558|AFUN002970|AFUN003751|AFUN007425|AFUN009161|AFUN010762|AFUN010785|AFUN012016|AFUN012045|AFUN012046|AFUN019631|AFUN019693|AFUN020682				chr3	52741484	52743774
AFUN011869	0.00382768	0.00247654	-2.47379	-1.30672	2.47379	down	4.61303	3.66579	1.20271	5.42728	2.55836	1.64	4.33191	0.929564	9.65865	4.54596	0.324902	-0.291727	-0.712299	1.63162	0.360951	-1.47052	1.20196	-1.00476	2.05547	0.066219	AFUN011869	AFUN001424|AFUN004065|AFUN005382|AFUN006022|AFUN006514|AFUN006533|AFUN006535|AFUN006566|AFUN007083|AFUN009162|AFUN010761|AFUN011142|AFUN011762|AFUN011763|AFUN011940|AFUN011987|AFUN011995|AFUN012002|AFUN012015|AFUN012017|AFUN012028|AFUN012042|AFUN012043|AFUN018502|AFUN018620|AFUN018688|AFUN018772|AFUN019628|AFUN019829|AFUN020695				chr3	53001372	53001590
AFUN015275	1.05051e-07	9.47062e-09	17.8987	4.16179	17.8987	up	38.6419	1.6805	0.789044	5.6571	7.2138	0.564286	9.90207	0.429707	13.6406	1.60523	4.0928	-1.4063	-1.4255	-0.0689907	1.67045	-1.56843	2.31275	-1.56843	2.47156	-1.16677	AFUN015275					chr3	53422119	53422223
AFUN011139	0.0169988	0.0131364	-10.2549	-3.35825	10.2549	down	0.548427	1.9277	1.02474	7.1866	1.23599	0.814651	2.55584	9.58152	3.82882	6.44646	-1.24364	-1.01534	-0.436314	2.11461	-0.714812	-0.545864	0.518654	1.42265	0.798451	0.688775	AFUN011139					chr3	53662752	53664043
AFUN011978	0.00190239	0.00113169	7.37372	2.88239	7.37372	up	15.5725	9.16204	7.67291	2.23842	23.8654	14.0938	8.16148	5.78892	28.7403	7.64717	1.47786	-0.355876	-0.322016	-1.40453	2.09277	-2.08039	0.73009	-0.767912	2.24296	-0.569135	AFUN011978	AFUN010760	PiggyBac transposable element-derived protein 4			chr3	53695480	53695913
AFUN011997	0.000225928	9.76005e-05	7.0216	2.8118	7.0216	up	9.21809	23.0954	15.4292	1.83019	9.01229	6.56582	10.3423	17.4191	15.5007	31.6564	-0.232083	0.0244979	-0.267684	-3.04388	-0.265675	-2.46105	0.118254	-0.132099	0.398721	0.526878	AFUN011997					chr3	53919141	53919483
AFUN011899	1.71944e-05	4.75466e-06	4.34127	2.11812	4.34127	up	42.9562	37.4713	5.71343	8.09996	44.5971	4.70979	52.9813	55.2052	60.224	18.1825	1.02292	-0.242644	-2.44233	-1.0952	1.07598	-1.51035	1.50985	0.56671	1.3914	-1.2384	AFUN011899	AFUN000521|AFUN002621|AFUN005680|AFUN006855|AFUN007265|AFUN011261|AFUN011262|AFUN012038|AFUN018557|AFUN019186|AFUN019207|AFUN019747|AFUN019794				chr3	54366553	54367923
AFUN004067	0.0454357	0.0386441	3.79074	1.92248	3.79074	up	31.4147	51.5963	28.2376	14.8812	38.4616	8.19511	19.8521	45.4617	71.994	57.0635	0.311079	-0.0415746	-0.621472	-1.6114	0.602039	-0.971658	-0.166748	0.0261453	1.38853	0.151209	AFUN004067	AFUN003510|AFUN009627|AFUN019946				chr3	54417086	54419035
AFUN004068	0.000543339	0.000269408	2.4578	1.29737	2.4578	up	12.1653	1.7095	2.10703	7.48508	5.76792	3.48682	5.77787	5.51275	23.0465	1.04333	1.38644	-2.41706	-2.23545	0.0890743	0.308774	0.239521	0.4966	-0.573632	2.18923	-2.23166	AFUN004068	AFUN001335|AFUN001580|AFUN004022|AFUN006445|AFUN006565|AFUN010636|AFUN011138|AFUN011637|AFUN011907|AFUN011960|AFUN012011|AFUN012030|AFUN019687				chr3	54421293	54425471
AFUN004069	0.00106332	0.000581014	2.70995	1.43827	2.70995	up	18.1629	14.2899	6.72382	5.48652	14.0817	5.5936	12.9868	16.9462	36.4906	9.10738	0.843525	-0.570952	-2.12776	-0.594742	0.475333	-0.199751	0.543902	-0.0746465	1.73107	-1.17336	AFUN004069	AFUN006128	Pogo transposable element with KRAB domain		GO:0003676|GO:0003677|GO:0003918|GO:0005524|GO:0006265	chr3	54421918	54423126
AFUN014006	2.01429e-06	3.67022e-07	-6.13162	-2.61627	6.13162	down	1.88583	1.52303	1.28824	6.89673	1.08932		1.79891	2	11.7498	2.68527	0.679778	-0.060239	-0.0373048	3.29605	1.99586	-0.167764	1.25281	0.118994	3.65695	0.0145868	AFUN014006					chr3	54574344	54575051
AFUN014258	0.00031498	0.000143803	2.94516	1.55835	2.94516	up	1.86997	4.10542			2.31589	1	0.425491	7.92827	2.2519	26.4798	0.828989	0.685823	-0.729356	-0.729356	-0.151805	-0.729356	-0.729356	1.82864	0.711939	3.3656	AFUN014258					chr3	54685677	54685895
AFUN011143	0.0467686	0.0398899	-3.55613	-1.83031	3.55613	down	0.888			3.66871	1.46903	1.20129	0.740085	4.54513	2.63441	0.273333	0.0946039	0	0	1.92491	0.528814	0.241066	0.367769	0.681532	1.66763	0	AFUN011143					chr3	54728057	54728177
AFUN006533	0.0228871	0.0182616	2.42459	1.27774	2.42459	up	10.964	8.24671	14.2007	3.40522	7.80681	3.63768	3.80772	9.13687	20.2195	16.1765	0.784962	-0.694407	0.379423	-0.492779	0.293973	-2.12022	-0.556493	-0.296187	1.54895	0.325089	AFUN006533	AFUN001424|AFUN004065|AFUN005382|AFUN006022|AFUN006514|AFUN006535|AFUN006566|AFUN007083|AFUN009162|AFUN010761|AFUN011142|AFUN011762|AFUN011763|AFUN011869|AFUN011940|AFUN011987|AFUN011995|AFUN012002|AFUN012015|AFUN012017|AFUN012028|AFUN012042|AFUN012043|AFUN018502|AFUN018620|AFUN018688|AFUN018772|AFUN019628|AFUN019829|AFUN020695				chr3	54754017	54754622
AFUN007427	0.000253861	0.000112091	-2.32159	-1.21512	2.32159	down	20.8684	18.0294	17.1294	39.6597	25.136	5.65984	17.6743	6.63619	54.8248	20.9904	0.610211	-0.669242	-0.453358	1.82533	0.877629	-1.75092	0.554866	-1.86083	1.88473	-0.40238	AFUN007427	AFUN006567|AFUN011147|AFUN011881|AFUN012004				chr3	54939670	54941015
AFUN011147	0.0175052	0.0135759	-2.22319	-1.15263	2.22319	down	7.90247	12.7891	7.16203	14.3818	9.19318	13.419	2.2113	2.04235	20.2792	11.4488	0.181337	-0.192605	-0.739323	1.33397	0.398581	-1.30985	-1.24101	-2.13607	1.42198	-0.304835	AFUN011147	AFUN006567|AFUN007427|AFUN011881|AFUN012004				chr3	54940436	54941015
AFUN011637	3.382e-05	1.05377e-05	2.57465	1.36437	2.57465	up	5.36957	3.41688	0.527423	2.36441	7.56122	0.675027	2.49648	1.17454	7.66084	2.3398	1.37211	-0.3485	-1.44183	0.00773445	1.8649	-1.2268	0.451519	-1.00344	1.76582	-0.84731	AFUN011637	AFUN001335|AFUN001580|AFUN004022|AFUN004068|AFUN006445|AFUN006565|AFUN010636|AFUN011138|AFUN011907|AFUN011960|AFUN012011|AFUN012030|AFUN019687				chr3	55192703	55201272
AFUN011636	0.018395	0.0143335	2.96287	1.56699	2.96287	up	73.3074	57.9193	19.6023	20.2539	46.9515	46.7878	27.9436	33.4876	75.8125	128.778	0.822498	-0.585898	-1.85916	-0.744496	0.178694	-2.98135	-0.38462	-1.12598	0.751991	0.614359	AFUN011636	AFUN001863|AFUN008721|AFUN011908|AFUN011925|AFUN011989|AFUN012000|AFUN018889|AFUN019539	Putative nuclease HARBI1; AltName: Full			chr3	55210091	55210909
AFUN015252	0.0175817	0.0136389	4.4288	2.14692	4.4288	up	2.9903	8.09334	0.858458	0.285121	0.599081	0.657621	0.709174	1.66497	0.740485	2.79111	1.66713	1.8576	-0.220441	-0.479787	-0.316834	-0.458713	0.180179	0.206268	-0.207409	0.36919	AFUN015252					chr3	55222087	55222152
AFUN005385	0.0214387	0.0169925	3.30771	1.72583	3.30771	up	9.17979	51.752	13.4883	3.46073	9.08461	27.8286	12.6574	53.5174	24.4434	50.6959	-0.64277	0.783829	-0.866317	-2.3686	-0.658824	-1.82397	0.00499439	1.08256	0.651157	0.801569	AFUN005385					chr3	56032850	56033757
AFUN003751	0.0246707	0.0198379	-2.64241	-1.40186	2.64241	down	6.57855	83.2491	21.0573	14.23	15.39	10.6087	19.0784	77.1097	20.0803	63.2301	-1.90162	0.691493	-1.00186	-0.499761	-0.676485	-0.556342	-0.1812	0.83131	-0.410661	0.342153	AFUN003751	AFUN000558|AFUN002970|AFUN007425|AFUN009161|AFUN010762|AFUN010785|AFUN012010|AFUN012016|AFUN012045|AFUN012046|AFUN019631|AFUN019693|AFUN020682			GO:0046872	chr3	56166820	56168096
AFUN011905	0.00178202	0.00105116	-2.19764	-1.13595	2.19764	down	9.40358	26.2706	24.2466	16.917	12.4161	6.28792	22.6199	34.4309	26.8905	12.8107	-0.753741	-0.340055	-0.165968	0.382212	-0.353827	-3.04265	0.696887	0.300536	0.643084	-1.32868	AFUN011905		Transposable element Tc3 transposase		GO:0003677|GO:0006313|GO:0015074	chr3	56215689	56216601
AFUN002621	0.0278424	0.022648	-2.44597	-1.29041	2.44597	down	9.9879	85.5372	48.2333	19.9986	22.285	30.753	30.5284	66.2973	36.5401	42.7671	-1.64747	0.38235	-0.154418	-0.357058	-0.490664	-2.87831	0.148754	0.265086	0.104774	-0.570216	AFUN002621	AFUN000521|AFUN005680|AFUN006855|AFUN007265|AFUN011261|AFUN011262|AFUN011899|AFUN012038|AFUN018557|AFUN019186|AFUN019207|AFUN019747|AFUN019794				chr3	56497430	56498829
AFUN017405	0.048571	0.0415609	-7.17889	-2.84376	7.17889	down	25.3438	38.4364	60.3777	148.937	58.7051	81.7153	25.4781	30.7045	56.4007	10.5384	-0.135583	-0.603224	0.338078	2.70818	1.07526	2.20926	0.0563634	-0.676909	0.899515	-2.42256	LSU_rRNA_eukarya			Eukaryotic large subunit ribosomal RNA		chr3	56592252	56592648
AFUN011913	0.0196919	0.0154621	2.95257	1.56197	2.95257	up	113.698	197.868	65.6137	31.5228	82.0487	98.6978	93.9893	155.699	133.247	256.63	0.339717	0.0705705	-1.23214	-1.22226	-0.131952	-3.55886	0.249402	-0.0248715	0.449633	0.493202	AFUN011913	AFUN000520|AFUN001306|AFUN007428|AFUN009892|AFUN009893|AFUN011872|AFUN019801				chr3	56720606	56721709
AFUN003480	0.0168278	0.0129799	2.3965	1.26093	2.3965	up	50.5278	64.1266	37.7266	17.2594	62.4248	15.8503	38.3515	33.6394	70.0494	72.5779	0.583735	-0.140902	-0.616485	-0.677193	0.887761	-1.95811	0.37026	-0.821335	0.936044	0.0851909	AFUN003480		Trypsin-1; AltName: Full		GO:0004252|GO:0006508	chr3	57759639	57760890
AFUN006475	0.00178431	0.00105314	-2.041	-1.02928	2.041	down	27.8263	86.5084	155.679	46.4914	50.2525	36.7307	31.3197	76.2759	48.7507	78.6715	-0.499718	0.0681914	1.20561	0.52956	0.352009	0.556686	-0.144777	0.136915	0.190269	-0.0213251	AFUN006475	AFUN011506	Hydroxyacid oxidase 1; Short	hydroxyacid oxidase [Source:Projected from Anopheles gambiae (AGAP010455) VB Community Annotation]	GO:0003824|GO:0010181|GO:0016491|GO:0055114	chr3	57868406	57870746
AFUN006484	0.00239693	0.00147035	4.33061	2.11457	4.33061	up	125.787	102.177	171.173	23.7773	95.2834	51.2474	75.1517	93.7561	155.049	123.315	0.966109	-0.40229	0.631854	-1.14846	0.5644	-3.55102	0.407319	-0.276039	1.14886	-0.0835249	AFUN006484	AFUN006485			GO:0005576|GO:0006030|GO:0008061	chr3	57935043	57935741
AFUN006485	0.00545867	0.00367929	2.04418	1.03152	2.04418	up	78.8845	133.8	230.681	31.5898	63.8379	85.6691	35.8929	128.046	120.134	211.156	0.0212237	-0.284993	0.79058	-1.0103	-0.285122	0.796125	-0.930498	-0.0980754	0.509072	0.420724	AFUN006485	AFUN006484			GO:0005576|GO:0006030|GO:0008061	chr3	57936267	57937029
AFUN021668	0.00012421	4.86292e-05	3.44813	1.78581	3.44813	up	22.0617	4.72905	4.91975	5.23757	14.9758	3.85047	20.2116	8.15474	29.2057	11.0428	1.97991	-1.3105	-0.96371	0.194091	1.41997	-2.54889	2.03786	-0.274075	2.26562	-0.799529	AFUN021668	AFUN004625	Probable chitinase 3; AltName: Full		GO:0005576|GO:0006030|GO:0008061	chr3	57946521	57947023
AFUN021669	2.03562e-06	3.71914e-07	3.12118	1.64209	3.12118	up	41.7077	9.16048	3.99723	28.1378	45.5242	1	41.1418	10.1071	90.5212	2.01409	2.5091	-0.746199	-2.02647	0.867006	2.6344	-3.09269	2.67371	-0.353986	3.50806	-2.8728	AFUN021669		Peritrophin-1; AltName: Full		GO:0005576|GO:0006030|GO:0008061	chr3	57949030	57950747
AFUN021674	7.23724e-07	1.03178e-07	2.00626	1.00451	2.00626	up	13.2774	1.77496	1	10.3397	19.4552	1.72	7.85005		37.2151	1.3087	3.18781	-0.592535	-0.932225	2.1833	3.73798	-0.567034	2.61393	-0.932225	4.55574	-0.533912	AFUN021674	AFUN006494|AFUN021670|AFUN021672	Peritrophin-44; Flags: Precursor		GO:0005576|GO:0006030|GO:0008061	chr3	57963035	57963825
AFUN021672	2.29021e-07	2.49604e-08	4.31586	2.10965	4.31586	up	25.7857		2	9.61999	27.696	2	16.9285	20	68.6897		4.53647	-0.541161	-0.397211	2.42682	4.63856	-0.121573	4.11368	0.852906	5.83101	-0.541161	AFUN021672	AFUN006494|AFUN021670|AFUN021674	Peritrophin-1; AltName: Full		GO:0005576|GO:0006030|GO:0008061	chr3	57966167	57967196
AFUN006496	0.000340263	0.000157602	-2.07494	-1.05307	2.07494	down	1210.65	3661.01	6272.92	2056.34	1196.49	1159.95	724.19	2207.75	1018.21	2798.35	-0.152033	0.37595	1.4426	0.901037	-0.170019	0.442121	-0.709047	-0.103377	-0.520758	0.0357685	AFUN006496		Protein snakeskin		GO:0019991	chr3	58004209	58006963
AFUN018804	0.0243239	0.0195418	-2.75042	-1.45965	2.75042	down	14.3311	256.556	147.91	32.2665	16.8366	140.672	12.0843	176.549	15.8088	141.317	-1.27239	1.82119	1.31638	0.187269	-1.04095	-1.92736	-1.33407	1.53232	-1.24979	1.00833	AFUN018804	AFUN020110	Protein Fe65 homolog		GO:0001540|GO:0005515	chr3	58097898	58098987
AFUN002640	4.34061e-07	5.48437e-08	3.24654	1.6989	3.24654	up	1716.69	420.511	435.356	432.858	1531.46	61.0309	1313.71	360.163	1793.57	767.758	1.54333	-1.55457	-1.21477	-0.15558	1.37758	-2.61476	1.34166	-1.52773	1.48754	-0.638583	AFUN002640	AFUN004387				chr3	58939822	58940862
AFUN016128	0.0202452	0.0159394	2.37587	1.24845	2.37587	up	614.959	713.606	1205.1	211.884	557.582	38.0198	459.675	606.751	645.876	1175.46	0.146398	-0.707447	0.338266	-1.10206	0.00407314	-3.2134	-0.0891574	-0.691132	0.098177	0.0600622	AFUN016128					chr3	59496395	59496969
AFUN021639	0.0259628	0.0209666	2.07108	1.05038	2.07108	up	154.11	212.239	252.13	60.9128	135.576	11.0558	111.729	190.426	164.735	292.565	0.274234	-0.332519	0.20571	-0.776148	0.0883513	-2.87099	-0.00539955	-0.238641	0.251435	0.178029	AFUN021639	AFUN018773	Peroxisome assembly protein 12; AltName: Full		GO:0005779|GO:0006625|GO:0008022|GO:0008270	chr3	60471701	60472698
AFUN015994	0.0166767	0.0128522	2.23745	1.16185	2.23745	up	49.3008	132.113	56.6328	18.0374	50.6429	15.9171	38.5818	106.62	53.9364	109.9	0.110889	0.464502	-0.46781	-1.05096	0.148623	-0.864275	-0.0584809	0.40554	0.121553	0.246407	Or342	AFUN005655|AFUN008614|AFUN015986|AFUN015987|AFUN015995		odorant receptor [Source:VB Community Annotation]	GO:0004984|GO:0005549|GO:0007608|GO:0016020	chr3	60545560	60546394
AFUN018633	0.00209448	0.00126295	-2.10816	-1.07598	2.10816	down	187.161	42.6319	791.038	322.993	124.646	138.214	126.911	776.409	100.076	90.0071	0.348586	-2.85417	1.64932	1.42457	-0.238882	0.567078	-0.0275532	1.58297	-0.673582	-1.72859	AFUN018633	AFUN006158				chr3	60635326	60636181
AFUN006150	0.00643781	0.00442236	-2.71329	-1.44004	2.71329	down	1562.54	4238.95	2826.2	3470.56	2151.34	1810.6	1606.9	3038.17	1818.2	3423.25	-0.229655	0.14168	-0.153404	1.21039	0.230673	0.63879	-0.00494385	-0.0884848	-0.130017	-0.119174	AFUN006150	AFUN000659|AFUN008041|AFUN008476|AFUN008630|AFUN009680|AFUN010533|AFUN016306|AFUN019057|AFUN019530|AFUN019733|AFUN019762|AFUN020013|AFUN021870	Tubulin beta-3 chain; AltName: Full	Tubulin beta chain [Source:Projected from Anopheles gambiae (AGAP010510) UniProtKB/TrEMBL;Acc:Q7PPR6]	GO:0003924|GO:0005200|GO:0005525|GO:0005874|GO:0007017	chr3	60672070	60697154
AFUN017253	9.11427e-09	4.57771e-10	3.98398	1.99421	3.98398	up	3108.63	12090.2	171553	638.742	3776.9	9173.19	1704.68	6309.1	3321.92	28652.4	-0.743794	0.147203	4.26371	-2.73801	-0.46389	1.47322	-1.42625	-0.540785	-0.767046	1.43951	Arthropod_7SK			Arthropod 7SK RNA		chr3	60827945	60828260
AFUN017060	0.0366789	0.0306761	-2.50378	-1.32411	2.50378	down	1.05184	0.375		3.2668	2.20131	0.557206	2.06193		5.48341		0.462049	0	0	1.78616	1.52648	0.90939	1.10882	0	2.72522	0	tRNA-Leu			tRNA-Leu for anticodon CAG		chr3	60929312	60929394
AFUN011548	0.000845618	0.000447207	2.26046	1.17661	2.26046	up	547.504	510.499	743.14	198.274	535.253	38.8317	373.419	346.255	537.588	561.889	0.520817	-0.648629	0.182855	-0.655798	0.487151	-2.64088	0.153062	-0.958361	0.375461	-0.462767	AFUN011548		M-phase phosphoprotein 6	M-phase phosphoprotein [Source:Projected from Anopheles gambiae (AGAP010538) VB Community Annotation]		chr3	60967703	60968292
AFUN019111	1.9285e-07	2.027e-08	2.04289	1.03061	2.04289	up	259.199	140.77	366.459	103.863	235.191	61.4823	139.765	98.8846	282.601	147.806	0.802489	-1.14671	0.523357	-0.228121	0.661247	-0.61746	0.0957565	-1.4059	0.808209	-1.02886	AFUN019111	AFUN007170	ORM1-like protein; AltName: Full		GO:0005789|GO:0006672|GO:0016021|GO:0090156	chr3	61001404	61002422
AFUN018819	0.00162192	0.000944363	10.424	3.38183	10.424	up	163.183	44.7741	16.4215	12.8149	37.0455	37.0386	66.5202	23.2997	99.4339	20.8454	2.72848	-0.205757	-1.36308	-0.653356	0.588339	1.24496	1.61817	-0.897775	1.89481	-1.26121	AFUN018819	AFUN020247	Protein PET100 homolog, mitochondrial; Flags: Precursor		GO:0005739|GO:0033617	chr3	61018124	61018626
AFUN019150	0.00366618	0.00235783	2.12123	1.0849	2.12123	up	9841.16	9233.89	7312.78	3797.8	5606.08	112.735	4131.94	4453.9	6698.23	7741.21	1.2751	0.114725	0.0679615	0.190197	0.462243	-4.51686	0.207408	-0.686807	0.601062	-0.0921717	AFUN019150	AFUN008001|AFUN008002|AFUN011219|AFUN015213|AFUN018597|AFUN018837|AFUN019060|AFUN019069|AFUN019237				chr3	61250194	61256253
AFUN016001	0.0460506	0.0392385	-2.39116	-1.25771	2.39116	down	216.734	1230.03	1368.82	424.238	378.033	238.94	180.883	720.076	337.861	604.963	-0.661017	0.775202	1.21919	0.596694	0.140551	0.135573	-0.737564	0.253064	-0.139497	-0.201093	AFUN016001	AFUN003057|AFUN015826|AFUN016000|AFUN018533|AFUN020075	Cationic amino acid transporter 2; Short		GO:0016020|GO:0022857|GO:0055085	chr3	61693111	61697627
AFUN020075	6.01593e-06	1.36903e-06	-2.06475	-1.04597	2.06475	down	931.979	3176.05	5268.69	1575.24	1163	886.245	855.377	4060.02	1216.49	3450.44	-0.586971	0.113411	1.13338	0.458998	-0.268502	-0.00369406	-0.526387	0.718	-0.321596	0.280443	AFUN020075	AFUN003057|AFUN015826|AFUN016000|AFUN016001|AFUN018533	Cationic amino acid transporter 2; Short		GO:0016020|GO:0022857|GO:0055085	chr3	61698924	61712924
AFUN017062	0.0015522	0.000897968	2.36281	1.2405	2.36281	up	2.56026	0.867284	0.663222	0.987569	4.36917		1.75319	0.993851	3.80579	0.271523	1.74542	0	0	0.504921	2.51548	0	1.49865	0.131997	2.19835	0	tRNA-Undet			tRNA-Undet for anticodon ???		chr3	61798161	61798232
AFUN007155	5.42024e-06	1.20862e-06	-3.83331	-1.93859	3.83331	down	122.153	265.863	842.886	383.311	139.555	212.611	200.42	343.248	147.534	272.773	-0.714661	-0.661148	1.29326	1.22393	-0.523537	0.740734	0.183995	-0.0422421	-0.561287	-0.576645	AFUN007155					chr3	61847115	61849082
AFUN007122	7.60453e-06	1.81477e-06	2.4766	1.30836	2.4766	up	691.557	406.054	774.219	228.584	458.582	35.7771	464.375	295.435	585.049	575.362	0.841942	-0.994717	0.226111	-0.466419	0.248257	-2.77493	0.451704	-1.20321	0.481665	-0.444435	AFUN007122				GO:0006915	chr3	62240545	62241822
AFUN007105	1.79431e-08	1.07841e-09	-2.3779	-1.24969	2.3779	down	2833.81	9593.27	2148.6	5516.18	2950.25	2676.34	4063.96	8788.69	2491.01	4030.39	-0.408487	0.282312	-1.58656	0.841202	-0.351407	0.164902	0.295976	0.406274	-0.713487	-0.92131	AFUN007105		Immediate early response gene 5-like protein			chr3	62749083	62755389
AFUN007103	2.35102e-07	2.58942e-08	-2.17817	-1.12311	2.17817	down	2442.14	4723.75	8359.17	4354.48	2087.36	1578.64	2376.17	4307.74	2322.32	3325.33	0.0387723	-0.0779241	1.03526	1.16189	-0.188711	0.0651743	0.183586	0.0394096	-0.152796	-0.536877	AFUN007103	AFUN002466|AFUN003294|AFUN005300	DNA-binding protein D-ETS-4		GO:0003700|GO:0005634|GO:0006355|GO:0043565	chr3	62776091	62796947
AFUN007096	0.0075345	0.00526076	-2.0406	-1.029	2.0406	down	5.26099	20.2975	20.7412	8.78819	12.6937	36.8332	5.23092	34.3027	19.4043	24.7004	-1.28595	-0.406531	-0.0855783	-0.25695	-0.0162573	2.17752	-1.10989	0.600827	0.478037	-0.0758175	AFUN007096	AFUN000041|AFUN000191|AFUN000192|AFUN003843|AFUN003899|AFUN007095|AFUN007213|AFUN008279|AFUN016339|AFUN020159	Gamma-aminobutyric acid receptor alpha-like; AltName: Full		GO:0004888|GO:0005216|GO:0005230|GO:0006811|GO:0016021|GO:0034220	chr3	62886138	62897035
AFUN022150	0.0109268	0.0079862	-2.17656	-1.12205	2.17656	down	458.371	1351.1	968.321	816.697	504.171	249.292	404.238	862.339	535.648	1154	-0.123597	0.367465	0.176646	0.998451	0.0127824	-0.346407	-0.120586	-0.0300023	-0.0178118	0.187457	AFUN022150	AFUN002548				chr3	63105921	63124827
AFUN010262	0.00233314	0.00142562	-2.49482	-1.31894	2.49482	down	1555.39	4292.54	6384.65	3176.53	1909.97	909.163	962.563	4773.82	2054.69	4398.46	-0.085502	0.310568	1.1731	1.23343	0.209752	-0.204301	-0.593506	0.714218	0.197156	0.39322	AFUN010262	AFUN016240		odorant-binding protein [Source:Projected from Anopheles gambiae (AGAP011368) VB Community Annotation]	GO:0005549	chr3	63249994	63250851
AFUN022148	5.36434e-07	7.09897e-08	-2.3789	-1.2503	2.3789	down	640.923	4775.53	3385.27	1248.12	1055.2	2378.69	567.817	4490.38	1085.43	4417.71	-1.42805	0.400908	0.194271	-0.177754	-0.709772	1.11976	-1.41845	0.562419	-0.786991	0.336028	AFUN022148	AFUN005184|AFUN006918|AFUN022149	Gelsolin; Flags: Precursor		GO:0051015	chr3	63251774	63256997
AFUN010246	0.00317771	0.00201498	-2.00999	-1.00719	2.00999	down	284.367	1586.97	1150.56	467.893	318.724	237.841	267.915	1253.9	356.114	1387.41	-1.05163	0.360339	0.186161	-0.0444396	-0.888093	-0.653513	-0.953287	0.27083	-0.846026	0.213947	AFUN010246		Fanconi anemia group D2 protein; Short	fanconi anemia group D2 protein [Source:Projected from Anopheles gambiae (AGAP011769) VB Community Annotation]	GO:0006281	chr3	63285395	63290131
AFUN011518	6.08577e-05	2.1113e-05	2.07457	1.05281	2.07457	up	381.986	496.747	838.863	150.728	353.902	50.7401	246.437	354.776	478.451	596.531	0.334763	-0.354731	0.690951	-0.718049	0.223576	-1.92169	-0.113221	-0.589994	0.540628	-0.0431588	AFUN011518		Cytochrome c oxidase assembly factor 5			chr3	63497314	63497919
AFUN010220	0.00284803	0.00178544	-4.99136	-2.31943	4.99136	down	26.3025	195.273	97.8604	107.471	26.0841	58.3126	20.1618	325.224	58.5303	275.041	-1.11606	0.707679	0.00074029	1.20337	-1.12911	0.688415	-1.31531	1.69396	-0.0810618	1.24932	AFUN010220	AFUN000501|AFUN001368|AFUN010219|AFUN010221|AFUN022139|AFUN022140	Ornithine decarboxylase 1; Short		GO:0003824|GO:0006596	chr3	63941295	63943020
AFUN010223	2.80028e-09	1.04695e-10	2.06069	1.04313	2.06069	up	2226.73	11816.9	69917.2	884.562	2383.69	8649.67	983.848	5547.49	3362.77	12864.2	-0.816623	0.522752	3.3773	-1.85975	-0.71937	1.79697	-1.81072	-0.317856	-0.340884	0.692746	RpL39		60S ribosomal protein L39	60s ribosomal protein L39 [Source:UniProtKB/TrEMBL;Acc:Q06DK0]	GO:0003735|GO:0005622|GO:0005840|GO:0006412	chr3	63956552	63957179
AFUN015110	0.0224656	0.0178967	2.06301	1.04475	2.06301	up	35.1856	119.196	92.9078	13.9617	40.7521	48.677	34.0859	82.873	62.071	154.93	-0.361107	0.330695	0.260981	-1.40585	-0.150233	-3.07743	-0.222594	0.0566668	0.338841	0.75645	AFUN015110					chr3	63963631	63967870
AFUN018863	1.52291e-05	4.11988e-06	3.08846	1.62689	3.08846	up	1728.13	423.944	357.597	458.043	1294.14	831.772	901.928	239.479	1808.59	548.008	1.10979	-1.98595	-1.94174	-0.517096	0.691556	0.710712	0.355988	-2.55959	1.05647	-1.56814	AFUN018863	AFUN011510	Death-associated protein 1; Short	Death-associated protein [Source:Projected from Anopheles gambiae (AGAP011832) VB Community Annotation]		chr3	64078679	64080126
AFUN018731	0.000774027	0.000404595	2.58999	1.37295	2.58999	up	201.965	47.3662	104.906	63.834	124.824	37.1549	80.1459	15.8793	186.372	100.201	1.6148	-1.54586	-0.108938	0.241855	0.919576	-0.17181	0.465717	-2.87223	1.3799	-0.417404	AFUN018731	AFUN011508	Probable trans-2-enoyl-CoA reductase, mitochondrial; Flags: Precursor	mitochondrial trans-2-enoyl-CoA reductase [Source:Projected from Anopheles gambiae (AGAP011834) VB Community Annotation]	GO:0016491|GO:0055114	chr3	64082155	64083650
AFUN018557	0.0165735	0.0127645	2.72378	1.44561	2.72378	up	5.02722	4.09606	0.960803	4.0596	8.19443	9.94183	6.3496	1.37258	11.4489	9.52348	0.546446	-0.502799	-1.66398	-0.899163	0.00955152	2.18607	1.06767	-2.06647	1.61483	0.675519	AFUN018557	AFUN000521|AFUN002621|AFUN005680|AFUN006855|AFUN007265|AFUN011261|AFUN011262|AFUN011899|AFUN012038|AFUN019186|AFUN019207|AFUN019747|AFUN019794			GO:0016021	chr3	64087718	64088588
AFUN002592	0.000927889	0.000496607	2.61536	1.38701	2.61536	up	36.4211	17.9256	24.8613	11.3998	27.5129	3.66036	29.0991	7.3748	71.1931	27.8623	1.35484	-0.736397	0.0252355	-0.0321698	0.949155	-1.30401	1.21536	-1.76741	2.20281	-0.0526204	AFUN002592		Protein OSCP1			chr3	64124286	64126782
AFUN001136	0.00562695	0.00380541	2.15789	1.10962	2.15789	up	157.047	364.744	129.22	59.5764	180.673	44.8487	135.573	336.413	142.746	498.307	-0.0890784	0.0581231	-1.14917	-1.1987	0.112087	-1.24127	-0.116891	0.191811	-0.345818	0.555758	AFUN001136	AFUN018848	PRKR-interacting protein 1; AltName: Full			chr3	64307943	64308892
AFUN017257	0.0104756	0.00761872	8.86677	3.14841	8.86677	up	15.7688	2.0199	3.91578	22.9278	15.5131	7.06044	6.30427		10.8308	10.2131	1.82246	-2.25952	-1.91616	-1.32595	1.79786	1.31909	-0.414417	-2.54567	1.16154	0.174813	U2			U2 spliceosomal RNA		chr3	64380431	64380615
AFUN017259	0.000461594	0.000224089	2.07127	1.05052	2.07127	up	1.53734	2.44111	0.653183	0.115959	0.838653	16.1568	0.475295	2.18002	0.397943	0.663443	1.05052	0.67327	0.099716	0	0.375297	5.05907	0.14176	0.747403	0.188063	0	mir-67			microRNA mir-67		chr3	64796534	64796593
AFUN019110	2.7027e-10	5.36368e-12	3.40857	1.76917	3.40857	up	712.605	404.702	356.98	171.139	503.8	114.924	532.023	244.758	621.026	658.803	1.1545	-0.730219	-0.621479	-0.614664	0.653236	-0.822048	0.917212	-1.20538	0.837071	0.020251	AFUN019110	AFUN005454|AFUN007441|AFUN015799|AFUN019393|AFUN022161|AFUN022162	Transcription factor Adf-1; AltName: Full			chr3	65095216	65096773
AFUN022161	0.00222981	0.00135525	-2.35737	-1.23718	2.35737	down	102.697	187.65	508.156	198.18	124.376	28.1707	109.048	149.507	132.691	259.394	-0.152745	-0.351583	1.3754	1.08443	0.12255	-3.07636	0.118138	-0.429076	0.0979389	0.163003	AFUN022161	AFUN005454|AFUN007441|AFUN015799|AFUN019110|AFUN019393|AFUN022162	Transcription factor Adf-1; AltName: Full			chr3	65116100	65117681
AFUN022157	2.37168e-06	4.47701e-07	2.43258	1.28249	2.43258	up	14.9978	4.58811	1.7359	5.047	13.7647	1.23329	11.3647	4.9746	36.5136	3.33067	2.52407	-0.253187	-1.40835	1.24158	2.39928	-0.337414	2.3082	-0.4341	3.68877	-1.1967	AFUN022157	AFUN001574|AFUN007480|AFUN009101|AFUN009146|AFUN009613|AFUN009903|AFUN010779|AFUN010824|AFUN018482|AFUN020946|AFUN020947|AFUN020948|AFUN021439|AFUN022156|AFUN022158|AFUN022159	Chymotrypsin-1; AltName: Full	serine-type enodpeptidase [Source:Projected from Anopheles gambiae (AGAP011917) VB Community Annotation]	GO:0004252|GO:0006508	chr3	65409170	65410264
AFUN022158	0.00059369	0.00029873	4.7395	2.24473	4.7395	up	6.87627	7.19517	1.92187	6.41192	6.37769	72.0401	2.65805	0.771075	19.4114	3	1.91568	0.912605	-1.00932	-0.32905	1.83651	5.96066	0.72875	-1.25508	3.29391	-0.965095	AFUN022158	AFUN001574|AFUN007480|AFUN009101|AFUN009146|AFUN009613|AFUN009903|AFUN010779|AFUN010824|AFUN018482|AFUN020946|AFUN020947|AFUN020948|AFUN021439|AFUN022156|AFUN022157|AFUN022159	Chymotrypsin-1; AltName: Full	Serine-type enodpeptidase [Source:Projected from Anopheles gambiae (AGAP011918) VB Community Annotation]	GO:0004252|GO:0006508	chr3	65410517	65411498
AFUN020587	0.0189875	0.0148608	2.12106	1.08479	2.12106	up	20.1649	6.07318	5.47113	17.871	27.0616	5.80147	14.7236	11.9038	41.4595	4.63705	0.982232	-1.81757	-1.67843	-0.102556	1.40562	-0.159252	0.712838	-0.596328	1.90311	-1.3345	AFUN020587					chr3	65418138	65419641
AFUN011116	0.00177165	0.00104442	-3.32151	-1.73184	3.32151	down	183.538	532.425	1898.57	499.04	230.692	45.1019	252.513	581.751	392.911	406.477	-0.428135	0.0398823	2.1639	1.30371	-0.0992622	-1.79708	0.216464	0.418044	0.551003	-0.302037	AFUN011116	AFUN003555|AFUN007079|AFUN007080|AFUN007559|AFUN010669|AFUN011115|AFUN011117|AFUN016254|AFUN016613|AFUN022179	Caspase; AltName: Full	short caspase [Source:Projected from Anopheles gambiae (AGAP011951) VB Community Annotation]	GO:0004197|GO:0006508|GO:0008234	chr3	65772179	65773395
AFUN011115	0.0127938	0.00955203	-2.79398	-1.48232	2.79398	down	258.954	630.614	1132.61	592.268	256.681	35.9318	238.561	666.409	459.157	545.578	-0.1093	0.10628	1.24086	1.37302	-0.123035	-4.12313	-0.0433162	0.436268	0.598009	-0.0552069	AFUN011115	AFUN003555|AFUN007079|AFUN007080|AFUN007559|AFUN010669|AFUN011116|AFUN011117|AFUN016254|AFUN016613|AFUN022179	Caspase; AltName: Full		GO:0004197|GO:0006508|GO:0008234	chr3	65783866	65785097
AFUN016252	0.00245682	0.00151194	-3.14377	-1.6525	3.14377	down	7.22294	26.1212	4.25423	18.5883	21.2263	10.718	13.153	72.5545	28.5825	30.3696	-1.31108	-0.524997	-2.85349	0.341421	0.243104	-1.46985	-0.26202	1.19919	0.554412	-0.260105	AFUN016252					chr3	65794229	65795471
AFUN011101	2.18177e-05	6.27474e-06	2.45891	1.29802	2.45891	up	176.996	198.889	198.316	58.9244	160.204	68.3639	238.259	310.843	235.511	525.399	0.000410716	-0.899826	-0.614235	-1.29761	-0.144419	-0.716132	0.613542	-0.00526508	0.293499	0.549106	AFUN011101	AFUN002072|AFUN003599|AFUN004084|AFUN010703|AFUN015867|AFUN015868|AFUN015870|AFUN015871|AFUN018749|AFUN018864|AFUN018873	Zinc finger protein 382; AltName: Full		GO:0003676|GO:0005634|GO:0008270	chr3	66156849	66158957
AFUN016503	0.000305721	0.000138584	-2.44929	-1.29236	2.44929	down	321.968	2788.71	1607.77	645.543	347.158	2228.57	522.423	1039.64	500.167	1841.75	-0.91872	1.12741	0.622628	0.373642	-0.811061	2.52828	-0.0360956	-0.0457633	-0.40221	0.576371	AFUN016503	AFUN004444|AFUN007363|AFUN007366|AFUN016502|AFUN016504|AFUN016505|AFUN016506|AFUN018623|AFUN018666|AFUN018777	Probable sodium/potassium/calcium exchanger CG1090; AltName: Full		GO:0016021|GO:0055085	chr3	66180274	66181513
AFUN011098	4.77648e-05	1.59339e-05	4.9733	2.3142	4.9733	up	22.3084	1.60214	1.70199	6.56437	25.726		16.7972	12.0828	42.4216	3.19868	3.32314	-1.40342	-1.28211	1.00894	3.52776	-1.54551	3.0981	0.580905	4.13137	-1.31275	AFUN011098	AFUN001941|AFUN014227			GO:0005515|GO:0016021	chr3	66195700	66196918
AFUN018866	1.82243e-05	5.0973e-06	2.25507	1.17317	2.25507	up	39.543	11.3114	8.49018	14.3544	62.4323	1.34164	42.62	20.0663	105.287	5.56905	1.72457	-1.14956	-1.88777	0.551396	2.38242	-3.33988	2.017	-0.0722222	3.01841	-2.01809	AFUN018866	AFUN001158|AFUN018513|AFUN018840|AFUN018972|AFUN019382|AFUN019398|AFUN019654|AFUN019655|AFUN019670	Pulmonary surfactant-associated protein D; Short	C-type lectin (CTL) - mannose binding [Source:Projected from Anopheles gambiae (AGAP010708) VB Community Annotation]		chr3	66236315	66237568
AFUN016387	0.0234991	0.018798	2.03271	1.0234	2.03271	up	17.3041	5.64622	4.61736	15.4238	30.2464	6.39454	18.5595	9.86156	50.5242	24.1427	0.921554	-1.76268	-1.76314	-0.101848	1.72619	0.141223	1.20692	-0.707814	2.34843	0.381032	AFUN016387	AFUN001326|AFUN001327|AFUN001328|AFUN006969|AFUN016381|AFUN016382|AFUN016383|AFUN016384|AFUN016385|AFUN016386	Membrane-associated transporter protein; AltName: Full		GO:0016021|GO:0055085	chr3	66378314	66380987
AFUN016381	0.00032581	0.000149621	-4.03619	-2.013	4.03619	down	257.56	1828.05	887.993	850.987	379.997	386.127	239.021	1061.49	351.654	992.497	-0.725031	1.03382	0.281886	1.28797	-0.164967	0.515008	-0.648476	0.499933	-0.394767	0.200128	AFUN016381	AFUN001326|AFUN001327|AFUN001328|AFUN006969|AFUN016382|AFUN016383|AFUN016384|AFUN016385|AFUN016386|AFUN016387	Sodium-dependent nutrient amino acid transporter 1	nutrient amino acid transporter [Source:VB Community Annotation]	GO:0005328|GO:0016021	chr3	66394365	66399999
AFUN016382	2.23295e-05	6.4528e-06	-4.4516	-2.15432	4.4516	down	375.878	2527.66	2303.79	1369.73	497.702	690.524	403.323	2470.88	580.127	3536.59	-1.47029	0.210691	0.366655	0.684029	-1.06629	0.0630023	-1.1843	0.42825	-0.963175	0.74273	AFUN016382	AFUN001326|AFUN001327|AFUN001328|AFUN006969|AFUN016381|AFUN016383|AFUN016384|AFUN016385|AFUN016386|AFUN016387	Sodium-dependent nutrient amino acid transporter 1	Transporter [Source:UniProtKB/TrEMBL;Acc:A0A1Y9HEC4]	GO:0005328|GO:0016021	chr3	66411547	66414594
AFUN001321	0.00153302	0.000884927	-2.32418	-1.21672	2.32418	down	391.322	1697.97	1301.17	744.523	560.541	327.454	433.274	1121.31	564.92	1419.8	-0.611344	0.437559	0.343317	0.60538	-0.0938956	-0.212541	-0.280098	0.0892719	-0.20064	0.226918	AFUN001321	AFUN001323|AFUN001426|AFUN006505|AFUN006834|AFUN008919|AFUN018574|AFUN020048|AFUN020289|AFUN020602|AFUN020794	Sodium-dependent nutrient amino acid transporter 1	sodium-dependent nutrient amino acid transporter [Source:Projected from Anopheles gambiae (AGAP010865) VB Community Annotation]	GO:0005328|GO:0016021	chr3	66428477	66441903
AFUN017157	0.00535767	0.00360101	2.17701	1.12235	2.17701	up	4.34048	1.73229	0.631705	2.22672	1.93355	1.64653	2.09825	0.668287	4.54791	1.72841	2.07583	-0.0887017	-0.362027	0.953484	0.986122	-0.413748	1.21148	-0.0681761	2.02419	-0.0850131	tRNA-Val			tRNA-Val for anticodon CAC		chr3	66485392	66485464
AFUN001311	6.7714e-08	5.54093e-09	-3.93527	-1.97646	3.93527	down	124.555	676.533	573.05	401.246	141.179	119.829	115.204	401.831	206.145	502.725	-0.579377	0.793513	0.843771	1.39709	-0.399651	0.0206848	-0.507653	0.29228	0.0285128	0.412607	AFUN001311	AFUN000048|AFUN000593|AFUN002792|AFUN004160|AFUN007970|AFUN008262|AFUN008953|AFUN009849|AFUN010577|AFUN011053|AFUN018844|AFUN019421|AFUN019790|AFUN020228|AFUN021979|AFUN021980|AFUN021981|AFUN021982|AFUN022194|AFUN022195|AFUN022309|AFUN022310	Chymotrypsinogen B; Contains: RecName: Full		GO:0004252|GO:0006508	chr3	66606105	66608541
AFUN008722	0.00566484	0.00383543	2.7226	1.44498	2.7226	up	393.334	427.26	579.933	118.264	300.357	156.733	274.479	503.903	304.109	415.946	0.529257	-0.419862	0.310664	-0.915728	0.139162	-4.82626	0.194518	0.0685059	0.0391067	-0.411097	AFUN008722	AFUN003476|AFUN011553|AFUN020316	Coagulation factor X; AltName: Full		GO:0004252|GO:0006508	chr3	66978680	66982300
AFUN008710	4.00767e-05	1.29169e-05	-2.33324	-1.22233	2.33324	down	2953	11152.3	11002.6	5640.23	3555.01	2526.4	2724.61	7220.62	3149.02	7093.52	-0.218808	0.629795	0.900051	1.00353	0.0478446	0.211962	-0.150617	0.252988	-0.245073	0.0245121	AFUN008710	AFUN008709				chr3	67432517	67457844
AFUN008692	0.0059381	0.00404558	-2.41926	-1.27456	2.41926	down	116.766	185.151	161.759	231.246	142.874	25.4762	109.685	147.507	116.539	181.828	0.115013	-0.288392	-0.193495	1.38958	0.405112	-3.12183	0.20908	-0.365977	-0.00678444	-0.267032	AFUN008692	AFUN019037	Trafficking protein particle complex subunit 12; AltName: Full	tetratricopeptide repeat protein [Source:Projected from Anopheles gambiae (AGAP011533) VB Community Annotation]	GO:0005515	chr3	67575600	67577467
AFUN008687	1.09704e-06	1.72573e-07	-2.21139	-1.14496	2.21139	down	2.67727	2.3888	2.41929	4.84655	4.05172		11.4324	6.13703	14.5543	3.01299	0.294285	-0.844349	-0.791874	1.43924	0.891038	-1.51562	2.57289	0.672917	2.61791	-0.349454	AFUN008687	AFUN003068|AFUN007239|AFUN008685|AFUN009942|AFUN016144|AFUN016145|AFUN016146|AFUN016417|AFUN016418|AFUN016419|AFUN018765|AFUN018966	Trypsin 3A1; Flags: Precursor		GO:0004252|GO:0006508	chr3	67597647	67598716
AFUN021162	0.000710574	0.000366715	2.75124	1.46008	2.75124	up	68.9232	34.5105	50.8129	20.5074	86.5187	8.6921	48.1169	32.5333	83.6198	72.2247	1.15294	-0.913499	-0.0655833	-0.307146	1.47994	-2.46765	0.818811	-0.748281	1.31281	0.199442	AFUN021162	AFUN019055	DPH4 homolog; AltName: Full			chr3	67630844	67631483
AFUN002241	0.00339056	0.00216215	-2.18356	-1.12668	2.18356	down	17.4255	79.9762	73.4261	31.1475	20.3023	17.7155	22.2	212.4	27.825	251.854	-0.997452	0.132437	0.298915	0.129226	-0.778024	-1.86383	-0.463772	1.79192	-0.441256	1.83487	AFUN002241	AFUN018794			GO:0005179|GO:0005576	chr3	67650024	67651050
AFUN006927	0.000447306	0.000216017	-2.71808	-1.44259	2.71808	down	263.527	521.823	982.059	586.355	302.056	185.347	196.748	584.074	400.826	470.267	-0.186146	-0.269019	0.932985	1.25644	0.00970078	-0.0380032	-0.423425	0.143907	0.299891	-0.371617	AFUN006927		Fatty acid 2-hydroxylase; AltName: Full	Fatty acid 2-hydroxylase [Source:Projected from Anopheles gambiae (AGAP011282) UniProtKB/TrEMBL;Acc:A0A1S4H682]	GO:0005506|GO:0006629|GO:0008610|GO:0016021|GO:0016491|GO:0055114|GO:0080132	chr3	68319289	68323501
AFUN006928	3.50797e-05	1.09921e-05	-2.17177	-1.11887	2.17177	down	92.7716	136.435	371.949	164.931	119.857	23.6784	99.8241	113.94	143.374	131.977	0.00703621	-0.504989	1.23166	1.1259	0.375576	-1.30721	0.297062	-0.514591	0.516074	-0.505428	AFUN006928					chr3	68327719	68329411
AFUN021724	0.000982324	0.000530036	-2.04458	-1.0318	2.04458	down	746.6	1641.33	8621.56	1249.58	969.172	117.204	422.835	968.438	958.188	1809.66	-0.198854	-0.130879	2.55196	0.832948	0.176548	-4.46105	-0.834772	-0.641674	0.0421352	0.0574629	AFUN021724	AFUN003459|AFUN007355|AFUN020770|AFUN020844|AFUN021726|AFUN021727|AFUN021728|AFUN022249|AFUN022250|AFUN022251	Serine proteinase stubble; AltName: Full	prophenoloxidase activating factor [Source:Projected from Anopheles gambiae (AGAP010730) VB Community Annotation]	GO:0004252|GO:0006508	chr3	69446046	69447634
AFUN006955	2.87341e-10	5.79709e-12	2.38173	1.25201	2.38173	up	5558.63	51413	79123.9	1910.51	6982.98	39257.5	4900.43	44652.5	7928.49	66867.4	-2.13524	0.00561301	0.917348	-3.38725	-1.80714	1.3408	-2.13274	0.0525583	-1.74191	0.43227	AFUN006955		Histone H4		GO:0000786|GO:0003677|GO:0005634|GO:0006352|GO:0046982	chr3	69469137	69470015
AFUN022251	0.000852804	0.000451548	-2.05059	-1.03604	2.05059	down	240.129	1978.52	17.0572	403.085	273.189	23.1123	92.4909	717.353	452.241	1506.26	-0.199422	1.77464	-4.7935	0.836618	-0.0143493	-4.5626	-1.39152	0.561309	0.594878	1.42867	AFUN022251	AFUN003459|AFUN007355|AFUN020770|AFUN020844|AFUN021724|AFUN021726|AFUN021727|AFUN021728|AFUN022249|AFUN022250	Serine proteinase stubble; AltName: Full	CLIP-domain serine protease [Source:Projected from Anopheles gambiae (AGAP010968) VB Community Annotation]	GO:0004252|GO:0006508	chr3	69650728	69651920
AFUN022250	0.00279722	0.00174846	-3.30915	-1.72646	3.30915	down	223.888	2805.69	41.8826	606.486	406.614	236.299	106.714	891.368	551.305	2472.08	-0.821087	1.75794	-4.01817	0.905374	0.0387812	-5.06748	-1.70579	0.354013	0.36	1.62279	AFUN022250	AFUN003459|AFUN007355|AFUN020770|AFUN020844|AFUN021724|AFUN021726|AFUN021727|AFUN021728|AFUN022249|AFUN022251	Serine proteinase stubble; AltName: Full		GO:0004252|GO:0006508	chr3	69652902	69654444
AFUN014076	0.000872145	0.000463327	-2.04174	-1.0298	2.04174	down	156.585	171.841	65.6959	261.711	201.412	76.0502	128.043	158.708	187.331	201.539	0.590201	-0.344149	-1.44159	1.62	0.952393	-3.95815	0.484215	-0.208511	0.729866	-0.0666769	AFUN014076	AFUN000510|AFUN001051|AFUN005312|AFUN006946|AFUN007168|AFUN009016|AFUN011494|AFUN020706|AFUN020717|AFUN020796				chr3	69842106	69843629
AFUN010481	0.0385157	0.032336	2.27783	1.18766	2.27783	up	10.1131	14.3556	51.5941	6.55462	13.0749	17.3019	11.3942	13.8764	22.6029	14.2748	-0.38422	-0.94732	1.18803	-1.57188	-0.0146619	1.04635	-0.0278233	-0.745955	0.657076	-0.907979	AFUN010481	AFUN010477|AFUN010480	Larval/pupal cuticle protein H1C; AltName: Full			chr3	70650367	70651405
AFUN010474	0.00150214	0.000865511	10.0665	3.33149	10.0665	up	14.8989	8.23044	2	6.944	12.4421	4	2.31809	14.0389	19.1738	7.60364	1.77441	-0.150237	-2.36791	-1.55708	1.51341	-1.50471	-1.34287	-0.241126	2.01935	-0.842446	AFUN010474					chr3	70684947	70685628
AFUN021937	0.00853317	0.00605338	-2.05054	-1.036	2.05054	down	9.619	3.63087	5.27763	16.1462	19.0538	3.39116	6.85352	6.54981	32.9363	15.0043	0.736238	-1.73782	-1.31071	1.77224	1.72134	-1.00004	0.431516	-1.49358	2.39297	-0.455094	AFUN021937	AFUN002055|AFUN010811|AFUN021938			GO:0052689	chr3	71098483	71100072
AFUN018713	0.000663832	0.000339408	-2.67364	-1.4188	2.67364	down	209.623	710.349	89.1677	458.792	284.932	54.1645	441.139	410.068	642.978	976.572	-0.492636	0.199612	-2.50457	0.926169	-0.0508324	-1.78915	0.76512	-0.342717	1.00535	0.706293	AFUN018713	AFUN007734|AFUN010202|AFUN010203|AFUN016238|AFUN016239|AFUN016241|AFUN019042	Esterase FE4; AltName: Full	Carboxylic ester hydrolase [Source:UniProtKB/TrEMBL;Acc:A0A1I8JUT7]	GO:0016787	chr3	71164798	71167053
AFUN016148	0.00579018	0.00393051	2.54597	1.34822	2.54597	up	917.123	550.968	638.457	294.881	744.958	311.063	408.86	367.633	821.081	650.852	1.22978	-0.573845	-0.0714676	-0.118433	0.928811	-4.85265	0.248597	-0.90721	0.951208	-0.285999	AFUN016148	AFUN002156|AFUN004926|AFUN016011|AFUN016147|AFUN016150|AFUN016151|AFUN016152|AFUN018909|AFUN018940|AFUN018953|AFUN018998|AFUN020887|AFUN021515|AFUN021516|AFUN021517|AFUN021518|AFUN021519|AFUN021520|AFUN021521|AFUN021522|AFUN021523|AFUN022024|AFUN022025	Protein glass		GO:0003676|GO:0005634|GO:0008270	chr3	71500031	71501883
AFUN016147	0.00211876	0.00128006	3.36648	1.75124	3.36648	up	869.022	1206.56	1150.37	211.314	748.166	60.7439	693.353	730.614	851.423	1549.99	0.315455	-0.279595	-0.0586383	-1.43578	0.0984036	-2.86726	0.173972	-0.752973	0.166953	0.129249	AFUN016147	AFUN002156|AFUN004926|AFUN016011|AFUN016148|AFUN016150|AFUN016151|AFUN016152|AFUN018909|AFUN018940|AFUN018953|AFUN018998|AFUN020887|AFUN021515|AFUN021516|AFUN021517|AFUN021518|AFUN021519|AFUN021520|AFUN021521|AFUN021522|AFUN021523|AFUN022024|AFUN022025	Zinc finger protein 181; AltName: Full		GO:0003676|GO:0005634|GO:0008270	chr3	71502119	71503718
AFUN003431	0.0311321	0.0255957	2.00157	1.00113	2.00157	up	114.591	336.302	117.613	46.8654	126.777	22.2382	145.872	356.455	161.082	360.971	-0.473453	0.0113308	-1.21462	-1.47459	-0.328673	-2.18296	0.0590851	0.345633	-0.101132	0.160941	AFUN003431	AFUN006614|AFUN018596	Transposable element Tcb2 transposase			chr3	71566618	71568428
AFUN003430	0.0297334	0.0243157	2.01439	1.01034	2.01439	up	112.168	260.896	202.774	45.5826	114.784	135.703	114.879	235.38	142.838	443.484	-0.295114	-0.145779	-0.219631	-1.30546	-0.26287	-3.94447	-0.0763361	-0.043927	-0.0653814	0.667109	AFUN003430	AFUN006170|AFUN020024	RE1-silencing transcription factor; AltName: Full		GO:0003676	chr3	71574193	71575335
AFUN003428	0.0237627	0.0190457	-2.03081	-1.02206	2.03081	down	562.179	1576.28	1459.95	934.585	804.914	643.473	672.205	1450.42	856.732	1722.14	-0.592608	-0.173673	0.00548577	0.429451	-0.0758219	0.25811	-0.150415	-0.0433846	-0.10378	0.00149632	AFUN003428	AFUN006949	Vanin-like protein 1; Flags: Precursor	Vanin-like protein [Source:Projected from Anopheles gambiae (AGAP012357) VB Community Annotation]	GO:0006807|GO:0016811	chr3	71581619	71586116
AFUN019134	0.000538173	0.000266619	3.06261	1.61476	3.06261	up	30.7123	7.44918	1.69178	8.20907	45.7614	19.5948	36.3698	19.5023	66.9171	13.5794	1.20248	-1.90967	-3.52176	-0.412284	1.77677	1.21	1.63072	-0.270836	2.20705	-0.995915	AFUN019134	AFUN003427|AFUN007476|AFUN009997|AFUN009999|AFUN010000|AFUN010002|AFUN010003|AFUN011297|AFUN018552|AFUN018719|AFUN018779|AFUN018967|AFUN019009|AFUN019125|AFUN019526|AFUN021326|AFUN021327|AFUN021328				chr3	71599184	71599896
AFUN018967	5.66534e-06	1.27126e-06	-2.55356	-1.35251	2.55356	down	2.44024	1.10029	0.988877	5.10096	8.2486	1.11091	4.04841	2.35447	13.1807	1.41333	0.632667	-0.826434	-0.655804	1.98518	2.38878	-0.300131	1.54732	-0.425302	2.94701	-1.04349	AFUN018967	AFUN003427|AFUN007476|AFUN009997|AFUN009999|AFUN010000|AFUN010002|AFUN010003|AFUN011297|AFUN018552|AFUN018719|AFUN018779|AFUN019009|AFUN019125|AFUN019134|AFUN019526|AFUN021326|AFUN021327|AFUN021328				chr3	71608341	71609059
AFUN001352	3.54698e-06	7.22356e-07	8.22851	3.04063	8.22851	up	14.0291	1	2.22629	0.960184	9.23577		5.76535	1.47587	31.1645	2	3.86179	-0.337699	0.402135	0.821159	3.25765	-0.337699	1.72097	-0.197087	4.89428	-0.274309	AFUN001352	AFUN006267|AFUN008525|AFUN008526|AFUN008527|AFUN008528|AFUN008535|AFUN010799|AFUN019257|AFUN019369|AFUN019652|AFUN019850|AFUN020227|AFUN020421|AFUN020839|AFUN021530|AFUN021531				chr3	72617082	72617739
AFUN021081	0.000283009	0.000126931	2.01293	1.0093	2.01293	up	5.4619	2	0.5	1.98799	6.46037	0.76699	3.78166	1	6.86846	2.18136	2.70218	-0.00180877	-0.136357	1.69288	2.94338	0.78405	2.35612	-0.136357	2.91378	0.252341	AFUN021081					chr3	72681021	72681446
AFUN018949	0.0321773	0.0265844	2.19262	1.13265	2.19262	up	3.56888	7.6059	5.63463	2.55503	5.20569	11.2169	6.22953	12.6071	3.13235	13.4164	-0.463628	-0.44046	-0.583503	-1.59628	0.0799762	1.84437	0.524347	0.538929	-0.770836	0.425831	AFUN018949	AFUN001355|AFUN001356|AFUN009219|AFUN021083|AFUN021084	General odorant-binding protein 56d; Flags: Precursor	odorant-binding protein [Source:Projected from Anopheles gambiae (AGAP012325) VB Community Annotation]	GO:0005549	chr3	72788658	72789273
AFUN018655	0.000311955	0.000141916	4.89026	2.28991	4.89026	up	3.92205	2	0.526904	0.555159	6.53417		7.94724	7.66403	14.0454	9.33334	1.4951	-0.73109	-0.865637	-0.794806	2.23048	-0.865637	2.69827	0.887684	3.21654	-0.166298	AFUN018655	AFUN021079|AFUN021080|AFUN021082		odorant-binding protein [Source:Projected from Anopheles gambiae (AGAP012324) VB Community Annotation]	GO:0005549	chr3	72789695	72790802
AFUN001356	0.00277968	0.00173613	3.60048	1.84819	3.60048	up	7.25362	2	5.25191	4.30999	7.35381	1.81712	7.20994	5.18461	15.1168	4.72795	1.75692	-1.4469	-0.157471	-0.0912664	1.77569	-0.328209	1.93253	0.454312	2.69732	0.118437	AFUN001356	AFUN001355|AFUN009219|AFUN018949|AFUN021083|AFUN021084	General odorant-binding protein 69a; AltName: Full	odorant-binding protein [Source:Projected from Anopheles gambiae (AGAP012318) VB Community Annotation]	GO:0005549	chr3	72848308	72849034
AFUN019989	0.00194894	0.00116433	-2.08082	-1.05715	2.08082	down	460.757	1368.97	1185.12	784.838	577.567	688.156	512.535	1415.82	615.739	972.789	-0.340962	0.161566	0.243266	0.716192	-0.0159976	0.893637	-0.00299644	0.46045	-0.0416339	-0.283838	AFUN019989		Sodium-dependent neutral amino acid transporter B(0)AT2; AltName: Full		GO:0005328|GO:0016021	chr3	73251630	73284438
AFUN015866	0.00078475	0.000410754	-3.05328	-1.61036	3.05328	down	836.226	2224.11	3416.86	2090.09	1171.8	990.999	872.83	2345.1	1325.25	2939.21	-0.457375	-0.114597	0.794605	1.15299	0.0283648	0.443484	-0.211247	0.212164	0.0879383	0.335092	CYP9J3	AFUN001382|AFUN001383|AFUN002408|AFUN007549|AFUN011130|AFUN015723|AFUN015790|AFUN015791|AFUN015862|AFUN015863|AFUN015865|AFUN015938|AFUN016005	Cytochrome P450 9e2; AltName: Full	cytochrome P450 [Source:VB Community Annotation]	GO:0004497|GO:0005506|GO:0016705|GO:0020037|GO:0055114	chr3	73276616	73278617
AFUN001395	2.61438e-07	2.9397e-08	-6.39716	-2.67743	6.39716	down	47.4984	430.021	231.554	248.737	38.9507	113.257	78.0641	416.921	71.3872	165.176	-1.1154	0.99457	0.391266	1.56203	-1.40265	0.794109	-0.214302	1.20027	-0.646603	-0.338344	AFUN001395	AFUN000355|AFUN000356|AFUN001602|AFUN001631|AFUN001817|AFUN003243|AFUN003244|AFUN003497|AFUN004909|AFUN008870|AFUN011131|AFUN011132|AFUN011133|AFUN019333	Pickpocket protein 28; Short	amiloride-sensitive sodium channel [Source:Projected from Anopheles gambiae (AGAP012279) VB Community Annotation]	GO:0005272|GO:0006814|GO:0016020	chr3	73410215	73412427
AFUN016071	1.81667e-06	3.23197e-07	-2.11592	-1.08128	2.11592	down	154.31	613.49	1066.13	267.281	179.604	184.852	133.438	1942.05	240.126	733.926	-0.851395	0.0713278	1.15835	0.22989	-0.633426	0.0650063	-0.876744	1.98413	-0.332423	0.377406	AFUN016071	AFUN000085|AFUN001412|AFUN001415|AFUN002660|AFUN005872|AFUN005915|AFUN006364|AFUN006814|AFUN009692|AFUN010905|AFUN016072|AFUN016073|AFUN016074|AFUN016075|AFUN016076|AFUN018800|AFUN018893|AFUN019926|AFUN020637	Putative polypeptide N-acetylgalactosaminyltransferase 9; Short	Polypeptide N-acetylgalactosaminyltransferase [Source:UniProtKB/TrEMBL;Acc:A0A1I8JUA9]	GO:0000139|GO:0006486|GO:0016021|GO:0016757|GO:0030246	chr3	73565344	73567359
AFUN005380	7.74231e-05	2.79376e-05	2.26743	1.18106	2.26743	up	5.33033	108.773	10.0817	1.30238	10.4666	4.85008	7.85646	52.2308	7.22121	71.9285	-1.29439	1.98809	-1.15367	-2.47545	-0.321907	-0.774736	-0.550411	1.18007	-0.975357	1.43888	AFUN005380					chr3	73721166	73721608
AFUN021561	4.57739e-06	9.81608e-07	7.73989	2.95231	7.73989	up	148.175	123.946	36.2449	15.6716	58.2691	83.0498	116.497	95.7603	107.129	149.248	1.39616	0.0700917	-1.41402	-1.55615	0.0486399	1.21677	1.23347	-0.0517885	0.809226	0.385568	AFUN021561	AFUN019095	Probable prefoldin subunit 6		GO:0006457|GO:0016272|GO:0051082	chr3	73873322	73874290
AFUN005360	1.22613e-06	1.97961e-07	2.04603	1.03283	2.04603	up	533.092	612.096	354.783	213.286	510.52	150.207	406.141	348.942	593.91	722.397	0.54185	-0.327259	-0.824323	-0.49098	0.478417	-0.629712	0.333768	-0.887689	0.578726	-0.0407398	AFUN005360	AFUN000860|AFUN001206|AFUN009408|AFUN018997|AFUN019546	Males-absent on the first protein; AltName: Full	Histone acetyltransferase [Source:UniProtKB/TrEMBL;Acc:A0A182RGK1]	GO:0004402|GO:0006355|GO:0016573|GO:0072487	chr3	73892954	73894843
AFUN005349	0.00210268	0.00126894	2.1693	1.11723	2.1693	up	98.2114	79.145	51.2997	37.0609	46.7415	23.1302	53.4843	53.411	79.347	85.9358	1.33734	-0.0425302	-0.378322	0.220115	0.26514	-3.39661	0.64489	-0.359553	0.910643	0.123715	AFUN005349					chr3	74074037	74076584
AFUN005347	2.07431e-05	5.91155e-06	2.37011	1.24495	2.37011	up	4780.73	5505.76	6466.85	1651.2	3202.39	1508.61	3593.52	5107.36	4378.25	8319.11	0.40029	-0.464479	0.0573983	-0.844665	-0.178806	-0.607851	0.172779	-0.322506	0.15443	0.178493	AFUN005347	AFUN000652|AFUN005346	Sterol O-acyltransferase 1; AltName: Full	O-acyltransferase [Source:UniProtKB/TrEMBL;Acc:A0A182RGI8]	GO:0005789|GO:0008374|GO:0016021	chr3	74086845	74089875
AFUN005346	1.39493e-08	7.70478e-10	2.68328	1.424	2.68328	up	100.45	214.744	21.9208	30.6448	140.811	127.348	96.1433	271.741	208.36	369.241	-0.432461	-0.404806	-3.40729	-1.85646	0.0537984	0.565703	-0.31136	0.185151	0.501151	0.424627	AFUN005346	AFUN000652|AFUN005347	Sterol O-acyltransferase 2; AltName: Full	O-acyltransferase [Source:UniProtKB/TrEMBL;Acc:A0A182RGI7]	GO:0005789|GO:0008374|GO:0016021	chr3	74095277	74097813
AFUN018408	0.0118757	0.00878194	2.52111	1.33406	2.52111	up	51.8332	17.524	37.4678	16.8302	48.1644	22.835	32.032	23.0763	47.7069	16.8736	1.40198	-1.23104	0.155032	0.0679225	1.29506	0.875224	0.891939	-0.583628	1.16332	-1.23812	mir-8			mir-8/mir-141/mir-200 microRNA precursor family		chr3	74127730	74127807
AFUN020038	7.98985e-07	1.16229e-07	2.47861	1.30953	2.47861	up	266.832	2263.52	1540.19	88.126	252.826	3249.93	215.006	2183.65	254.628	3396.36	-1.62661	0.389477	0.123773	-2.93613	-1.70541	2.63567	-1.75384	0.587986	-1.81313	1.02238	AFUN020038	AFUN003801|AFUN010049|AFUN015755|AFUN019096|AFUN020197	Histone H3.3	Histone H3 [Source:UniProtKB/TrEMBL;Acc:A0A182S4N1]	GO:0000786|GO:0003677|GO:0005634|GO:0046982	chr3	74416810	74417650
AFUN010672	0.000175308	7.26163e-05	3.39115	1.76178	3.39115	up	6567.42	6630.11	7174.61	1585.33	8620.94	890.124	7169.69	5070.54	8106.53	8584.22	0.551906	-0.502871	-0.0992465	-1.20987	0.943407	-1.67547	0.86281	-0.639427	0.736677	-0.0827317	AFUN010672	AFUN002631|AFUN021785	Calpain-7; AltName: Full	calpain-7 [Source:Projected from Anopheles gambiae (AGAP010834) VB Community Annotation]	GO:0004198|GO:0005622|GO:0006508	chr3	74773203	74782178
AFUN018750	0.00292511	0.00183789	-2.27091	-1.18327	2.27091	down	474.247	1455.84	1995.78	881.612	497.599	24.2533	419.073	675.025	826.99	2179.8	-0.113235	0.436427	1.18128	1.07003	-0.0449082	-3.74675	-0.107352	-0.422077	0.57001	1.06625	AFUN018750	AFUN006130|AFUN006598|AFUN015716|AFUN018479|AFUN018499|AFUN018503|AFUN018534|AFUN018554|AFUN018559|AFUN018567|AFUN018584|AFUN018616|AFUN018617|AFUN018618|AFUN018632|AFUN018642|AFUN018663|AFUN018670|AFUN018690|AFUN018700|AFUN018736|AFUN018758|AFUN018764|AFUN018792|AFUN018808|AFUN018847|AFUN018885|AFUN018982|AFUN018987|AFUN019003|AFUN019033|AFUN019063|AFUN020666|AFUN021442|AFUN021443	CD109 antigen; AltName: Full		GO:0004866	chr3	74807431	74810448
AFUN010671	0.012278	0.00911326	-2.81112	-1.49114	2.81112	down	67.5716	927.089	840.316	155.495	94.2832	63.019	70.3745	326.248	140.914	615.276	-0.987036	1.7227	1.87068	0.504108	-0.507472	-0.431799	-0.744081	0.466298	-0.0457005	1.17871	AFUN010671	AFUN000319|AFUN001349|AFUN001587|AFUN003078|AFUN003564|AFUN005198|AFUN006110|AFUN008423|AFUN008494|AFUN008495|AFUN008586|AFUN009688|AFUN011660|AFUN015884|AFUN015896|AFUN015897|AFUN016537|AFUN016538|AFUN018583|AFUN018667|AFUN018674|AFUN018833|AFUN019195|AFUN019227|AFUN019710|AFUN019728|AFUN020209|AFUN022283|AFUN022284	Serine protease easter; Flags: Precursor	CLIP-domain serine protease [Source:Projected from Anopheles gambiae (AGAP010833) VB Community Annotation]	GO:0004252|GO:0006508	chr3	74840986	74842460
AFUN010669	0.000464774	0.000225862	-2.12675	-1.08865	2.12675	down	169.972	292.299	285.594	295.915	231.906	17.4661	146.485	161.673	251.884	210.82	0.314665	0.02833	0.284609	1.40332	0.761895	-3.87229	0.284443	-0.575698	0.763141	-0.395616	AFUN010669	AFUN003555|AFUN007079|AFUN007080|AFUN007559|AFUN011115|AFUN011116|AFUN011117|AFUN016254|AFUN016613|AFUN022179	Caspase-1; Contains: RecName: Full	short caspase [Source:Projected from Anopheles gambiae (AGAP010829) VB Community Annotation]	GO:0004197|GO:0006508|GO:0008234	chr3	74918634	74920605
AFUN018663	0.000423953	0.000203105	-2.29126	-1.19614	2.29126	down	498.099	1892.03	2759.04	934.254	647.309	201.315	544.375	1880.89	741.952	3000.86	-0.947732	-0.090785	0.743204	0.248412	-0.57073	-1.59884	-0.635245	0.15103	-0.491826	0.622137	AFUN018663	AFUN006130|AFUN006598|AFUN015716|AFUN018479|AFUN018499|AFUN018503|AFUN018534|AFUN018554|AFUN018559|AFUN018567|AFUN018584|AFUN018616|AFUN018617|AFUN018618|AFUN018632|AFUN018642|AFUN018670|AFUN018690|AFUN018700|AFUN018736|AFUN018750|AFUN018758|AFUN018764|AFUN018792|AFUN018808|AFUN018847|AFUN018885|AFUN018982|AFUN018987|AFUN019003|AFUN019033|AFUN019063|AFUN020666|AFUN021442|AFUN021443	CD109 antigen; AltName: Full		GO:0004866|GO:0005576|GO:0005615	chr3	75207322	75213983
AFUN018700	0.0135279	0.0101573	-2.24117	-1.16426	2.24117	down	705.592	1874.07	2278.56	1294.5	765.423	74.499	547.706	1435.77	882.003	2800.82	-0.327992	0.0127935	0.584495	0.836263	-0.211586	-2.91566	-0.509103	-0.121219	-0.125028	0.63995	AFUN018700	AFUN006130|AFUN006598|AFUN015716|AFUN018479|AFUN018499|AFUN018503|AFUN018534|AFUN018554|AFUN018559|AFUN018567|AFUN018584|AFUN018616|AFUN018617|AFUN018618|AFUN018632|AFUN018642|AFUN018663|AFUN018670|AFUN018690|AFUN018736|AFUN018750|AFUN018758|AFUN018764|AFUN018792|AFUN018808|AFUN018847|AFUN018885|AFUN018982|AFUN018987|AFUN019003|AFUN019033|AFUN019063|AFUN020666|AFUN021442|AFUN021443	CD109 antigen; AltName: Full		GO:0004866|GO:0005576|GO:0005615	chr3	75218331	75223416
AFUN018617	0.000772578	0.000403637	-2.72283	-1.44511	2.72283	down	33.173	150.904	186.672	73.9399	30.9631	65.6359	48.2268	127.082	64.2245	343.38	-0.94026	0.176809	0.773441	0.504848	-1.04074	0.700084	-0.216113	0.179268	-0.106132	1.41046	AFUN018617	AFUN006130|AFUN006598|AFUN015716|AFUN018479|AFUN018499|AFUN018503|AFUN018534|AFUN018554|AFUN018559|AFUN018567|AFUN018584|AFUN018616|AFUN018618|AFUN018632|AFUN018642|AFUN018663|AFUN018670|AFUN018690|AFUN018700|AFUN018736|AFUN018750|AFUN018758|AFUN018764|AFUN018792|AFUN018808|AFUN018847|AFUN018885|AFUN018982|AFUN018987|AFUN019003|AFUN019033|AFUN019063|AFUN020666|AFUN021442|AFUN021443	CD109 antigen; AltName: Full		GO:0004866|GO:0005576|GO:0005615	chr3	75278064	75283069
AFUN018885	0.00106927	0.000584946	-3.9151	-1.96905	3.9151	down	224.753	970.167	2364.19	720.315	343.345	28.3914	239.341	691.676	216.43	760.701	-0.553599	0.48781	2.06261	1.41545	0.056698	-2.88255	-0.278553	0.250011	-0.727024	0.18439	AFUN018885	AFUN006130|AFUN006598|AFUN015716|AFUN018479|AFUN018499|AFUN018503|AFUN018534|AFUN018554|AFUN018559|AFUN018567|AFUN018584|AFUN018616|AFUN018617|AFUN018618|AFUN018632|AFUN018642|AFUN018663|AFUN018670|AFUN018690|AFUN018700|AFUN018736|AFUN018750|AFUN018758|AFUN018764|AFUN018792|AFUN018808|AFUN018847|AFUN018982|AFUN018987|AFUN019003|AFUN019033|AFUN019063|AFUN020666|AFUN021442|AFUN021443	CD109 antigen; AltName: Full		GO:0004866|GO:0005576|GO:0005615	chr3	75435621	75440579
AFUN018847	0.00280731	0.00175556	-2.02959	-1.02119	2.02959	down	176.093	1281.21	946.031	292.567	255.142	165.603	186.125	897.27	224.363	1245.74	-0.938643	0.855971	0.708178	0.0825475	-0.404699	-0.371387	-0.674392	0.592413	-0.708135	0.862951	AFUN018847	AFUN006130|AFUN006598|AFUN015716|AFUN018479|AFUN018499|AFUN018503|AFUN018534|AFUN018554|AFUN018559|AFUN018567|AFUN018584|AFUN018616|AFUN018617|AFUN018618|AFUN018632|AFUN018642|AFUN018663|AFUN018670|AFUN018690|AFUN018700|AFUN018736|AFUN018750|AFUN018758|AFUN018764|AFUN018792|AFUN018808|AFUN018885|AFUN018982|AFUN018987|AFUN019003|AFUN019033|AFUN019063|AFUN020666|AFUN021442|AFUN021443	CD109 antigen; AltName: Full	thioester-containing protein [Source:Projected from Anopheles gambiae (AGAP010812) VB Community Annotation]	GO:0004866|GO:0005576|GO:0005615	chr3	75444451	75449610
AFUN018632	3.55056e-05	1.11531e-05	-7.07136	-2.82199	7.07136	down	20.7033	158.213	10.8149	119.844	38.1238	114.509	50.9342	160.485	28.8399	106.055	-0.959489	0.905958	-2.67506	1.8625	-0.0796766	2.16391	0.523603	1.17687	-0.600272	0.376396	AFUN018632	AFUN006130|AFUN006598|AFUN015716|AFUN018479|AFUN018499|AFUN018503|AFUN018534|AFUN018554|AFUN018559|AFUN018567|AFUN018584|AFUN018616|AFUN018617|AFUN018618|AFUN018642|AFUN018663|AFUN018670|AFUN018690|AFUN018700|AFUN018736|AFUN018750|AFUN018758|AFUN018764|AFUN018792|AFUN018808|AFUN018847|AFUN018885|AFUN018982|AFUN018987|AFUN019003|AFUN019033|AFUN019063|AFUN020666|AFUN021442|AFUN021443	CD109 antigen; AltName: Full		GO:0004866|GO:0005576|GO:0005615	chr3	75696944	75701845
AFUN018792	0.000691493	0.000356088	-3.07622	-1.62116	3.07622	down	47.4668	380.73	408.633	119.531	78.9366	35.3985	53.9861	408.79	76.6258	361.874	-0.889448	1.04585	1.43764	0.731712	-0.156692	-0.65681	-0.51946	1.39878	-0.317525	1.02005	AFUN018792	AFUN006130|AFUN006598|AFUN015716|AFUN018479|AFUN018499|AFUN018503|AFUN018534|AFUN018554|AFUN018559|AFUN018567|AFUN018584|AFUN018616|AFUN018617|AFUN018618|AFUN018632|AFUN018642|AFUN018663|AFUN018670|AFUN018690|AFUN018700|AFUN018736|AFUN018750|AFUN018758|AFUN018764|AFUN018808|AFUN018847|AFUN018885|AFUN018982|AFUN018987|AFUN019003|AFUN019033|AFUN019063|AFUN020666|AFUN021442|AFUN021443	CD109 antigen; AltName: Full		GO:0004866|GO:0005576|GO:0005615	chr3	75705720	75710907
AFUN018499	1.65726e-05	4.54063e-06	5.60589	2.48694	5.60589	up	285.862	462.371	34.6118	41.7432	320.68	31.0681	67.7568	145.249	429.08	472.174	0.876557	0.501805	-2.94815	-1.61039	1.04135	-1.66939	-1.016	-0.918374	1.3435	0.579557	AFUN018499	AFUN006130|AFUN006598|AFUN015716|AFUN018479|AFUN018503|AFUN018534|AFUN018554|AFUN018559|AFUN018567|AFUN018584|AFUN018616|AFUN018617|AFUN018618|AFUN018632|AFUN018642|AFUN018663|AFUN018670|AFUN018690|AFUN018700|AFUN018736|AFUN018750|AFUN018758|AFUN018764|AFUN018792|AFUN018808|AFUN018847|AFUN018885|AFUN018982|AFUN018987|AFUN019003|AFUN019033|AFUN019063|AFUN020666|AFUN021442|AFUN021443	CD109 antigen; AltName: Full		GO:0004866|GO:0005576|GO:0005615	chr3	75894915	75899761
AFUN018567	0.000327557	0.000150515	-2.21695	-1.14858	2.21695	down	173.831	930.359	3501.07	315.468	265.421	17.9973	125.88	558.823	249.067	1157.31	-0.878747	0.472876	2.67457	0.269829	-0.269167	-3.49471	-1.16005	-0.0121816	-0.478884	0.835274	AFUN018567	AFUN006130|AFUN006598|AFUN015716|AFUN018479|AFUN018499|AFUN018503|AFUN018534|AFUN018554|AFUN018559|AFUN018584|AFUN018616|AFUN018617|AFUN018618|AFUN018632|AFUN018642|AFUN018663|AFUN018670|AFUN018690|AFUN018700|AFUN018736|AFUN018750|AFUN018758|AFUN018764|AFUN018792|AFUN018808|AFUN018847|AFUN018885|AFUN018982|AFUN018987|AFUN019003|AFUN019033|AFUN019063|AFUN020666|AFUN021442|AFUN021443	CD109 antigen; AltName: Full		GO:0004866|GO:0005576|GO:0005615	chr3	76037366	76042730
AFUN018987	0.00150008	0.000863795	-2.91208	-1.54205	2.91208	down	83.8217	420.994	561.414	199.817	117.088	14.5583	116.261	201.349	172.412	581.124	-0.740736	0.519184	1.22421	0.801314	-0.259558	-4.10483	-0.0844471	-0.294578	0.180743	1.03172	AFUN018987	AFUN006130|AFUN006598|AFUN015716|AFUN018479|AFUN018499|AFUN018503|AFUN018534|AFUN018554|AFUN018559|AFUN018567|AFUN018584|AFUN018616|AFUN018617|AFUN018618|AFUN018632|AFUN018642|AFUN018663|AFUN018670|AFUN018690|AFUN018700|AFUN018736|AFUN018750|AFUN018758|AFUN018764|AFUN018792|AFUN018808|AFUN018847|AFUN018885|AFUN018982|AFUN019003|AFUN019033|AFUN019063|AFUN020666|AFUN021442|AFUN021443	CD109 antigen; AltName: Full		GO:0004866	chr3	76068348	76069820
AFUN018554	6.84971e-05	2.42417e-05	5.04614	2.33518	5.04614	up	307.846	499.017	144.777	49.9398	331.474	33.5705	65.7109	86.9352	356.894	395.164	0.944567	0.572967	-0.922534	-1.39061	1.05024	-1.5965	-1.09911	-1.69777	1.03887	0.283814	AFUN018554	AFUN006130|AFUN006598|AFUN015716|AFUN018479|AFUN018499|AFUN018503|AFUN018534|AFUN018559|AFUN018567|AFUN018584|AFUN018616|AFUN018617|AFUN018618|AFUN018632|AFUN018642|AFUN018663|AFUN018670|AFUN018690|AFUN018700|AFUN018736|AFUN018750|AFUN018758|AFUN018764|AFUN018792|AFUN018808|AFUN018847|AFUN018885|AFUN018982|AFUN018987|AFUN019003|AFUN019033|AFUN019063|AFUN020666|AFUN021442|AFUN021443	CD109 antigen; AltName: Full		GO:0004866|GO:0005576|GO:0005615	chr3	76073819	76078675
AFUN009976	2.33451e-06	4.38992e-07	2.36506	1.24188	2.36506	up	2735.04	7531.54	2428.73	946.661	1043.2	2210.24	1645.12	7463.35	1108.97	3830.9	0.116621	0.509523	-0.833466	-1.12526	-1.27495	0.465132	-0.432428	0.746739	-1.3047	-0.418257	AFUN009976		Zinc finger CCCH domain-containing protein 18; AltName: Full	nuclear protein NHN1 [Source:Projected from Anopheles gambiae (AGAP010800) VB Community Annotation]	GO:0046872	chr3	76244261	76250035
AFUN014480	6.97146e-09	3.29492e-10	2.63804	1.39947	2.63804	up	28.7913	4	3.02196	8.93412	37.5357	6	28.3899	4.74366	63.1172	3.91487	3.03697	-1.25643	-1.19496	1.6375	3.41858	-1.71593	3.20103	-0.382736	4.05038	-1.24861	AFUN014480					chr3	76270350	76272280
AFUN004609	0.00363816	0.00233703	2.23885	1.16276	2.23885	up	14.3631	8.99957	4.75383	10.5777	18.7151	2.92735	13.5285	8.81274	35.8965	6.9059	1.09412	-0.648797	-1.27981	-0.0686322	1.47495	-2.35736	1.19208	-0.428724	2.29662	-1.57404	AFUN004609	AFUN021943	Serine protease snake; Flags: Precursor		GO:0004252|GO:0006508	chr3	76288385	76289475
AFUN021478	1.48762e-05	4.01182e-06	2.34098	1.22711	2.34098	up	939.469	923.909	3624.14	328.517	1276.59	121.931	978.619	740.253	1411.78	1257.87	0.622235	-0.470343	1.79123	-0.604879	1.06359	-1.66768	0.865457	-0.539737	1.09084	0.0223033	AFUN021478	AFUN004998|AFUN018478|AFUN018535|AFUN021479				chr3	76513877	76515437
AFUN022232	0.000798204	0.000418641	3.03356	1.60101	3.03356	up	413.848	164.845	336.124	111.676	266.946	23.0453	392.969	106.267	418.623	257.662	0.801982	-1.59449	-0.276851	-0.799031	0.168414	-4.36885	0.911618	-1.97757	0.699547	-0.902635	AFUN022232					chr3	77372129	77372768
AFUN019085	0.000539694	0.000267448	3.07048	1.61846	3.07048	up	72.705	36.8902	28.694	19.3835	54.8165	17.7147	37.5324	33.9359	69.2004	58.4169	1.04058	-1.00672	-1.07945	-0.577881	0.632123	-0.340659	0.270986	-0.876805	0.850324	-0.296084	AFUN019085	AFUN002591|AFUN002599|AFUN011040|AFUN011934|AFUN018990|AFUN019115	SET and MYND domain-containing protein 4		GO:0005515	chr3	77431394	77433653
AFUN018769	1.3948e-05	3.72989e-06	-2.08632	-1.06096	2.08632	down	147.483	515.397	925.396	251.882	180.747	375.464	124.634	477.35	165.988	269.789	-0.416427	0.320229	1.45437	0.644535	-0.12402	1.58757	-0.474959	0.45993	-0.364881	-0.566141	AFUN018769				GO:0004252|GO:0006508	chr3	77839508	77871690
AFUN020873	0.0419287	0.0354631	2.85278	1.51237	2.85278	up	28.2338	22.7084	58.6954	18.8551	35.8892	19.3498	20.0181	21.005	55.6124	19.5815	0.526157	-0.856522	0.803256	-0.98621	0.871266	-2.53806	0.21436	-0.718682	1.38515	-1.02277	AFUN020873					chr3	77904118	77906521
AFUN022058	0.000122636	4.79175e-05	-4.92339	-2.29965	4.92339	down	374.722	3090.2	3419.31	1510.24	468.507	201.708	271.318	2108.51	387.572	3330.52	-1.04075	0.934571	1.37033	1.2589	-0.71952	-1.27844	-1.32227	0.633435	-1.11109	1.0901	AFUN022058	AFUN022057|AFUN022061				chr3	78703193	78704396
AFUN022057	0.0170208	0.0131558	-2.05446	-1.03876	2.05446	down	187.566	444.616	598.125	315.447	176.031	144.209	151.479	371.225	218.423	495.265	-0.193883	-0.0172059	0.700439	0.844878	-0.286467	0.0827433	-0.31784	-0.0271308	-0.0931408	0.18592	AFUN022057	AFUN022058|AFUN022061				chr3	78705048	78706981
AFUN009535	1.30228e-06	2.13862e-07	-2.06882	-1.04881	2.06882	down	5064.76	59610.2	116361	8577.41	11531.8	58400.2	5192.84	58505	10672.1	48982.2	-1.57771	0.910798	2.16553	-0.528902	-0.391681	2.60556	-1.35736	1.13414	-0.621413	0.67498	CoVa		Cytochrome c oxidase subunit 5A, mitochondrial; AltName: Full	cytochrome c oxidase subunit Va [Source:VB Community Annotation]	GO:0004129|GO:0005743	chr3	78877089	78877874
AFUN018550	0.00644318	0.00442651	4.68516	2.2281	4.68516	up	26.6441	12.3245	5.62221	3.87812	50.5079	29.767	21.6604	21.2513	36.1057	7.41323	1.4975	-0.683276	-2.22022	-0.730601	2.41917	2.31326	1.38306	0.353085	1.81692	-1.36914	AFUN018550	AFUN001820				chr3	79318607	79321024
AFUN003267	4.68836e-10	1.10131e-11	-2.24248	-1.1651	2.24248	down	14.4097	376.377	91.0736	26.4519	13.4554	171.708	20.388	533.373	15.6297	173.096	-1.78125	1.85734	0.100023	-0.616149	-1.88111	2.44947	-1.09624	2.61064	-1.78298	0.784219	AFUN003267					chr3	79668137	79669240
AFUN003270	0.000230171	9.97095e-05	2.74031	1.45434	2.74031	up	66.7726	263.366	41.8835	19.9468	54.5815	264.516	62.3593	324.917	27.7582	87.0659	-0.212335	0.698924	-1.66393	-1.66667	-0.504196	2.42956	-0.126665	1.25226	-1.59766	-0.85048	AFUN003270	AFUN005968	Potassium voltage-gated channel subfamily KQT member 1; AltName: Full		GO:0005249|GO:0006813|GO:0008076	chr3	79706615	79711080
AFUN003274	2.49055e-10	4.71106e-12	-2.52277	-1.33501	2.52277	down	101.048	1614.45	3069.46	208.678	153.262	442.244	86.9962	1361.01	148.474	1187	-1.78765	1.1418	2.3585	-0.452647	-1.1877	0.998021	-1.81934	1.14578	-1.35147	0.745559	LRIM19	AFUN006269|AFUN009271|AFUN009272|AFUN010795|AFUN014990|AFUN016594	Leucine-rich repeat neuronal protein 4; AltName: Full	leucine rich immune protein (Coil-less) [Source:VB Community Annotation]	GO:0005515	chr3	79775185	79776373
AFUN019024	0.00245083	0.00150791	2.23588	1.16084	2.23588	up	226.101	157.806	240.503	82.7806	182.811	84.3801	175.052	99.5975	195.656	179.911	0.834634	-0.752663	0.144995	-0.326206	0.527	-4.16876	0.649768	-1.1663	0.506997	-0.516047	AFUN019024	AFUN004146|AFUN014432|AFUN014433|AFUN018945|AFUN021415|AFUN021416				chr3	80719270	80721595
AFUN018945	0.0471915	0.0402839	2.17839	1.12326	2.17839	up	67.1103	154.319	26.516	25.219	71.01	86.1427	47.3292	61.0312	81.6029	139.384	0.298269	0.431091	-1.82013	-0.824991	0.37874	-2.93786	-0.0212129	-0.656864	0.46137	0.331732	AFUN018945	AFUN004146|AFUN014432|AFUN014433|AFUN019024|AFUN021415|AFUN021416				chr3	80723967	80726427
AFUN022123	0.0261896	0.0211627	-2.36495	-1.24181	2.36495	down	10.9506	48.6182	15.0957	21.1999	45.7129	6.20103	22.7102	7.7051	44.3767	47.706	-0.605229	0.476769	-0.920832	0.636578	1.45534	-0.769796	0.63142	-1.9305	1.29457	0.496928	AFUN022123	AFUN001018|AFUN003229|AFUN006705|AFUN009965|AFUN010981|AFUN022122		dsRNase [Source:Projected from Anopheles gambiae (AGAP011046) VB Community Annotation]	GO:0003676|GO:0016787|GO:0046872	chr3	81141736	81143121
AFUN015082	0.000146282	5.87459e-05	-2.01815	-1.01303	2.01815	down	42.7503	32.4829	53.6348	70.6263	41.3419	20.1969	36.7785	20.7516	51.9452	27.9779	0.786426	-0.678312	0.334937	1.79946	0.73708	-2.84539	0.753678	-1.07443	0.948498	-0.84622	AFUN015082					chr3	81332721	81335663
AFUN006710	0.00780939	0.00547417	3.52121	1.81607	3.52121	up	27.0797	23.3491	9.46122	13.4699	24.602	14.8329	19.0369	7.33837	36.1798	11.9832	1.25115	-0.03118	-1.04469	-0.564924	1.11169	-1.94462	0.927057	-1.45068	1.55013	-0.946049	AFUN006710	AFUN006708|AFUN006711|AFUN006712|AFUN006715|AFUN020331|AFUN021697|AFUN021698|AFUN021699|AFUN021700|AFUN021701|AFUN021702				chr3	82038649	82039375
AFUN006711	0.0221516	0.0176185	2.23221	1.15847	2.23221	up	35.9575	37.6188	12.957	13.1864	34.628	25.7858	27.6748	23.2034	32.2681	23.1793	0.746465	-0.256854	-1.50482	-0.41201	0.691093	-2.45949	0.553064	-0.703639	0.471294	-0.907991	AFUN006711	AFUN006708|AFUN006710|AFUN006712|AFUN006715|AFUN020331|AFUN021697|AFUN021698|AFUN021699|AFUN021700|AFUN021701|AFUN021702			GO:0016021	chr3	82039871	82040591
AFUN006712	0.04426	0.0376004	2.05305	1.03777	2.05305	up	12.5929	31.4737	13.1847	5.02112	8.12624	6.01793	9.4425	15.0909	10.8391	16.1476	0.315437	0.568487	-0.397037	-0.722333	-0.317536	-2.42646	0.0843829	-0.241643	-0.0199149	-0.346855	AFUN006712	AFUN006708|AFUN006710|AFUN006711|AFUN006715|AFUN020331|AFUN021697|AFUN021698|AFUN021699|AFUN021700|AFUN021701|AFUN021702				chr3	82041288	82041961
AFUN021700	0.00443675	0.00292414	6.05062	2.59708	6.05062	up	17.3101	47.0204	7.5608	2.50463	11.4637	7.37819	22.5907	28.0765	25.6866	24.9775	0.0802867	0.45348	-1.89344	-2.5168	-0.515272	-2.97361	0.648723	-0.0401038	0.530709	-0.411692	AFUN021700	AFUN006708|AFUN006710|AFUN006711|AFUN006712|AFUN006715|AFUN020331|AFUN021697|AFUN021698|AFUN021699|AFUN021701|AFUN021702				chr3	82044107	82044636
AFUN021699	0.000413326	0.000197261	2.34596	1.23018	2.34596	up	17.8831	19.0282	14.942	6.24016	18.3995	6.6628	15.4361	13.4482	24.4816	16.6034	0.740713	-0.238231	-0.297237	-0.489466	0.780762	-2.43374	0.712746	-0.488618	1.07483	-0.387407	AFUN021699	AFUN006708|AFUN006710|AFUN006711|AFUN006712|AFUN006715|AFUN020331|AFUN021697|AFUN021698|AFUN021700|AFUN021701|AFUN021702				chr3	82045415	82045850
AFUN016210	0.000236597	0.000103094	2.10253	1.07213	2.10253	up	228.716	197.912	187.222	89.0489	161.196	116.799	194.102	174.732	241.271	313.365	0.451077	-0.826103	-0.616458	-0.621049	-0.0546818	0.137408	0.398654	-0.755479	0.409186	-0.115637	AFUN016210	AFUN004463|AFUN008239|AFUN008338|AFUN016205|AFUN016206|AFUN016207|AFUN016208|AFUN016209	Sulfotransferase family cytosolic 1B member 1; Short		GO:0008146	chr3	82081994	82083424
AFUN006724	5.64264e-10	1.3613e-11	2.21329	1.1462	2.21329	up	197.151	2466.57	298.06	72.9177	200.258	439.484	223.335	2203.62	232.121	2396.16	-0.85565	1.721	-1.03807	-2.00185	-0.834106	0.956727	-0.491417	1.80871	-0.739062	1.7267	AFUN006724	AFUN018543	Neuralized-like protein 4			chr3	82101872	82107959
AFUN019052	2.0073e-05	5.69368e-06	2.77203	1.47094	2.77203	up	103.835	76.9269	77.3198	30.6634	110.011	13.2967	65.1652	82.3146	108.766	51.3163	0.877221	-0.623996	-0.32689	-0.59372	0.95956	-1.43206	0.389419	-0.275999	0.825168	-1.16058	AFUN019052	AFUN002427|AFUN006728|AFUN021705	Epoxide hydrolase 4; AltName: Full	Abhydrolase domain-containing protein [Source:Projected from Anopheles gambiae (AGAP011970) UniProtKB/TrEMBL;Acc:A0A1S4H804]	GO:0003824	chr3	82126227	82128008
AFUN006730	3.13641e-06	6.24305e-07	-2.7724	-1.47113	2.7724	down	535.019	1105.33	1578.1	1214.22	450.278	682.905	515.901	1245.53	462.068	905.604	0.0432062	0.0215451	0.825011	1.51434	-0.206583	1.05117	0.175034	0.444159	-0.287264	-0.218501	AFUN006730					chr3	82140511	82146385
AFUN010167	0.00137193	0.000778292	2.17831	1.12321	2.17831	up	37.2473	32.7051	11.223	13.9975	46.0155	15.4148	29.9792	11.6111	68.2231	27.6817	1.10893	-0.147175	-1.40048	-0.0142801	1.41289	-2.519	0.980073	-1.39084	1.86307	-0.340274	Or60	AFUN003900|AFUN007521|AFUN007522|AFUN007918|AFUN008089|AFUN008090|AFUN010168	Odorant receptor 22c	odorant receptor [Source:VB Community Annotation]	GO:0004984|GO:0005549|GO:0007608|GO:0016020	chr3	82265575	82266991
AFUN009692	4.10716e-07	5.13896e-08	-2.66241	-1.41273	2.66241	down	89.8795	330.87	750.332	195.889	109.962	106.756	129.595	283.912	157.037	382.947	-0.745869	0.0658487	1.53687	0.666864	-0.455944	0.158256	-0.0335976	0.095367	-0.0598095	0.324213	AFUN009692	AFUN000085|AFUN001412|AFUN001415|AFUN002660|AFUN005872|AFUN005915|AFUN006364|AFUN006814|AFUN010905|AFUN016071|AFUN016072|AFUN016073|AFUN016074|AFUN016075|AFUN016076|AFUN018800|AFUN018893|AFUN019926|AFUN020637	N-acetylgalactosaminyltransferase 6; AltName: Full	Polypeptide N-acetylgalactosaminyltransferase [Source:UniProtKB/TrEMBL;Acc:A0A182RTT9]	GO:0000139|GO:0006486|GO:0016021|GO:0016757|GO:0030246	chr3	82412011	82417364
AFUN009695	0.00865903	0.00615649	3.27323	1.71071	3.27323	up	2.49939	14.2116	0.231694	0.166391	2.9717	3.65727	3.51373	6.34861	6.62988	7.99061	-0.311509	1.12743	-2.02222	-2.02222	-0.00269429	-1.0797	0.364237	0.215208	0.976908	0.475195	AFUN009695	AFUN007196				chr3	82441374	82442555
AFUN009696	0.00382965	0.00247809	-2.26286	-1.17815	2.26286	down	1.1471	15.0519	21.2207	2.02295	5.65654	4.06515	2.36092	18.3922	5.94627	21.006	-2.33598	0.30942	1.09471	-1.15784	-0.0350668	-1.9043	-0.965388	0.848907	-0.0809678	0.837765	AFUN009696		Splicing factor 3A subunit 2			chr3	82442582	82443210
AFUN017138	0.00110624	0.000607823	3.75481	1.90874	3.75481	up	2.86712				2.34733	6.81378	2.42665		7.79262	0.466216	1.90874	0	0	0	2.14131	3.28379	1.85242	0	3.23226	0	tRNA-Tyr			tRNA-Tyr for anticodon GUA		chr3	82647124	82647223
AFUN018961	0.0084854	0.00601269	2.46843	1.30359	2.46843	up	175.702	232.542	513.814	58.268	140.702	84.275	71.9719	74.8328	217.022	199.351	0.824022	0.159901	1.59341	-0.479569	0.502521	-3.81644	-0.279282	-1.22551	1.00975	-0.0147935	AFUN018961	AFUN000054|AFUN001191|AFUN005343|AFUN006219|AFUN006402|AFUN007141|AFUN007531|AFUN007532|AFUN010787|AFUN011483|AFUN011552|AFUN014704|AFUN014744|AFUN018511|AFUN018524|AFUN018553|AFUN018588|AFUN018685|AFUN018796|AFUN018902|AFUN018918|AFUN019026|AFUN019027|AFUN019058|AFUN019153|AFUN019164|AFUN020194	Angiopoietin-related protein 2; AltName: Full			chr3	82661754	82663673
AFUN007532	0.0111775	0.0081978	2.27317	1.18471	2.27317	up	71.1431	123.974	270.924	25.6197	67.9681	12.6231	24.9604	70.1534	89.7089	118.47	0.453648	0.18641	1.60402	-0.731057	0.386765	-2.80896	-0.873112	-0.384707	0.66919	0.168379	AFUN007532	AFUN000054|AFUN001191|AFUN005343|AFUN006219|AFUN006402|AFUN007141|AFUN007531|AFUN010787|AFUN011483|AFUN011552|AFUN014704|AFUN014744|AFUN018511|AFUN018524|AFUN018553|AFUN018588|AFUN018685|AFUN018796|AFUN018902|AFUN018918|AFUN018961|AFUN019026|AFUN019027|AFUN019058|AFUN019153|AFUN019164|AFUN020194	Angiopoietin-related protein 2; AltName: Full			chr3	82672304	82674233
AFUN007533	0.0172139	0.0133233	2.04675	1.03334	2.04675	up	15.4295	40.3326	14.8619	3.51189	25.432	42.9431	27.4779	41.5585	43.3118	28.0989	-0.0726821	0.245097	-0.905477	-1.10602	0.64726	2.05992	0.944222	0.53863	1.29741	-0.228852	AFUN007533		Homeobox protein XENK-2		GO:0003677|GO:0006355|GO:0043565	chr3	82677753	82688272
AFUN000302	6.17237e-08	4.92013e-09	-2.20577	-1.14128	2.20577	down	368.67	2770.55	779.377	665.69	304.142	1905.17	449.337	2762.26	351.924	1825.22	-0.620978	1.22031	-0.319714	0.520304	-0.899583	2.40441	-0.151193	1.46633	-0.80703	0.665691	AFUN000302	AFUN006419|AFUN006661|AFUN006701|AFUN006893|AFUN007652|AFUN007864|AFUN009777|AFUN016344|AFUN016568|AFUN019017|AFUN019234|AFUN020206|AFUN020447|AFUN020541|AFUN020766	G protein-coupled receptor kinase 1	beta-adrenergic-receptor kinase [Source:Projected from Anopheles gambiae (AGAP012026) VB Community Annotation]	GO:0004672|GO:0004674|GO:0004703|GO:0005524|GO:0006468|GO:0007165	chr3	83252399	83258812
AFUN009316	7.65316e-07	1.10187e-07	-2.49666	-1.32	2.49666	down	772.073	1629.6	1269.86	1577.94	823.508	357.914	697.687	976.995	777.137	1406.6	0.115737	0.124968	0.0548677	1.43574	0.207765	-0.337518	0.153902	-0.362792	0.0061849	-0.0398612	AFUN009316					chr3	83301728	83307082
AFUN022026	0.000906772	0.000484281	-3.57161	-1.83657	3.57161	down	134.184	374.053	1046.93	392.319	183.826	17.6161	133.002	346.358	204.783	481.102	-0.661897	-0.251356	1.52325	1.17468	-0.20879	-2.93528	-0.490345	-0.111997	-0.171005	0.159232	AFUN022026	AFUN022027	Acrosin; Contains: RecName: Full	CLIP-domain serine protease [Source:Projected from Anopheles gambiae (AGAP012037) VB Community Annotation]	GO:0004252|GO:0006508	chr3	83381324	83382847
AFUN009363	0.00171657	0.00100759	2.35055	1.233	2.35055	up	86.8332	155.616	33.5868	30.2406	125.957	32.0702	95.582	105.898	178.696	108.964	0.310466	0.0836577	-1.83861	-0.92253	0.846059	-0.470678	0.633279	-0.221327	1.23267	-0.383004	AFUN009363	AFUN000730|AFUN000738|AFUN001640|AFUN002770|AFUN003885|AFUN004237|AFUN008499|AFUN011412|AFUN019172|AFUN019887|AFUN020114|AFUN020397|AFUN020410|AFUN020513|AFUN020582	DE-cadherin; AltName: Full		GO:0005509|GO:0005886|GO:0007155|GO:0007156|GO:0016020	chr3	83988263	83992482
AFUN018837	0.00159412	0.000925369	6.57705	2.71744	6.57705	up	9344.71	8894.13	3439.31	1163.07	7760.86	120.281	5854.42	4539.5	10425.3	14157.5	0.941196	-0.198581	-1.27956	-1.77625	0.672245	-4.68261	0.450895	-0.918565	0.98008	0.519541	AFUN018837	AFUN008001|AFUN008002|AFUN011219|AFUN015213|AFUN018597|AFUN019060|AFUN019069|AFUN019150|AFUN019237				chr3	84052027	84060281
AFUN019069	0.0141954	0.0107236	4.91432	2.29699	4.91432	up	11681.1	12678.3	6532.44	1945.78	9694.31	109.396	6528.19	7411.06	12585.1	17024.1	0.774366	-0.175924	-0.84284	-1.52263	0.504386	-5.30824	0.119269	-0.7002	0.762923	0.296775	AFUN019069	AFUN008001|AFUN008002|AFUN011219|AFUN015213|AFUN018597|AFUN018837|AFUN019060|AFUN019150|AFUN019237			GO:0005515	chr3	84061498	84070843
AFUN007253	0.000219088	9.40258e-05	-2.00216	-1.00156	2.00216	down	1569.84	2709.81	2657.09	2572.94	1498.69	605.51	1227.11	1000.32	1140.43	1899.37	0.447902	0.166988	0.428404	1.44946	0.379967	-0.270626	0.276872	-1.0204	-0.132124	-0.298193	AFUN007253				GO:0003779	chr3	84485639	84492111
AFUN018859	0.0043926	0.0028907	-2.16488	-1.11429	2.16488	down	189.995	379.499	403.658	336.706	116.835	184.146	90.7319	443.558	107.303	322.63	0.0378532	-0.0324963	0.346297	1.15214	-0.664662	0.648607	-0.84411	0.442866	-0.905408	-0.219229	AFUN018859	AFUN001112|AFUN006671|AFUN007240|AFUN011627|AFUN015853|AFUN015854|AFUN016363|AFUN016483|AFUN018683|AFUN020721|AFUN020859|AFUN022314	Hexamerin-1.1; Short			chr3	84605611	84607956
AFUN007240	2.98895e-07	3.43257e-08	-2.89432	-1.53322	2.89432	down	454.886	1968.17	25639.3	1077.76	220.425	21.3237	133.951	3438.94	236.31	2555.01	-0.407345	0.63745	4.63064	1.12588	-1.45358	-4.16645	-1.98683	1.6929	-1.47116	1.06141	AFUN007240	AFUN001112|AFUN006671|AFUN011627|AFUN015853|AFUN015854|AFUN016363|AFUN016483|AFUN018683|AFUN018859|AFUN020721|AFUN020859|AFUN022314	Hexamerin-1.1; Short			chr3	84613166	84615637
AFUN007220	0.000804201	0.000422353	-2.04923	-1.03508	2.04923	down	61.3991	96.2621	79.7691	102.997	76.8067	50.7243	187.144	320.465	196.44	153.012	-0.366496	-0.786228	-0.767609	0.668586	-0.0444976	-3.85633	1.42568	1.19924	1.19232	-0.0701395	AFUN007220	AFUN000490|AFUN007261|AFUN007262|AFUN007264|AFUN011957|AFUN019594				chr3	84957799	84961195
AFUN018897	9.81886e-06	2.46372e-06	2.79429	1.48248	2.79429	up	54.9827	5.42884	2.46255	47.1376	64.406	28.7981	117.219	20.7197	102.023		2.07025	-2.3385	-3.35687	0.587768	2.29745	1.79311	3.34673	-0.155873	2.8431	-4.09979	AFUN018897					chr3	85140124	85141518
AFUN019028	0.000499788	0.000245699	3.36136	1.74905	3.36136	up	76.4733	81.5921	44.2794	18.6238	78.8879	18.6551	64.2917	52.4252	97.4856	131.886	0.61682	-0.35819	-0.950226	-1.13223	0.660649	-0.7627	0.550818	-0.746022	0.848066	0.382082	AFUN019028	AFUN010534	Cysteine-rich PDZ-binding protein; AltName: Full			chr3	85376735	85377274
AFUN018556	1.0189e-11	8.3485e-14	7.54692	2.91589	7.54692	up	283.603	622.441	174.669	30.762	269.864	196.252	237.809	479.648	347.403	935.732	0.0712671	0.136847	-1.40671	-2.84462	-0.00139046	0.195969	0.0015192	0.0112244	0.245019	0.772491	AFUN018556	AFUN004914|AFUN006101|AFUN010535|AFUN010537|AFUN018547	Twinkle protein, mitochondrial; AltName: Full		GO:0003678|GO:0005524|GO:0006260	chr3	85377285	85379719
AFUN019106	0.00994153	0.00718685	4.28765	2.10019	4.28765	up	38.4981	142.739	37.4796	7.08717	52.2748	41.6546	36.1457	97.7537	60.6663	58.7571	-0.226038	0.595997	-1.04345	-2.32622	0.214272	0.543517	-0.132683	0.300182	0.311084	-0.637061	AFUN019106	AFUN010539|AFUN010797|AFUN010798|AFUN010800|AFUN010802	Pro-resilin; Flags: Precursor	cuticular protein RR-2 family [Source:Projected from Anopheles gambiae (AGAP010717) VB Community Annotation]	GO:0042302	chr3	85399901	85405143
AFUN018724	1.25419e-05	3.29383e-06	-2.02036	-1.01461	2.02036	down	184.418	404.222	854.382	305.003	187.954	99.5077	213.954	323.751	212.287	418.275	-0.356322	-0.292634	1.07686	0.658289	-0.329934	-0.59055	0.0423202	-0.362557	-0.272269	-0.195845	AFUN018724	AFUN001086|AFUN010541	Anillin; AltName: Full			chr3	85407723	85413909
AFUN010204	0.00036889	0.000172943	3.59003	1.84399	3.59003	up	11.807	1.5874	0.378958	4.33995	17.9287	12.6346	9.12346	9.10826	39.0364	3.83732	1.80522	-1.62605	-2.14549	-0.0387729	2.40683	2.97127	1.61755	0.61268	3.41141	-1.50829	AFUN010204	AFUN018564				chr3	85525705	85527231
AFUN003205	0.00105697	0.000576577	-8.5001	-3.08748	8.5001	down	31.8652	126.894	444.623	221.725	53.9252	14.4993	24.1838	210.497	69.6462	201.184	-0.977677	-0.0525826	2.04613	2.1098	-0.219716	-2.95082	-1.1913	0.927924	0.0314005	0.65979	AFUN003205	AFUN019087				chr3	85935730	85936305
AFUN021269	2.43854e-09	8.66975e-11	3.85628	1.94721	3.85628	up	398.399	1299.26	350.36	84.5714	429.189	429.553	321.879	1145.76	489.138	1756	-0.158462	0.478463	-1.12257	-2.10567	-0.0520808	0.606028	-0.281839	0.54741	0.0185788	0.960547	AFUN021269	AFUN018686|AFUN021268	DNA excision repair protein haywire; AltName: Full		GO:0003677|GO:0004003|GO:0005524|GO:0006289|GO:0006367|GO:0016787	chr3	85937433	85940264
AFUN021266	0.02414	0.0193787	-2.16558	-1.11475	2.16558	down	14.0721	32.0073	17.4061	24.9462	13.6079	42.0318	12.437	49.3499	19.299	37.9114	-0.232724	-0.115639	-0.704687	0.882028	-0.282125	2.00179	-0.226593	0.759345	0.103984	0.176076	AFUN021266	AFUN006504|AFUN018487|AFUN018494|AFUN019046|AFUN021265	Inositol polyphosphate multikinase; AltName: Full		GO:0016301|GO:0032958	chr3	85954942	85956678
AFUN021267	5.66121e-08	4.44079e-09	3.07747	1.62174	3.07747	up	326.984	1652.31	492.085	86.9774	345.359	301.656	256.233	1760.19	465.732	3256.85	-0.487054	0.781652	-0.676093	-2.1088	-0.409193	0.0524995	-0.654498	1.12324	-0.0957588	1.80813	AFUN021267	AFUN009838|AFUN018651|AFUN019114|AFUN021138|AFUN021264	Hydroxyacyl-coenzyme A dehydrogenase, mitochondrial; Short		GO:0003857|GO:0006631|GO:0016491|GO:0055114|GO:0070403	chr3	85960277	85961714
AFUN021262	2.46623e-07	2.74354e-08	3.40604	1.7681	3.40604	up	167.342	465.811	141.568	40.2187	161.952	205.368	120.315	364.014	237.328	547.237	-0.129641	0.278824	-1.14967	-1.89774	-0.177887	0.821639	-0.421302	0.173411	0.255459	0.558729	AFUN021262	AFUN006873|AFUN018536|AFUN018751	CDK5RAP1-like protein	(Dimethylallyl)adenosine tRNA methylthiotransferase MiaB [Source:Projected from Anopheles gambiae (AGAP012104) VB Community Annotation]	GO:0003824|GO:0006400|GO:0016740|GO:0051536|GO:0051539	chr3	86161540	86163574
AFUN021263	6.43916e-07	8.88474e-08	2.40047	1.26332	2.40047	up	263.297	415.095	184.234	89.7888	218.962	128.126	191.863	279.57	291.776	555.139	0.272639	-0.139091	-1.02124	-0.990678	0.00561301	-0.110613	0.000347455	-0.458986	0.301824	0.3278	AFUN021263	AFUN018786	Transcription initiation factor TFIID subunit 8; AltName: Full	transcription initiation factor TFIID subunit [Source:Projected from Anopheles gambiae (AGAP012105) VB Community Annotation]	GO:0005669|GO:0046982	chr3	86163791	86165065
AFUN003193	3.70878e-07	4.52931e-08	2.71488	1.44089	2.71488	up	11124.7	36668.5	1851.13	3354.36	9673.06	32175	6917.17	27883.1	8877.92	15602.8	0.327684	0.979983	-3.03833	-1.11321	0.124949	2.51573	-0.173504	0.835167	-0.11677	-0.20527	AFUN003193	AFUN008376|AFUN009351|AFUN009656|AFUN011281|AFUN019130|AFUN019493	ATP synthase subunit beta, mitochondrial; Flags: Precursor	ATP synthase subunit beta [Source:UniProtKB/TrEMBL;Acc:A0A182RAH9]	GO:0005524|GO:0015986|GO:0045261|GO:0046034|GO:0046933|GO:1902600	chr3	86165023	86167087
AFUN014343	6.88427e-07	9.64024e-08	7.63385	2.93241	7.63385	up	545.82	51.1247	41.896	58.5302	325.894	15.0444	228.751	23.2532	319.079	82.2113	3.19258	-1.29223	-1.28969	0.260172	2.44754	-4.32611	2.12225	-2.17849	2.29908	-0.559434	AFUN014343	AFUN019007				chr3	86167749	86168165
AFUN019130	2.46042e-05	7.25145e-06	-3.4406	-1.78266	3.4406	down	9223.07	54145	107474	25976.7	10278.6	74234.4	9362.21	53412.8	6819.95	18125.2	-0.507182	0.977844	2.25669	1.27548	-0.351879	3.15745	-0.301258	1.20854	-1.06165	-0.553504	AFUN019130	AFUN003193|AFUN008376|AFUN009351|AFUN009656|AFUN011281|AFUN019493	ATP synthase subunit beta, mitochondrial; Flags: Precursor		GO:0005524|GO:0015986|GO:0045261|GO:0046034|GO:0046933|GO:1902600	chr3	86266938	86269085
AFUN019007	1.16193e-10	1.72754e-12	-2.78247	-1.47636	2.78247	down	39.6668	1.60139	393.521	90.3505	13.0227	12.0372	82.7857	11.7698	34.6678	11.9564	0.588431	-4.5006	3.12014	2.0648	-1.01949	-4.37565	1.8342	-1.98255	0.27511	-2.16271	AFUN019007	AFUN014343				chr3	86269685	86270033
AFUN000173	0.0148806	0.0113127	4.30069	2.10457	4.30069	up	10.8249	9.69598	6.54836	2.06043	15.0587	7.30423	5.69022	26.2091	19.6399	14.9871	0.150735	-1.07664	-2.10251	-1.95383	0.625966	-1.00666	-0.592734	0.608309	0.891189	-0.400895	AFUN000173		Peritrophin-1; AltName: Full		GO:0005576|GO:0006030|GO:0008061	chr3	86518469	86519817
AFUN018873	0.000591741	0.000297499	2.98581	1.57812	2.98581	up	56.3879	125.273	82.1647	15.4596	60.8202	61.5331	21.0255	58.2245	51.4502	156.335	0.217958	0.301096	-0.0176338	-1.36016	0.326108	0.999804	-1.02097	-0.553946	-0.0332357	0.668149	AFUN018873	AFUN002072|AFUN003599|AFUN004084|AFUN010703|AFUN011101|AFUN015867|AFUN015868|AFUN015870|AFUN015871|AFUN018749|AFUN018864	Zinc finger protein 345		GO:0003676	chr3	86544240	86545701
AFUN020127	3.66117e-05	1.15703e-05	-3.35905	-1.74805	3.35905	down	4651.41	22791.1	44016.3	12790.1	6524.14	16085.1	3683.89	20488.3	2578.84	9869.3	-0.452208	0.772041	2.01136	1.29584	0.0348934	1.99365	-0.604328	0.868703	-1.42214	-0.387928	AFUN020127	AFUN001074|AFUN002505|AFUN002506|AFUN002507|AFUN006575|AFUN006746|AFUN006819|AFUN007939|AFUN009616|AFUN009633|AFUN015898|AFUN015899|AFUN018835|AFUN022028|AFUN022332	Actin-1; Flags: Precursor		GO:0005524|GO:0005737|GO:0005856	chr3	87333833	87336352
AFUN002506	0.0134172	0.0100695	-4.96505	-2.31181	4.96505	down	1230.48	5430.8	12796.5	5001.17	2776.99	2383.75	960.82	3557.35	1223.81	1356.96	-0.226966	0.846493	2.37276	2.08484	0.946316	1.38291	-0.399529	0.486472	-0.353791	-1.1068	AFUN002506	AFUN001074|AFUN002505|AFUN002507|AFUN006575|AFUN006746|AFUN006819|AFUN007939|AFUN009616|AFUN009633|AFUN015898|AFUN015899|AFUN018835|AFUN020127|AFUN022028|AFUN022332	Actin, indirect flight muscle; AltName: Full	Cytoplasmic actin [Source:Projected from Anopheles gambiae (AGAP011515) UniProtKB/TrEMBL;Acc:A0A1S4H6W1]	GO:0005524|GO:0005737|GO:0005856	chr3	87338642	87340450
AFUN018856	3.7568e-05	1.19255e-05	2.75892	1.46411	2.75892	up	1499.64	751.478	120.764	444.96	988.008	38.1965	811.295	348.293	1248.38	879.01	1.37958	-0.685712	-3.0335	-0.0845225	0.776542	-3.25958	0.677586	-1.5448	0.996039	-0.412081	AFUN018856	AFUN002499	UPF0488 protein CG14286			chr3	87445677	87446541
AFUN021186	4.53473e-09	1.95771e-10	-2.6544	-1.40838	2.6544	down	88.5507	35.5645	1107.17	192.412	85.3112	29	97.6157	60.5754	76.6575	47.2881	0.625123	-1.75942	3.49062	2.03351	0.570338	-5.18039	0.950055	-0.740792	0.298061	-1.3009	AFUN021186	AFUN005125|AFUN021183|AFUN021185	DEAD-box ATP-dependent RNA helicase 30			chr3	87460887	87463488
AFUN002500	1.61789e-05	4.42136e-06	-2.54242	-1.3462	2.54242	down	416.806	213.176	2190.78	867.472	376.813	83.9193	878.427	798.735	419.013	338.756	0.0351836	-2.00063	1.65045	1.38139	-0.111362	-5.85457	1.29505	0.15538	-0.0761833	-1.28494	AFUN002500	AFUN019099	28 kDa heat- and acid-stable phosphoprotein; AltName: Full			chr3	87463724	87465015
AFUN002499	7.25867e-07	1.03534e-07	-2.10913	-1.07665	2.10913	down	225.389	88.5881	2160.12	389.143	129.91	34.1044	211.436	114.188	148.81	120.185	0.81966	-1.59606	3.30155	1.89631	0.0237336	-4.83266	0.911779	-0.979494	0.101728	-1.1085	AFUN002499	AFUN018856	UPF0488 protein CG14286			chr3	87465206	87466114
AFUN001041	1.18202e-05	3.07284e-06	-2.3186	-1.21325	2.3186	down	116.103	464.37	519.023	220.365	137.484	208.07	159.685	505.327	162.91	563.159	-1.04197	-0.110582	0.339699	0.171286	-0.799128	0.455564	-0.397822	0.2617	-0.672287	0.21517	AFUN001041	AFUN004157|AFUN019045|AFUN020554	DNA polymerase delta catalytic subunit		GO:0000166|GO:0003676|GO:0003677	chr3	87531574	87533711
AFUN018705	0.0136212	0.0102361	2.37008	1.24494	2.37008	up	478.743	664.878	668.878	165.353	393.239	266.255	290.037	436.653	507.374	651.64	0.547327	-0.0473165	0.251092	-0.697612	0.262464	-4.70944	0.0086333	-0.403584	0.51214	-0.0288477	AFUN018705	AFUN001046|AFUN018898|AFUN018950			GO:0005515	chr3	87624424	87626218
AFUN001046	5.68933e-06	1.27785e-06	2.41709	1.27327	2.41709	up	261.216	330.533	476.408	88.4668	232.454	56.7513	238.028	239.691	275.785	465.394	0.329637	-0.399295	0.417866	-0.943633	0.160324	-1.21701	0.379846	-0.612576	0.288954	0.141849	AFUN001046	AFUN018705|AFUN018898|AFUN018950			GO:0005515	chr3	87626233	87628051
AFUN001050	0.000172531	7.13444e-05	-2.35013	-1.23274	2.35013	down	51.9039	198.477	93.0607	99.8541	87.1283	344.835	75.9488	187.818	83.3778	156.873	-0.722624	0.143949	-0.65902	0.510118	0.0236586	2.66524	0.0108811	0.31465	-0.157788	-0.147939	AFUN001050	AFUN000708|AFUN006236	Adenosylhomocysteinase; Short	Adenosylhomocysteinase [Source:UniProtKB/TrEMBL;Acc:A0A182R4F8]	GO:0004013|GO:0006730|GO:0019510|GO:0051287	chr3	87666219	87667517
AFUN001064	4.08052e-06	8.54329e-07	3.77372	1.91599	3.77372	up	18.3128	1.98285	3.28699	7.2902	12.187		17.0336	1.53722	18.7226	2.22661	2.45246	-1.50385	-0.407544	0.536473	1.86394	-2.13145	2.53231	-1.87674	2.36541	-1.38748	AFUN001064	AFUN004892|AFUN018509|AFUN018654|AFUN018763|AFUN018775|AFUN018809|AFUN018842|AFUN019093				chr3	88013423	88013594
AFUN001018	1.21059e-06	1.95047e-07	-2.51357	-1.32974	2.51357	down	94.9454	531.28	730.024	195.361	109.023	146.973	136.044	433.502	133.254	370.766	-1.13741	0.278413	1.02664	0.192328	-0.938966	0.148845	-0.434179	0.235319	-0.767386	-0.193068	AFUN001018	AFUN003229|AFUN006705|AFUN009965|AFUN010981|AFUN022122|AFUN022123		duplex-specific nuclease [Source:Projected from Anopheles gambiae (AGAP011696) VB Community Annotation]	GO:0003676|GO:0016787|GO:0046872	chr3	88333063	88334563
AFUN018938	0.00550013	0.00371228	2.54829	1.34953	2.54829	up	5.54186	6.31266	0.0335571	2.50018	7.51426	1.01316	2.59953	4.95009	13.0846	3.93351	1.08839	0.207781	-1.77112	-0.261142	1.52663	-0.233263	0.180586	-0.438232	2.20882	-0.995029	AFUN018938	AFUN001958|AFUN002909|AFUN002910|AFUN002911|AFUN002912|AFUN002913|AFUN003410|AFUN004974|AFUN004975|AFUN006799|AFUN007335|AFUN007779|AFUN011458|AFUN016649|AFUN019338|AFUN019496|AFUN021120|AFUN021121|AFUN021122|AFUN021123|AFUN021124|AFUN021125|AFUN021782|AFUN021783|AFUN022037	Pancreatic triacylglycerol lipase; Short		GO:0006629|GO:0052689	chr3	88528151	88529431
AFUN001952	1.0187e-05	2.57477e-06	2.46224	1.29997	2.46224	up	715.024	1743.34	1329.54	237.719	691.556	947.599	762.71	1789.13	892.576	2866.76	-0.378427	-0.161122	-0.262288	-1.6784	-0.42759	0.683727	-0.100963	0.126622	-0.177428	0.603932	AFUN001952	AFUN000258|AFUN001035|AFUN001846|AFUN001991|AFUN002420|AFUN002595|AFUN002825|AFUN002875|AFUN003178|AFUN003200|AFUN004811|AFUN005039|AFUN005446|AFUN005998|AFUN006299|AFUN007137|AFUN007597|AFUN007770|AFUN008882|AFUN009636|AFUN009716|AFUN009724|AFUN010119|AFUN018958|AFUN018971|AFUN019157|AFUN020779|AFUN021092|AFUN022252|AFUN022253	Mitochondrial uncoupling protein 2; Short	uncoupling protein 2, mitochondrial [Source:Projected from Anopheles gambiae (AGAP011676) VB Community Annotation]	GO:0006839|GO:0016021|GO:0017077|GO:0031966|GO:0071398|GO:1990542	chr3	88557362	88561770
AFUN021118	1.66635e-08	9.65061e-10	2.46219	1.29994	2.46219	up	378.217	247.342	485.641	125.746	299.399	90.4581	233.613	162.071	376.867	394.415	0.662661	-1.01853	0.24461	-0.63728	0.324497	-0.745363	0.151886	-1.37807	0.538515	-0.297836	AFUN021118		UPF0545 protein C22orf39 homolog			chr3	88565937	88566645
AFUN021116	0.00866457	0.00616104	2.18765	1.12938	2.18765	up	71.6815	85.3057	121.85	26.8227	83.3679	13.4158	40.3655	103.804	104.518	67.5468	0.317308	-0.500133	0.304016	-0.812073	0.534183	-2.9095	-0.32685	0.0333544	0.742398	-0.789404	AFUN021116	AFUN000791|AFUN008516|AFUN020007|AFUN021115|AFUN021117	Putative dipeptidase CPC735_015490; Flags: Precursor	Dipeptidase [Source:Projected from Anopheles gambiae (AGAP029268) UniProtKB/TrEMBL;Acc:A0A453YZI1]	GO:0006508|GO:0016805	chr3	88859639	88861125
AFUN021279	0.000401733	0.000190693	-2.11421	-1.08012	2.11421	down	223.924	1003.34	137.774	387.546	323.282	105.39	596.999	419.515	277.784	479.446	-0.256128	0.83912	-1.73556	0.82399	0.272635	-0.687527	1.34291	-0.168562	-0.0641616	-0.178767	AFUN021279	AFUN002052|AFUN010668|AFUN010954|AFUN021278|AFUN021673|AFUN021675|AFUN021678|AFUN021679|AFUN021680|AFUN021681	Peritrophin-48; Flags: Precursor		GO:0005576|GO:0006030|GO:0008061	chr3	89470591	89473816
AFUN003250	0.00189471	0.00112578	-2.92023	-1.54608	2.92023	down	81.7377	188.244	151.72	195.395	134.256	152.983	69.05	219.589	140.116	134.668	-0.366796	-0.231748	-0.253188	1.17929	0.3481	1.19337	-0.425835	0.240789	0.291764	-0.667455	AFUN003250	AFUN003251				chr3	89871880	89874969
AFUN017128	0.0143709	0.0108775	2.50578	1.32526	2.50578	up	2.58825		0.951882	1.64726	2.0786	1.90065	0.627199	3.08364	3.40425	0.0134228	1.76112	0	0	0.435856	1.44373	2.39867	0.349274	0.700655	2.03749	0	tRNA-Arg			tRNA-Arg for anticodon ACG		chr3	90496338	90496410
AFUN017050	7.9242e-08	6.69107e-09	4.98592	2.31786	4.98592	up	33328.3	277005	2244786	5471.94	30374.3	288060	17518.4	228184	26550.1	305038	-1.6413	0.345317	3.65367	-3.95915	-1.77621	2.12612	-2.38485	0.315942	-2.08831	0.531882	Metazoa_SRP			Metazoan signal recognition particle RNA		chr3	90765776	90766073
AFUN011200	0.0421176	0.0356318	-4.34393	-2.119	4.34393	down	4.02073	9.06527	3.43405	16.2155	23.605	14.7114	9.29121	8.57901	17.2914	12.7261	-0.906689	-0.983883	-1.73801	1.21231	1.46425	1.43898	0.304437	-0.813085	0.897245	-0.44703	AFUN011200	AFUN018815				chr3	91018084	91019096
AFUN011195	0.00211651	0.00127848	7.51646	2.91005	7.51646	up	129324	215688	465577	14084.4	91998.6	278510	69485.7	171285	71983.3	341770	0.134963	-0.195563	1.20427	-2.77509	-0.35736	1.89757	-0.576916	-0.277768	-0.82928	0.516004	AFUN011195					chr3	91057469	91058026
AFUN020575	0.00190073	0.00113039	-2.57258	-1.36321	2.57258	down	1256.65	2216.81	4927.35	2646.4	1683.31	695.697	1122.77	2408.74	928.52	2672.03	-0.0342541	-0.283833	1.15825	1.32896	0.386449	-0.231439	-0.0124496	0.0862942	-0.58982	0.0330987	AFUN020575	AFUN000469|AFUN002154|AFUN011502|AFUN020765	Group 3 secretory phospholipase A2; AltName: Full	secretory phospholipase A2 [Source:Projected from Anopheles gambiae (AGAP011569) VB Community Annotation]	GO:0004623|GO:0006644|GO:0050482	chr3	91059228	91081995
AFUN022256	0.00630589	0.00432507	-2.10899	-1.07655	2.10899	down	1084.91	3421.25	3494.16	1873.03	1471.4	1196.13	1475.42	3314.16	1556.59	3258.18	-0.600104	-0.0116421	0.308536	0.47645	-0.161507	0.196564	0.0277675	0.192816	-0.198282	-0.0346148	AFUN022256	AFUN019979|AFUN020238|AFUN020802|AFUN022257	Pleckstrin homology domain-containing family G member 4B; Short		GO:0005089|GO:0035023	chr3	91214597	91230481
AFUN018395	0.00604645	0.00412707	2.6763	1.42024	2.6763	up	2.60866	5.7189	9.24713	0.502822	6.19483	21.654	3.08613	2.84791	12.2301	2.92141	-0.318943	-0.254997	0.728026	-1.73918	0.927794	3.55262	0.107867	-1.46722	1.79113	-0.815958	U6atac			U6atac minor spliceosomal RNA		chr3	91689094	91689197
AFUN004113	0.000135396	5.3782e-05	-2.7953	-1.483	2.7953	down	683.87	887.568	1460.46	1564.86	821.495	109.803	480.486	580.306	849.061	966.519	0.304567	-0.387781	0.620472	1.78757	0.56808	-1.67836	-0.0203387	-0.750486	0.497727	-0.217357	AFUN004113		Thioredoxin domain-containing protein 15; Flags: Precursor		GO:0005623|GO:0016021|GO:0045454	chr3	91689542	91690871
AFUN004112	3.93352e-05	1.26316e-05	-2.30618	-1.2055	2.30618	down	180.753	531.113	171.057	341.234	210.306	303.418	191.908	435.812	223.865	227.811	-0.231407	0.255109	-1.08968	0.974097	-0.0139558	1.17175	0.0393098	0.220134	-0.0417846	-0.91859	AFUN004112	AFUN002753|AFUN003055|AFUN011424	Gastrula zinc finger protein XlCGF46.1		GO:0003676	chr3	91692485	91698320
AFUN004103	0.000182599	7.61e-05	2.84939	1.51065	2.84939	up	5.24148			2	18.0774	3	3.53497	8.17347	21.5696	11	2.51847	-0.260643	-0.260643	1.00781	4.30359	0.664136	1.32755	2.3413	4.44044	0.497957	AFUN004103	AFUN007152|AFUN010346|AFUN014691|AFUN019618	Gametocyte-specific factor 1 homolog; AltName: Full			chr3	91874125	91874904
AFUN004099	0.000230299	9.97973e-05	-2.61074	-1.38446	2.61074	down	73.934	231.243	576.495	158.009	120.989	73.6043	125.987	336.507	136.501	277.131	-0.789733	-0.213115	1.39454	0.594724	-0.0801802	-0.140312	0.163555	0.578452	-0.0241113	0.0955245	AFUN004099		Protein hold'em			chr3	91896750	91898510
AFUN021411	9.31323e-07	1.40461e-07	-2.59146	-1.37377	2.59146	down	3211.76	7493.31	9958.24	6813.35	3075.76	1139.03	2899.65	4531.28	3310.34	7618.58	-0.0531473	0.100611	0.800654	1.32062	-0.116585	-0.892841	-0.0163091	-0.374735	-0.128514	0.172014	AFUN021411		Transmembrane protein 64	uncharacterized protein slr0305 [Source:Projected from Anopheles gambiae (AGAP012406) VB Community Annotation]		chr3	92063982	92072420
AFUN004072	0.00234045	0.00143025	2.84548	1.50867	2.84548	up	2015.15	1231.99	1611.93	579.729	1512.65	118.084	1230.02	642.577	1821.3	1398.27	1.12252	-0.655855	0.0217018	-0.386148	0.707695	-4.56407	0.594635	-1.34457	0.857622	-0.425717	AFUN004072			4.3 kDa secreted salivary peptide [Source:Projected from Anopheles gambiae (AGAP012396) VB Community Annotation]	GO:0016021	chr3	92110670	92113126
AFUN019850	0.00130073	0.000733128	9.45533	3.24113	9.45533	up	28.2604	35.7695	3.36388	1.6658	32.8317	14.8518	15.7624	33.1243	54.382	26.9865	0.812664	0.0841323	-2.66997	-2.42846	1.02796	-2.44375	0.154689	0.223628	1.63803	-0.274874	AFUN019850	AFUN001352|AFUN006267|AFUN008525|AFUN008526|AFUN008527|AFUN008528|AFUN008535|AFUN010799|AFUN019257|AFUN019369|AFUN019652|AFUN020227|AFUN020421|AFUN020839|AFUN021530|AFUN021531				chr3	92270010	92270684
AFUN021522	0.00106332	0.000581166	2.01379	1.00991	2.01379	up	889.431	456.22	691.415	361.553	721.177	59.5725	607.33	305.45	867.95	640.973	1.0492	-0.982439	-0.0928578	0.0392849	0.745652	-4.17856	0.683117	-1.31089	0.894942	-0.444419	AFUN021522	AFUN002156|AFUN004926|AFUN016011|AFUN016147|AFUN016148|AFUN016150|AFUN016151|AFUN016152|AFUN018909|AFUN018940|AFUN018953|AFUN018998|AFUN020887|AFUN021515|AFUN021516|AFUN021517|AFUN021518|AFUN021519|AFUN021520|AFUN021521|AFUN021523|AFUN022024|AFUN022025	Zinc finger protein 37 homolog; Short		GO:0003676|GO:0005634|GO:0008270	chr3	92520981	92522273
AFUN014520	1.28947e-06	2.11394e-07	2.0288	1.02063	2.0288	up	1522.33	2947.39	809.243	614.248	831.909	1357.4	1228.8	2634.03	831.544	1253.64	0.225171	0.109844	-1.46519	-0.795454	-0.647631	0.715607	0.100458	0.198017	-0.766232	-1.07599	AFUN014520		CCR4-NOT transcription complex subunit 7; AltName: Full	CCR4-NOT transcription complex subunit 7/8 [Source:Projected from Anopheles gambiae (AGAP011413) VB Community Annotation]	GO:0003676|GO:0004535|GO:0030014	chr3	92530963	92534070
AFUN004922	4.37128e-05	1.43448e-05	2.0005	1.00036	2.0005	up	14.1673	4.2	1.37598	12.0677	14.9224	2.44949	11.6626	2.85657	45.1754	2.44949	2.34853	-1.46428	-1.72066	1.34817	2.42243	-0.180995	2.25218	-0.902148	3.90252	-1.40546	AFUN004922	AFUN004923			GO:0005576|GO:0006030|GO:0008061	chr3	92603391	92604832
AFUN021517	0.0022663	0.00137999	2.18312	1.12639	2.18312	up	495.208	401.431	446.208	185.687	403.819	37.8818	353.598	324.294	489.598	551.399	0.575931	-0.795435	-0.353113	-0.550463	0.280589	-2.47666	0.274326	-0.852947	0.440509	-0.290005	AFUN021517	AFUN002156|AFUN004926|AFUN016011|AFUN016147|AFUN016148|AFUN016150|AFUN016151|AFUN016152|AFUN018909|AFUN018940|AFUN018953|AFUN018998|AFUN020887|AFUN021515|AFUN021516|AFUN021518|AFUN021519|AFUN021520|AFUN021521|AFUN021522|AFUN021523|AFUN022024|AFUN022025	Zinc finger protein 235; AltName: Full		GO:0003676|GO:0005634|GO:0008270	chr3	92707818	92709909
AFUN004909	0.0263974	0.0213436	2.0301	1.02155	2.0301	up	18.2517	18.4495	4.59367	5.59247	36.382	5.65082	4.389	30.0643	60.9636	14.754	0.436939	-0.615993	-2.3321	-0.584614	1.43112	-0.598689	-0.979274	0.338817	2.05787	-0.890987	AFUN004909	AFUN000355|AFUN000356|AFUN001395|AFUN001602|AFUN001631|AFUN001817|AFUN003243|AFUN003244|AFUN003497|AFUN008870|AFUN011131|AFUN011132|AFUN011133|AFUN019333	Pickpocket protein 28; Short		GO:0005272|GO:0006814|GO:0016020	chr3	92988753	92990422
AFUN021510	0.00431703	0.0028361	2.02111	1.01515	2.02111	up	24.4053	18.6926	7.73735	9.88478	23.1072	54.4278	17.4756	19.09	29.1534	36.0889	0.591907	-0.861303	-1.8441	-0.423241	0.512038	2.40493	0.294378	-0.580611	0.729396	0.135271	AFUN021510	AFUN005608|AFUN008255|AFUN008872|AFUN019315|AFUN019653|AFUN019698|AFUN019754|AFUN019821|AFUN021444|AFUN021445|AFUN021446|AFUN021447|AFUN021511|AFUN021858|AFUN021875|AFUN021881|AFUN021882|AFUN021883|AFUN021884|AFUN021885|AFUN022050|AFUN022051|AFUN022052	Zinc carboxypeptidase A 1; AltName: Full	zinc carboxypeptidase A [Source:Projected from Anopheles gambiae (AGAP011434) VB Community Annotation]	GO:0004180|GO:0004181|GO:0006508|GO:0008270	chr3	92993683	92995263
AFUN004899	0.00810546	0.00571544	2.41625	1.27277	2.41625	up	584.885	452.998	504.374	198.154	526.703	51.8823	424.735	359.977	557.076	559.085	0.880423	-0.556703	-0.111962	-0.392345	0.728244	-3.89216	0.603155	-0.637969	0.69116	-0.205658	AFUN004899	AFUN006026	Transmembrane protein 14 homolog		GO:0016020|GO:0016021	chr3	93096058	93096998
AFUN002545	0.00954616	0.00686332	-2.27255	-1.18431	2.27255	down	25.8324	38.6832	46.1681	48.0565	44.0001	7.48232	40.7981	36.7287	46.8705	43.3166	-0.133398	-0.619356	-0.0744134	1.05091	0.633907	-1.26516	0.710241	-0.443819	0.607113	-0.408659	AFUN002545	AFUN002546|AFUN003827|AFUN004155|AFUN004527|AFUN004638|AFUN008666|AFUN008957|AFUN012005|AFUN012006|AFUN012007|AFUN012008|AFUN018576|AFUN018727|AFUN018960|AFUN019108|AFUN019463|AFUN019680|AFUN021163|AFUN021164|AFUN021366|AFUN021367|AFUN021368|AFUN021369|AFUN021480|AFUN021481	Zinc metalloproteinase nas-14; AltName: Full	Metalloendopeptidase [Source:UniProtKB/TrEMBL;Acc:A0A182R8N6]	GO:0004222|GO:0006508|GO:0008237|GO:0008270|GO:0018996	chr3	93318648	93319973
AFUN018960	0.000199277	8.41475e-05	-2.11887	-1.0833	2.11887	down	22.4957	16.4916	13.8234	39.0193	46.0797	37.3605	32.3389	18.9661	64.8209	11.4553	0.23694	-1.27946	-1.24432	1.32024	1.2704	-3.50036	0.944878	-0.827432	1.64476	-1.59262	AFUN018960	AFUN002545|AFUN002546|AFUN003827|AFUN004155|AFUN004527|AFUN004638|AFUN008666|AFUN008957|AFUN012005|AFUN012006|AFUN012007|AFUN012008|AFUN018576|AFUN018727|AFUN019108|AFUN019463|AFUN019680|AFUN021163|AFUN021164|AFUN021366|AFUN021367|AFUN021368|AFUN021369|AFUN021480|AFUN021481	Astacin; AltName: Full	Metalloendopeptidase [Source:Projected from Anopheles gambiae (AGAP029295) UniProtKB/TrEMBL;Acc:A0A453YZ94]	GO:0004222|GO:0006508|GO:0008237|GO:0008270	chr3	93322536	93324040
AFUN002548	1.88766e-05	5.31303e-06	-2.05442	-1.03873	2.05442	down	1831.44	9269.62	6126.66	3080.03	2623.17	3107.02	1675.69	6810.99	2575.67	6523.33	-0.726634	0.544416	0.236763	0.312098	-0.209318	0.691788	-0.670534	0.350109	-0.353651	0.0849998	AFUN002548	AFUN022150				chr3	93325907	93331239
AFUN018732	2.78179e-08	1.8387e-09	2.02907	1.02082	2.02907	up	1317.57	578.106	2450.83	531.555	1209.16	58.5868	1013.17	356.833	1414.75	576.096	0.533648	-1.7233	0.650315	-0.487171	0.408763	-3.30164	0.338975	-2.16905	0.517338	-1.68084	AFUN018732		DNA-directed RNA polymerases I, II, and III subunit RPABC4; Short		GO:0003677|GO:0003899|GO:0006351|GO:0008270	chr3	93352907	93353489
AFUN010948	1.07486e-06	1.68023e-07	-2.73695	-1.45257	2.73695	down	24.4506	166.126	49.3729	54.7811	53.0119	59.7613	60.3633	122.37	63.7477	151.932	-1.25601	0.439848	-1.02089	0.196563	-0.140579	0.689202	0.232115	0.249161	0.00751003	0.358475	AFUN010948	AFUN000077|AFUN002995|AFUN002996|AFUN003015|AFUN003349|AFUN005118|AFUN008681|AFUN009554|AFUN015926|AFUN015927|AFUN015928|AFUN019681|AFUN022016	Substance-K receptor; Short		GO:0004930|GO:0007186|GO:0016021	chr3	93441686	93443316
AFUN019137	0.000185702	7.76552e-05	-3.17187	-1.66533	3.17187	down	23.6281	239.856	80.333	61.3505	45.5939	49.8144	73.9022	373.037	59.0739	252.805	-1.92359	0.351521	-0.936825	-0.258255	-0.976268	-0.191662	-0.0941529	1.23901	-0.720557	0.474863	AFUN019137	AFUN001673|AFUN002503|AFUN007162|AFUN008521|AFUN008975|AFUN009304|AFUN016077|AFUN016078|AFUN016364|AFUN016365|AFUN016414|AFUN019220|AFUN021056	ATP-binding cassette sub-family A member 3		GO:0016021|GO:0042626|GO:0055085	chr3	93588076	93591921
AFUN017108	0.0259628	0.0209656	2.38342	1.25303	2.38342	up	2.32347	0.919204	0.567711	2.07005	0.944849	0.408248	1.28922	0.960766	3.13902	0.737528	1.60542	0.0368659	0	0.352385	0.735402	0.391618	1.02884	0.0810235	1.92046	0	tRNA-Val			tRNA-Val for anticodon CAC		chr3	93632959	93633031
AFUN017045	0.00113047	0.000623051	3.12328	1.64306	3.12328	up	81.8255	23.5562	38.7228	21.4463	86.7581	44.3463	76.5048	23.2089	66.9352	23.5404	1.81751	-1.04741	-0.0405792	0.174454	1.90094	1.58964	1.90483	-0.818501	1.40874	-1.00089	U11			U11 spliceosomal RNA		chr3	93639726	93639894
AFUN000167	2.30431e-05	6.70358e-06	5.02035	2.32779	5.02035	up	25.0342	8.73399	1.65096	7.55953	25.6019	12.1749	103.093	100.99	95.1158	133.45	0.145466	-2.4422	-4.40065	-2.18232	0.1768	-0.238652	2.37175	1.33956	1.95226	1.53879	mRpS25	AFUN018508	Probable 28S ribosomal protein S25, mitochondrial; Short	28S ribosomal protein S25, mitochondrial [Source:VB Community Annotation]	GO:0003735|GO:0005739	chr3	93696232	93697137
AFUN018506	3.21545e-11	3.4704e-13	-2.09591	-1.06757	2.09591	down	1164.39	14368.6	4283.36	1997.76	1238.62	3352.14	1316.94	8890.81	1080.59	6918.24	-1.29904	1.25775	-0.198599	-0.231466	-1.2109	0.882336	-0.9371	0.815554	-1.52578	0.250791	AFUN018506	AFUN000273|AFUN003156|AFUN005929|AFUN008219|AFUN008811|AFUN010274|AFUN010574|AFUN019842|AFUN019870|AFUN020183|AFUN020294|AFUN022230	Kinase D-interacting substrate of 220 kDa; AltName: Full	ankyrin repeat-rich membrane spanning protein [Source:Projected from Anopheles gambiae (AGAP012141) VB Community Annotation]	GO:0005515	chr3	93757466	93788073
AFUN018623	0.00542951	0.00365733	-2.1396	-1.09734	2.1396	down	1705.23	13736.5	6576.64	2986.68	2137.87	2719.4	1781.44	3678.02	1880.62	5764.13	-0.523763	1.41774	0.644898	0.573579	-0.198572	0.80543	-0.276367	-0.232945	-0.501504	0.212378	AFUN018623	AFUN004444|AFUN007363|AFUN007366|AFUN016502|AFUN016503|AFUN016504|AFUN016505|AFUN016506|AFUN018666|AFUN018777	Sodium/potassium/calcium exchanger 5; AltName: Full		GO:0016021|GO:0055085	chr3	93822180	93825827
AFUN001455	5.23061e-06	1.15859e-06	2.487	1.31441	2.487	up	12.2996	4	0.0866667	7.4768	12.4276	0.00549451	4.44799	0.432581	21.403	1.77683	3.49274	-0.0415242	-0.516943	2.17833	3.50666	-0.516943	2.20967	0.706783	4.17295	-0.297117	AFUN001455					chr2	9919	11476
AFUN014440	0.0223016	0.0177472	-5.10085	-2.35074	5.10085	down	24.18			10.2424	24.2571	3.5	12.8744	6.63325			1.68364	0	0	4.03438	1.76266	0.621427	2.87044	1.6144	0	0	AFUN014440					chr2	358697	358885
AFUN014439	4.04951e-05	1.30604e-05	-45.9172	-5.52096	45.9172	down				28.7017		3.1244	27.1776				0	0	0	5.52096	0	2.44013	1.8012	0	0	0	AFUN014439					chr2	360724	361248
AFUN021418	8.47583e-07	1.24961e-07	-2.47406	-1.30688	2.47406	down	3445.63	16793.8	49428.6	6978.34	3038.08	9286.02	1503.58	12161.8	2890.4	19787	-0.770264	0.446342	2.29352	0.536615	-0.952892	1.3159	-1.78231	0.231111	-1.14275	0.730454	AFUN021418	AFUN000268|AFUN000269|AFUN004171|AFUN006772|AFUN007183|AFUN007671|AFUN008164|AFUN011825|AFUN016459|AFUN018496|AFUN018650|AFUN018661|AFUN018665|AFUN018984|AFUN019116|AFUN020017|AFUN021417	Venom allergen 5; AltName: Full			chr2	874277	875433
AFUN021417	4.1696e-06	8.77099e-07	-3.26548	-1.70729	3.26548	down	1019.42	6372.5	19476.2	2725.04	1468.21	3897.55	572.238	6624.36	1252.59	8125.57	-1.1788	0.39683	2.29837	0.52849	-0.65351	1.41189	-1.82754	0.703087	-1.00063	0.794922	AFUN021417	AFUN000268|AFUN000269|AFUN004171|AFUN006772|AFUN007183|AFUN007671|AFUN008164|AFUN011825|AFUN016459|AFUN018496|AFUN018650|AFUN018661|AFUN018665|AFUN018984|AFUN019116|AFUN020017|AFUN021418	CRISP/Allergen/PR-1; Short	antigen 5 related protein [Source:Projected from Anopheles gambiae (AGAP003354) VB Community Annotation]		chr2	876631	877763
AFUN019531	0.00780877	0.00547319	2.31366	1.21018	2.31366	up	28.579	37.9817	12.0865	25.3372	35.8869	29.9044	20.1209	23.4927	38.0353	26.0474	0.642208	-0.0159229	-1.37808	-0.567967	0.969695	-3.52068	0.320271	-0.458676	0.935607	-0.512604	AFUN019531					chr2	1057486	1058148
AFUN009232	0.00271341	0.00168861	2.9159	1.54394	2.9159	up	4.2185	15.0319	19.676	0.916506	3.27708	16.7657	4.60444	18.0506	6.63684	8.87869	-0.422688	0.342055	1.02022	-1.96663	-0.788026	-2.03414	-0.112071	0.85641	0.112094	-0.370068	AFUN009232	AFUN019311				chr2	1058391	1058848
AFUN019303	0.000148685	5.98266e-05	2.24153	1.16449	2.24153	up	10.0862	42.1081	11.344	6.59177	3.65569	22.0543	12.1417	41.6155	4.22177	69.0969	-0.562357	0.43088	-1.17153	-1.72684	-2.02753	1.22219	-0.110444	0.664244	-1.9378	1.19289	AFUN019303		Nuclear pore complex protein Nup88; AltName: Full			chr2	1067504	1067907
AFUN022014	0.000329514	0.000151647	-2.59991	-1.37846	2.59991	down	102.373	331.103	287.467	217.88	101.629	185.191	71.4126	374.9	111.503	192.116	-0.486641	0.13832	0.22419	0.891818	-0.498185	1.0244	-0.821907	0.567883	-0.482376	-0.599498	AFUN022014					chr2	1125529	1128668
AFUN022012	4.83855e-05	1.61581e-05	-2.79671	-1.48373	2.79671	down	94.4233	211.617	3567.24	216.172	140.9	53.6666	162.577	187.738	291.557	120.574	-0.407501	-0.311743	4.0533	1.07623	0.168942	-4.47759	0.560731	-0.234142	1.10008	-1.0758	AFUN022012					chr2	1524289	1524869
AFUN022010	7.26698e-07	1.03809e-07	2.9544	1.56286	2.9544	up	68088.8	29437.2	137394	18866	69015.9	26618.1	26371.1	13455.5	100923	17887.4	1.13981	-1.13844	1.37392	-0.423048	1.15831	0.440674	-0.0443261	-2.01756	1.58859	-1.80965	AFUN022010	AFUN001359|AFUN002883|AFUN002884|AFUN009218|AFUN016133|AFUN022011	Trypsin-1; AltName: Full	serine protease [Source:Projected from Anopheles gambiae (AGAP001199) VB Community Annotation]	GO:0004252|GO:0006508	chr2	1584658	1585662
AFUN009200	0.00138581	0.000788415	4.12201	2.04335	4.12201	up	9.68051	14.4042	47.5096	3.02811	6.69665	36.9999	6.89028	13.5649	22.101	18.6388	0.0807683	-0.414382	1.59711	-1.96258	-0.451893	2.671	-0.225431	-0.250651	1.15274	0.00492632	AFUN009200	AFUN001523|AFUN001634|AFUN004822|AFUN005267|AFUN007492|AFUN008181|AFUN020829			GO:0005576|GO:0006030|GO:0008061	chr2	1799080	1802375
AFUN009193	7.87838e-06	1.90124e-06	-2.38002	-1.25097	2.38002	down	4119	4888.39	6371.18	8025.02	4685.75	1696.01	3542.3	3963.49	4484.49	4609.35	0.562457	-0.258962	0.412997	1.81343	0.747426	-0.0618198	0.529168	-0.31121	0.566119	-0.296269	AFUN009193	AFUN000438|AFUN003565|AFUN003611|AFUN004829|AFUN005040|AFUN005169|AFUN007569|AFUN007583|AFUN007880|AFUN009948|AFUN010265|AFUN010851|AFUN011389|AFUN011723|AFUN020277|AFUN020684|AFUN021438|AFUN021461|AFUN021646|AFUN021854|AFUN022296|AFUN022297	Ras-related protein Rab-8B; Flags: Precursor	Ras-related protein Rab-8A [Source:Projected from Anopheles gambiae (AGAP001211) VB Community Annotation]	GO:0003924|GO:0005525	chr2	1903944	1906998
AFUN014984	0.000124791	4.89182e-05	-3.0772	-1.62162	3.0772	down	4.38457	59.7211	23.4255	11.0448	7.16119	16.9147	5.10203	41.8957	11.4848	28.9912	-1.38769	1.31156	0.251158	0.233932	-0.68094	1.21595	-0.984729	1.05046	-0.11746	0.31642	AFUN014984					chr2	1916778	1916939
AFUN016144	0.00470925	0.00312201	-2.41431	-1.27161	2.41431	down	5.81221	3.25227	3.83177	11.487	10.902	2.63362	9.5132	3.63424	23.7574	4.84161	0.227527	-1.47981	-1.47938	1.49914	1.13395	-0.777494	1.12269	-1.26805	2.13976	-1.45203	AFUN016144	AFUN003068|AFUN007239|AFUN008685|AFUN008687|AFUN009942|AFUN016145|AFUN016146|AFUN016417|AFUN016418|AFUN016419|AFUN018765|AFUN018966	Trypsin-7; Flags: Precursor	eupolytin [Source:VB Community Annotation]	GO:0004252|GO:0006508	chr2	2352285	2353452
AFUN016146	0.00122479	0.000683417	-5.69801	-2.51046	5.69801	down	4.16878	6.90121	8.16598	19.4449	6.91922	2.82843	2.16101	13.3803	18.9971	4.13353	-0.0286756	-1.1001	-0.397065	2.48178	0.701291	-1.72029	-0.792277	0.835593	2.04042	-1.38716	AFUN016146	AFUN003068|AFUN007239|AFUN008685|AFUN008687|AFUN009942|AFUN016144|AFUN016145|AFUN016417|AFUN016418|AFUN016419|AFUN018765|AFUN018966	Trypsin-7; Flags: Precursor	eupolytin [Source:VB Community Annotation]	GO:0004252|GO:0006508	chr2	2356464	2357488
AFUN016140	0.00229606	0.00140037	-2.46315	-1.30051	2.46315	down	4.14575	2	1.46969	8.35927	4.46379	3.30709	4.85142	2.91159	29.2979	13.5592	0.197134	-2.10909	-1.90103	1.49764	0.302753	-0.413782	0.608227	-0.903182	2.89924	0.119318	AFUN016140	AFUN016139|AFUN016141|AFUN016142|AFUN016143	Trypsin 3A1; Flags: Precursor	eupolytin [Source:VB Community Annotation]	GO:0004252|GO:0006508	chr2	2360710	2361992
AFUN016419	6.32048e-05	2.20833e-05	-2.97301	-1.57192	2.97301	down	13.8547	6.17684	124.513	33.7184	24.9282	2.1892	11.0278	8.50324	40.7322	7.6375	0.325105	-1.90881	2.71422	1.89703	1.17149	-1.68093	0.1802	-1.19733	1.76191	-1.5551	AFUN016419	AFUN003068|AFUN007239|AFUN008685|AFUN008687|AFUN009942|AFUN016144|AFUN016145|AFUN016146|AFUN016417|AFUN016418|AFUN018765|AFUN018966	Trypsin-7; Flags: Precursor	eupolytin [Source:VB Community Annotation]	GO:0004252|GO:0006508	chr2	2366006	2367364
AFUN016142	0.0337585	0.0280384	2.08691	1.06137	2.08691	up	28.6261	54.6309	43.7563	11.2287	26.5906	8.84621	26.1003	51.0955	50.4725	51.2135	0.192031	0.0559368	0.0254645	-0.86934	0.0846003	-0.846299	0.243089	0.209754	0.891212	0.0102265	AFUN016142	AFUN016139|AFUN016140|AFUN016141|AFUN016143	Trypsin-1; AltName: Full	eupolytin [Source:VB Community Annotation]	GO:0004252|GO:0006508	chr2	2369309	2370327
AFUN021240	2.93543e-06	5.7752e-07	2.00657	1.00473	2.00657	up	110.748	86.0863	21.0882	45.1811	104.848	124.447	105.296	79.7297	206.602	89.5284	0.835131	-0.596782	-2.33637	-0.169601	0.755131	1.65925	0.946616	-0.457112	1.61571	-0.492736	AFUN021240	AFUN021239|AFUN021241|AFUN021242	Carboxypeptidase Q; AltName: Full		GO:0070573	chr2	2417924	2419586
AFUN021496	3.65799e-07	4.44346e-08	2.54372	1.34694	2.54372	up	596.819	919.358	893.565	192.064	606.767	331.003	534.681	1004.8	733.313	1738.41	-0.126246	-0.571396	-0.322694	-1.47319	-0.103416	-0.320828	-0.100542	-0.192848	0.0519037	0.395156	AFUN021496	AFUN001682|AFUN002796|AFUN002834|AFUN003077|AFUN003538|AFUN005041|AFUN005259|AFUN005260|AFUN010004|AFUN015745|AFUN015978|AFUN015979|AFUN015980|AFUN015981|AFUN015982|AFUN016633|AFUN018725|AFUN020102	Protein scarlet	protein scarlet [Source:Projected from Anopheles gambiae (AGAP001333) VB Community Annotation]	GO:0005524|GO:0016020|GO:0016887	chr2	3076022	3079671
AFUN014832	0.00116137	0.000642783	2.14123	1.09844	2.14123	up	298.971	178.526	1131.84	114.298	288.521	130.198	197	178.564	346.689	332.197	0.528484	-1.28387	1.67035	-0.569955	0.476141	-4.56509	0.110996	-1.03322	0.623135	-0.340479	AFUN014832					chr2	3156159	3156687
AFUN016627	1.4173e-05	3.7982e-06	-2.93538	-1.55355	2.93538	down	91.7488	335.616	889.601	220.464	112.974	42.9091	63.2296	188.197	132.027	316.294	-0.435065	0.367505	2.06361	1.11848	-0.135856	-0.875603	-0.787834	-0.216726	-0.028982	0.329444	AFUN016627	AFUN010730|AFUN020202	NADPH oxidase 4; AltName: Full	NADPH oxidase [Source:Projected from Anopheles gambiae (AGAP003772) VB Community Annotation]	GO:0016020|GO:0016491|GO:0055114	chr2	3475157	3477124
AFUN001473	0.0001038	3.94082e-05	-3.91394	-1.96862	3.91394	down	856.04	4582.61	2611.62	2742.72	1055.5	796.912	863.427	2917.57	1043.03	3318.7	-0.705223	0.646712	0.125247	1.2634	-0.404063	-0.152612	-0.508507	0.245649	-0.539184	0.228648	AFUN001473	AFUN000197|AFUN007337|AFUN009917	Integrin alpha-PS3; AltName: Full	Integrin alpha-ps [Source:Projected from Anopheles gambiae (AGAP004303) VB Community Annotation]	GO:0007155|GO:0008305	chr2	4021776	4028782
AFUN017067	1.31356e-05	3.47015e-06	14.0027	3.80763	14.0027	up	13076.9	12453.9	129880	764.484	8292.06	12009.1	6716.6	8507.93	10311.1	29718.7	0.56155	-0.57736	3.09491	-3.24608	-0.0966879	1.09452	-0.21535	-0.876737	0.0997464	0.724899	RNaseP_nuc			Nuclear RNase P		chr2	4215579	4215931
AFUN001497	0.00173316	0.00101867	-15.6622	-3.96921	15.6622	down				135.434		41.3748	98.845	71.3684			0	0	0	3.96921	0	5.23546	7.20055	3.8994	0	0	AFUN001497	AFUN019561	DnaJ homolog subfamily C member 30; AltName: Full			chr2	4376401	4377078
AFUN019561	1.24608e-07	1.16908e-08	-3.68125	-1.8802	3.68125	down	76.2448	285.734	830.654	229.763	131.767	70.9756	374.417	554.551	151.242	467.39	-1.21777	-0.380294	1.44904	0.662426	-0.429508	-0.665217	1.26249	0.826694	-0.348604	0.377147	AFUN019561	AFUN001497	DnaJ homolog subfamily C member 30; AltName: Full			chr2	4454541	4455408
AFUN011933	0.0208997	0.0165063	2.0716	1.05075	2.0716	up	12.6686	30.0372	5.33997	5.00605	14.8225	6.23765	40.0962	33.9383	29.9985	19.6933	-0.086197	0.0908149	-2.11127	-1.13694	0.139318	-0.452508	1.76034	0.51732	1.03845	-0.470742	AFUN011933					chr2	4511159	4512614
AFUN001572	0.0217768	0.0172927	2.04747	1.03384	2.04747	up	110.84	174.792	169.694	44.3153	82.3465	42.1664	79.4332	176.16	106.015	168.151	0.432134	0.0208098	0.267861	-0.601707	0.00241423	-0.306313	0.135787	0.282392	0.248936	0.0124127	AFUN001572	AFUN016680	EF-hand domain-containing protein 1; AltName: Full	EF-hand domain (C-terminal) containing [Source:Projected from Anopheles gambiae (AGAP003805) VB Community Annotation]		chr2	4663269	4665651
AFUN001570	0.0178329	0.0138602	8.00006	3.00001	8.00006	up	36.6632	55.4681	29.6447	22.3029	30.4243	7.71661	35.3986	59.8642	54.9913	54.443	0.580984	0.109825	-0.504303	-2.41903	0.310854	-2.27697	0.71466	0.470199	1.04687	0.130397	AFUN001570				GO:0005515	chr2	4666211	4667958
AFUN001578	1.86675e-10	3.21309e-12	-3.9222	-1.97166	3.9222	down	400.97	1067.72	21926.5	1287.4	405.282	262.491	769.719	7562.94	426.305	1453.72	-0.490619	-0.146138	4.50369	1.48104	-0.476201	-0.445978	0.634541	2.92862	-0.521211	0.346568	AFUN001578	AFUN001576|AFUN011931|AFUN019499|AFUN019748			GO:0016021	chr2	4793036	4796074
AFUN019748	1.25874e-07	1.18539e-08	4.6802	2.22657	4.6802	up	8.99271	80.0198	317.856	3.92048	4.46339	39.0957	4.6622	42.2665	13.2161	49.7258	-1.16965	0.915393	3.19509	-3.39622	-2.18129	1.6064	-1.93308	0.24489	-0.733172	0.276514	AFUN019748	AFUN001576|AFUN001578|AFUN011931|AFUN019499			GO:0016021	chr2	4819819	4820419
AFUN001587	0.000158758	6.46298e-05	-2.555	-1.35332	2.555	down	75.4074	688.796	519.363	157.717	98.5484	83.8457	54.5501	335.526	103.55	531.373	-0.805243	1.31757	1.2	0.548079	-0.420132	0.00365674	-1.08804	0.530262	-0.466677	0.990707	AFUN001587	AFUN000319|AFUN001349|AFUN003078|AFUN003564|AFUN005198|AFUN006110|AFUN008423|AFUN008494|AFUN008495|AFUN008586|AFUN009688|AFUN010671|AFUN011660|AFUN015884|AFUN015896|AFUN015897|AFUN016537|AFUN016538|AFUN018583|AFUN018667|AFUN018674|AFUN018833|AFUN019195|AFUN019227|AFUN019710|AFUN019728|AFUN020209|AFUN022283|AFUN022284	Transmembrane protease serine 9; AltName: Full		GO:0004252|GO:0006508	chr2	4855666	4857482
AFUN001599	1.52856e-07	1.50959e-08	-2.63	-1.39506	2.63	down	319.826	4652.74	1083.99	688.561	493.482	552.004	271.515	1830.84	461.996	2083.38	-1.14926	1.64498	-0.166989	0.245803	-0.524566	0.294002	-1.20119	0.549744	-0.737651	0.533309	AFUN001599	AFUN001196|AFUN001598|AFUN004318|AFUN004340|AFUN009224|AFUN011063|AFUN011076|AFUN018742|AFUN020647|AFUN020977|AFUN020978|AFUN021891|AFUN021892|AFUN021894|AFUN021895	Sodium-coupled monocarboxylate transporter 1; AltName: Full		GO:0016020|GO:0022857|GO:0055085	chr2	4932741	4939512
AFUN001609	7.61292e-06	1.81882e-06	2.43785	1.28561	2.43785	up	20.6344	8.96226	3.43511	6.92881	34.5331	4	14.9195	16.5139	42.7273	6.58716	2.23848	-0.888957	-1.93125	0.952868	2.98039	-2.18008	1.95494	1.09896	3.1696	-0.94468	AFUN001609					chr2	5151063	5151999
AFUN001614	4.5357e-06	9.72028e-07	2.23698	1.16155	2.23698	up	12.2367		4	8.55257	12.3951		21.015	14.9666	35.5698		2.64534	-1.35694	-1.05468	1.48379	2.66288	-1.35694	3.60986	1.0401	4.06579	-1.35694	AFUN001614	AFUN007388	Outer dense fiber protein 3-B; AltName: Full			chr2	5179593	5180526
AFUN001635	0.0014114	0.000805917	-2.14204	-1.09899	2.14204	down	8.6962	14.4083	9.86664	15.2486	14.3033	9.49591	19.119	4.30552	32.0081	14.0481	-0.0945514	-0.434592	-0.691103	1.00444	0.622318	-1.97327	1.22632	-1.42173	1.66644	-0.423636	AFUN001635	AFUN011264				chr2	5575709	5576530
AFUN014198	1.36821e-05	3.64259e-06	2.31203	1.20916	2.31203	up	14504.2	11987.3	65277.8	5135.39	13078.6	10346.6	10776.9	5993.71	15958.9	14785.6	0.301681	-1.04176	1.69308	-0.907482	0.151405	0.470235	0.0574779	-1.79141	0.32058	-0.69159	RpS29		40S ribosomal protein S29	40S ribosomal protein S29 [Source:UniProtKB/TrEMBL;Acc:A0A182S135]	GO:0003735|GO:0005622|GO:0005840|GO:0006412|GO:0008270	chr2	5578247	5579288
AFUN001688	0.00785796	0.00551432	2.38514	1.25408	2.38514	up	17.6777	18.5065	12.5977	6.06717	19.4702	3.20663	12.0963	12.466	31.988	16.6878	0.839458	-0.162923	-1.41341	-0.414618	0.977771	-1.91628	0.476411	-0.482621	1.57607	-0.264682	Or75	AFUN001687		odorant receptor [Source:VB Community Annotation]	GO:0004984|GO:0005549|GO:0007165|GO:0007608|GO:0016020|GO:0016021	chr2	6154863	6156218
AFUN014202	0.00020876	8.88585e-05	-2.32531	-1.21742	2.32531	down	15.9221	50.4892	13.2732	30.3078	18.4304	45.2397	23.1438	53.3325	28.8318	25.8244	-0.492626	0.103832	-1.53387	0.724794	-0.282593	1.6698	0.231287	0.433211	0.245017	-0.815922	AFUN014202					chr2	6471074	6471617
AFUN019558	0.00350268	0.00224057	-2.14485	-1.10088	2.14485	down	9.84649	1.51148	6.61865	17.2883	13.2025	3.15057	6.93817	17.923	18.5693	3.05633	0.650509	-2.83231	-0.701291	1.75139	1.07263	-0.141859	0.329775	0.696498	1.44676	-1.58635	AFUN019558					chr2	6690367	6690922
AFUN019786	0.0196518	0.0154293	-2.89255	-1.53234	2.89255	down	2.15498	7.25489	1.95378	6.19304	6.46731	7.6202	8.74174	3.91959	7.04967	6.09745	-0.450119	-0.0467168	-1.52019	1.08222	0.854959	1.74851	1.47505	-0.684629	0.861381	-0.249982	AFUN019786					chr2	6691712	6692190
AFUN019299	4.19163e-06	8.84369e-07	2.00637	1.00459	2.00637	up	8.99196	10.7176	6.12098	3.66874	5.37181	25.1739	8.07024	46.6198	12.3293	35.0615	-0.181886	-0.997099	-1.51549	-1.18647	-0.926131	1.9592	-0.153589	1.3742	0.154505	0.760297	AFUN019299	AFUN001721				chr2	6693197	6693627
AFUN016470	0.000354123	0.000165396	2.11446	1.08029	2.11446	up	194.625	28.1069	49.7659	75.3485	149.067	28.0626	93.5313	45.8477	117.844	150.723	2.10471	-1.75548	-0.641491	1.02442	1.71895	-3.47655	1.23185	-0.799217	1.2619	0.714906	AFUN016470	AFUN016468|AFUN016469		Hyp37.7-like [Source:Projected from Anopheles gambiae (AGAP001988) UniProtKB/TrEMBL;Acc:Q52P96]		chr2	7359970	7361128
AFUN019313	7.551e-06	1.80039e-06	-4.3145	-2.10919	4.3145	down	4278.51	33711.5	21768.3	15111.1	10211.6	8318.13	6715.91	23724	12378.7	35989.6	-1.45148	0.458091	0.116834	0.657708	-0.19747	0.163533	-0.616691	0.201538	-0.037796	0.599915	AFUN019313	AFUN014381|AFUN019265|AFUN019424|AFUN019559|AFUN019560|AFUN019660|AFUN019702	Polyubiquitin; Contains: RecName: Full		GO:0005515	chr2	7563622	7566408
AFUN019265	0.000258789	0.000114644	-3.51647	-1.81413	3.51647	down	57.5701	29.0279	19189.1	165.721	978.174	133.015	63.2438	86.8798	53.1323	34.5829	0.598844	-1.45752	8.20087	2.41297	4.68453	2.46291	0.918769	0.3744	0.364127	-1.15742	AFUN019265	AFUN014381|AFUN019313|AFUN019424|AFUN019559|AFUN019560|AFUN019660|AFUN019702	Polyubiquitin; Contains: RecName: Full	polyubiquitin [Source:Projected from Anopheles gambiae (AGAP001969) VB Community Annotation]	GO:0005515	chr2	7568745	7570472
AFUN019288	0.0106549	0.00776115	2.63624	1.39848	2.63624	up	14.5027	16.0496	3.36359	8.6175	12.9449	9.89523	9.80378	17.0531	18.1531	27.0267	0.468063	-0.45421	-2.41892	-0.930418	0.303107	-2.11881	0.0874673	-0.116371	0.672971	0.345122	AFUN019288	AFUN005101|AFUN005102|AFUN005103|AFUN007717|AFUN009115|AFUN015830|AFUN015831|AFUN015832|AFUN015930|AFUN015966|AFUN015967|AFUN019218|AFUN019268|AFUN019348|AFUN019378|AFUN019478|AFUN019517|AFUN019523|AFUN019672	Probable cytochrome P450 313a2; AltName: Full		GO:0005506|GO:0016705|GO:0020037|GO:0055114	chr2	7907950	7912233
AFUN016472	5.23503e-05	1.76852e-05	2.68989	1.42755	2.68989	up	37.2717	209.611	81.3096	11.3428	43.7068	90.5171	33.1472	304.303	42.2775	228.899	-0.654525	0.768553	-0.307909	-2.08207	-0.425768	1.28145	-0.639401	1.55668	-0.591702	0.943034	AFUN016472	AFUN016471|AFUN019180|AFUN019430	Transmembrane protein 68		GO:0016021|GO:0016746	chr2	7969915	7971474
AFUN016471	1.85258e-05	5.19838e-06	-2.99353	-1.58185	2.99353	down	74.5181	414.269	511.765	182.607	115.962	185.413	157.018	538.708	124.274	431.159	-1.43253	-0.0261064	0.568562	0.149314	-0.795562	0.538421	-0.172941	0.603166	-0.813653	0.0790299	AFUN016471	AFUN016472|AFUN019180|AFUN019430	Transmembrane protein 68		GO:0016021|GO:0016746	chr2	7972718	7974928
AFUN008340	9.85873e-06	2.47769e-06	2.41878	1.27428	2.41878	up	3770	8236.98	9049.12	1275.91	4159.03	3617.83	2058.37	6197.76	3640	11004.7	-0.162853	-0.103783	0.321635	-1.43713	-0.0221853	0.433574	-0.851597	-0.263815	-0.332461	0.361635	AFUN008340		Bifunctional purine biosynthesis protein PURH; Includes: RecName: Full	Bifunctional purine biosynthesis protein [Source:Projected from Anopheles gambiae (AGAP001423) VB Community Annotation]	GO:0003824|GO:0003937|GO:0004643|GO:0006164	chr2	8249549	8252278
AFUN021904	0.00684264	0.00473134	-2.67649	-1.42034	2.67649	down	26.0758	197.644	508.706	57.1315	238.096	42.2736	35.6376	90.3143	222.587	223.725	-2.11687	-0.263229	1.39045	-0.696529	1.07287	-2.64291	-1.48186	-1.14277	0.857733	-0.036921	AFUN021904	AFUN000746|AFUN001129|AFUN002089|AFUN002090|AFUN002091|AFUN018870|AFUN019030|AFUN019117|AFUN021902|AFUN021903|AFUN021905|AFUN022227|AFUN022228|AFUN022229	Protein NPC2 homolog; AltName: Full	Niemann-Pick Type C-2 [Source:Projected from Anopheles gambiae (AGAP002850) VB Community Annotation]	GO:0032367	chr2	8345598	8346385
AFUN008349	0.00604544	0.00412596	-5.6078	-2.48744	5.6078	down	63.9502	665.101	3615.99	293.567	678.922	480.153	83.3952	420.133	519.338	931.088	-2.60361	-0.293539	2.43896	-0.116175	0.803599	-4.5308	-2.03627	-0.705927	0.299059	0.23929	AFUN008349	AFUN008350	Protein NPC2 homolog; AltName: Full	Niemann-Pick C2 protein [Source:Projected from Anopheles gambiae (AGAP002851) VB Community Annotation]	GO:0032367	chr2	8346390	8347034
AFUN008350	0.000185349	7.74684e-05	3.27587	1.71188	3.27587	up	98.2916	70.5274	308.367	24.5619	80.2222	41.2795	55.7148	233.889	92.104	155.542	0.404632	-1.14273	1.27541	-1.30725	0.110548	-0.191143	-0.230053	0.837173	0.191843	0.0457957	AFUN008350	AFUN008349	Protein NPC2 homolog; AltName: Full		GO:0032367	chr2	8348006	8350049
AFUN008351	0.00162527	0.000947002	-3.37005	-1.75277	3.37005	down	287.258	389.988	986.241	792.466	319.956	245.224	200.898	715.72	334.441	498.688	0.265616	-0.36178	1.26649	2.01838	0.420128	0.693239	-0.0659447	0.764521	0.366035	0.0404103	AFUN008351					chr2	8350309	8351057
AFUN021909	0.0291932	0.0238451	-2.21404	-1.14668	2.21404	down	18.8418	60.7143	96.8633	34.1492	31.8905	12.236	10.6822	76.6664	33.2837	50.351	-0.608722	0.0108984	0.974569	0.53796	0.149454	-2.00746	-1.24312	0.597795	0.0931721	-0.211633	AFUN021909	AFUN006559|AFUN006560|AFUN008377|AFUN021682|AFUN021683|AFUN021684|AFUN021685|AFUN021686|AFUN021687|AFUN021688|AFUN021689|AFUN021690|AFUN021691|AFUN021692|AFUN021693|AFUN021694|AFUN021906|AFUN021907|AFUN021908				chr2	8354312	8355032
AFUN015889	3.23122e-11	3.51021e-13	2.57925	1.36695	2.57925	up	2279.39	13621.3	413.329	723.432	5648.55	2715.6	13293	24227.3	8310.04	25325.9	-1.45632	0.0543429	-4.69833	-2.82328	-0.148104	-0.547826	1.27195	1.13545	0.290901	0.996576	CYP6P9b	AFUN000518|AFUN000519|AFUN006702|AFUN009877|AFUN010918|AFUN010921|AFUN015714|AFUN015785|AFUN015786|AFUN015792|AFUN015794|AFUN015795|AFUN015796|AFUN015797|AFUN015801|AFUN015802|AFUN015888|AFUN015918|AFUN015919|AFUN015960|AFUN015961|AFUN015962|AFUN015963|AFUN019365|AFUN019401|AFUN019475|AFUN020636|AFUN020895	Probable cytochrome P450 6a14; AltName: Full	cytochrome P450 [Source:VB Community Annotation]	GO:0004497|GO:0005506|GO:0016021|GO:0016705|GO:0020037|GO:0055114	chr2	8554228	8555956
AFUN015888	2.07058e-11	2.00105e-13	5.58179	2.48073	5.58179	up	1028.93	1381.12	138.086	150.899	1420.33	1422.8	172.451	684.226	648.606	1590.31	0.825739	0.181957	-2.85049	-1.65499	1.28981	1.9492	-1.56682	-0.581	0.0410258	0.432905	CYP6P5	AFUN000518|AFUN000519|AFUN006702|AFUN009877|AFUN010918|AFUN010921|AFUN015714|AFUN015785|AFUN015786|AFUN015792|AFUN015794|AFUN015795|AFUN015796|AFUN015797|AFUN015801|AFUN015802|AFUN015889|AFUN015918|AFUN015919|AFUN015960|AFUN015961|AFUN015962|AFUN015963|AFUN019365|AFUN019401|AFUN019475|AFUN020636|AFUN020895	Probable cytochrome P450 6a14; AltName: Full	cytochrome P450 [Source:VB Community Annotation]	GO:0004497|GO:0005506|GO:0016021|GO:0016705|GO:0020037|GO:0055114	chr2	8556748	8558550
AFUN008362	0.00235756	0.00144288	-2.17417	-1.12046	2.17417	down	4939.56	11598.6	11436.7	8791.32	8155.93	472.277	6168.6	10104	9372.03	7346.56	-0.265075	-0.102063	0.167418	0.855387	0.457377	-2.99588	0.239807	-0.0507412	0.53992	-0.713386	AFUN008362					chr2	8582748	8584347
AFUN008368	3.90233e-07	4.82562e-08	5.67303	2.50412	5.67303	up	216.052	149.391	59.3205	31.1757	50.7807	42.5279	22.9771	148.56	55.9501	85.1548	2.15567	0.554913	-0.487825	-0.348446	0.0656314	0.466646	-0.893111	0.797198	0.0875238	-0.208541	AFUN008368		Tetratricopeptide repeat protein 30 homolog; Short	Tetratricopeptide repeat protein 30 homolog [Source:Projected from Anopheles gambiae (AGAP002877) UniProtKB/Swiss-Prot;Acc:Q7PRA4]	GO:0005515	chr2	8633467	8635682
AFUN008373	8.70432e-06	2.13433e-06	-2.09581	-1.06751	2.09581	down	39.416	81.2037	26.4417	67.6235	68.8211	37.4932	52.8423	94.8534	79.5592	51.3928	-0.144961	-0.17068	-1.49965	0.922544	0.658091	0.438755	0.462271	0.303812	0.749301	-0.783174	AFUN008373	AFUN020834	Thyrotropin-releasing hormone receptor; Short		GO:0004930|GO:0004997|GO:0007186|GO:0016021	chr2	8699945	8701743
AFUN008375	0.00829542	0.00586344	-2.30623	-1.20554	2.30623	down	78.2785	383.263	230.1	147.781	155.502	37.6168	147.497	377.693	181.085	369.676	-1.1347	0.0884595	-0.35786	0.0708337	-0.145476	-1.53607	-0.0363882	0.317677	-0.0437129	0.0838723	AFUN008375					chr2	8715339	8719150
AFUN007779	0.00301474	0.0019008	2.40658	1.26698	2.40658	up	8.26572	80.9019	24.4988	4.40336	13.0359	20.685	5.43681	58.1942	23.4881	80.6214	-1.33242	0.890054	-0.543653	-2.59941	-0.676169	0.646814	-1.75248	0.665095	0.0553053	0.932529	AFUN007779	AFUN001958|AFUN002909|AFUN002910|AFUN002911|AFUN002912|AFUN002913|AFUN003410|AFUN004974|AFUN004975|AFUN006799|AFUN007335|AFUN011458|AFUN016649|AFUN018938|AFUN019338|AFUN019496|AFUN021120|AFUN021121|AFUN021122|AFUN021123|AFUN021124|AFUN021125|AFUN021782|AFUN021783|AFUN022037	Pancreatic triacylglycerol lipase; Short	pancreatic triacylglycerol lipase [Source:Projected from Anopheles gambiae (AGAP001764) VB Community Annotation]	GO:0006629|GO:0008970|GO:0052689	chr2	9313229	9314413
AFUN007772	0.00734309	0.00511657	2.62783	1.39387	2.62783	up	21.2627	5.01961	12.4645	14.4141	16.2154	3.42837	8.47267	11.7973	36.0279	22.5467	1.8573	-1.29385	0.308075	0.463433	1.46533	-1.09248	0.71419	0.189297	2.49911	-1.92463	AFUN007772					chr2	9362261	9363943
AFUN007755	3.92944e-08	2.85782e-09	-2.35608	-1.23639	2.35608	down	739.383	5782.73	2521.68	1426.04	1058.45	2910.64	1358.56	4615.57	1422.91	4855.4	-1.35302	0.545857	-0.361752	-0.116631	-0.836469	1.2798	-0.291013	0.470952	-0.52755	0.34118	AFUN007755	AFUN002076|AFUN004009|AFUN005692|AFUN006592|AFUN008398|AFUN008434|AFUN010764|AFUN021527|AFUN021942	Peptidyl-prolyl cis-trans isomerase G; Short	peptidyl-prolyl isomerase G (cyclophilin G) [Source:Projected from Anopheles gambiae (AGAP002952) VB Community Annotation]	GO:0000413|GO:0003755	chr2	9539139	9543719
AFUN007731	0.000615116	0.000311344	3.44417	1.78416	3.44417	up	12.4302	0.23094	1.86905	5.37003	7.57506	4.93242	7.34603	2.94964	25.8996	2.31517	2.21518	-1.80974	-1.39304	0.431022	1.49964	1.12443	1.64069	-1.03955	3.15527	-1.31044	AFUN007731	AFUN016618|AFUN019874|AFUN021828				chr2	9825781	9827446
AFUN005065	5.91632e-06	1.34094e-06	-2.18663	-1.12871	2.18663	down	13.5086	7.16983	1.11349	24.1802	12.8609	15.3947	17.9068	15.8544	25.9065	3.86894	0.340329	-1.64202	-2.91835	1.46904	0.268425	1.18475	0.931276	-0.246815	1.16078	-2.36329	AFUN005065		Broad-complex core protein isoforms 1/2/3/4/5		GO:0003676	chr2	10438265	10439841
AFUN014539	0.00018085	7.5269e-05	2.52397	1.33569	2.52397	up	26.8596	23.8117	15.1476	8.71143	22.6585	5.9397	22.9308	41.036	37.6499	25.2971	0.706952	-0.5353	-0.898126	-0.62874	0.460552	-3.13721	0.663124	0.500261	1.07517	-0.40051	AFUN014539					chr2	10575076	10575681
AFUN015929	0.0218524	0.0173589	-2.87223	-1.52217	2.87223	down	133.681	589.999	816.408	314.314	154.614	92.2314	48.2486	277.235	164.26	597.722	-0.323337	0.750093	1.50843	1.19883	-0.114484	-2.36327	-1.60926	-0.0891733	-0.145141	0.816341	AFUN015929					chr2	11263316	11264876
AFUN015832	0.0176205	0.013674	4.32003	2.11104	4.32003	up	80.3408	24.8629	11.7273	15.2238	39.5387	5.55268	22.6209	12.175	94.9124	10.2824	2.13376	-0.626862	-1.42123	0.0227147	1.10987	-1.06525	0.489602	-1.4066	2.25523	-1.8532	CYP325B1	AFUN005101|AFUN005102|AFUN005103|AFUN007717|AFUN009115|AFUN015830|AFUN015831|AFUN015930|AFUN015966|AFUN015967|AFUN019218|AFUN019268|AFUN019288|AFUN019348|AFUN019378|AFUN019478|AFUN019517|AFUN019523|AFUN019672	Cytochrome P450 4c21; AltName: Full	cytochrome P450 [Source:VB Community Annotation]	GO:0005506|GO:0016705|GO:0020037|GO:0055114	chr2	11271987	11273835
AFUN019348	0.000104821	3.98904e-05	5.26518	2.39648	5.26518	up	34.7423	8.99064	7.93285	10.9822	41.2851	3.26905	24.2004	17.4142	79.5765	7.93701	2.07109	-0.947591	-0.838419	-0.325395	2.319	-2.56524	1.73375	0.256514	3.14775	-1.65317	AFUN019348	AFUN005101|AFUN005102|AFUN005103|AFUN007717|AFUN009115|AFUN015830|AFUN015831|AFUN015832|AFUN015930|AFUN015966|AFUN015967|AFUN019218|AFUN019268|AFUN019288|AFUN019378|AFUN019478|AFUN019517|AFUN019523|AFUN019672	Cytochrome P450 4c21; AltName: Full		GO:0005506|GO:0016705|GO:0020037|GO:0055114	chr2	11276301	11278575
AFUN015966	0.00943865	0.00677671	11.971	3.58148	11.971	up	229.498	221.431	9.9165	15.6935	142.363	62.8066	28.1335	16.7289	75.5665	57.8597	2.95474	1.83463	-2.35649	-0.626738	2.26482	-2.28317	0.110937	-1.64147	1.23309	-1.35266	CYP325A	AFUN005101|AFUN005102|AFUN005103|AFUN007717|AFUN009115|AFUN015830|AFUN015831|AFUN015832|AFUN015930|AFUN015967|AFUN019218|AFUN019268|AFUN019288|AFUN019348|AFUN019378|AFUN019478|AFUN019517|AFUN019523|AFUN019672	Cytochrome P450 4d10; AltName: Full	Cytochrome P450 [Source:UniProtKB/TrEMBL;Acc:A0A182S597]	GO:0004497|GO:0005506|GO:0016705|GO:0020037|GO:0055114	chr2	11296241	11297976
AFUN005112	0.000360864	0.000168798	-2.03794	-1.02711	2.03794	down	660.431	2229.9	768.401	1101.78	869.58	1520.53	616.424	1581.44	796.3	1617.18	-0.382753	0.304264	-0.943028	0.644361	0.0131385	1.47621	-0.297918	0.0588652	-0.231834	-0.111751	AFUN005112		Glutaminase kidney isoform, mitochondrial; Short		GO:0004359|GO:0005515|GO:0006541	chr2	11356848	11361689
AFUN015928	5.62897e-07	7.54448e-08	-2.36864	-1.24406	2.36864	down	319.628	8597.27	3198.06	619.751	859.438	38570.2	503.118	10506.5	395.244	4951.7	-1.79706	1.88387	0.746944	-0.553002	-0.371078	5.77375	-0.958238	2.42353	-1.6097	1.1354	AFUN015928	AFUN000077|AFUN002995|AFUN002996|AFUN003015|AFUN003349|AFUN005118|AFUN008681|AFUN009554|AFUN010948|AFUN015926|AFUN015927|AFUN019681|AFUN022016	Opsin-1; Short	long wavelength sensitive opsin [Source:Projected from Anopheles gambiae (AGAP001161) VB Community Annotation]	GO:0004930|GO:0007186|GO:0007601|GO:0007602|GO:0009881|GO:0016021|GO:0018298	chr2	11419180	11420753
AFUN016803	0.000190388	7.98029e-05	2.40854	1.26816	2.40854	up	4.32836	2.45368	1.56886	1.93875	3.48745	0.448356	3.086	0.661758	4.08141	0.74974	2.47637	0.115754	0.288525	1.20822	2.16371	0.414402	2.17261	-0.0265827	2.27264	-0.0265827	tRNA-Thr			tRNA-Thr for anticodon AGU		chr2	11563048	11563121
AFUN015856	4.19163e-06	8.84136e-07	-4.45932	-2.15683	4.45932	down	17.7499	19.8758	147.841	64.7945	23.7969	7.09683	24.9571	30.6093	35.4587	27.278	-0.345074	-1.25035	1.93436	1.81175	0.0768731	-3.46321	0.330888	-0.377058	0.534271	-0.746143	Gr36			Gustatory receptor [Source:UniProtKB/TrEMBL;Acc:A0A182S4Y6]	GO:0005886|GO:0007165|GO:0016021|GO:0050909	chr2	11650409	11651691
AFUN005157	2.30012e-06	4.31111e-07	2.26321	1.17837	2.26321	up	17.7162	4.62745	2.46736	6.40794	22.4507	2	23.1044	11.8524	53.1491	7.57653	1.55929	-1.98392	-2.02427	0.380922	1.89997	-2.88928	2.12672	-0.804181	3.02529	-0.687163	Gr41			gustatory receptor [Source:VB Community Annotation]	GO:0005886|GO:0007165|GO:0016021|GO:0050909	chr2	11652800	11654253
AFUN015855	0.000410638	0.000195688	2.9275	1.54967	2.9275	up	14.6417	7.22772	2	7.58964	23.3312	2	10.7062	14.2216	45.763	16.998	1.4881	-1.35878	-2.35884	-0.0615656	2.15926	-1.92617	1.22079	-0.489877	3.01321	-1.02227	Gr60			gustatory receptor [Source:VB Community Annotation]	GO:0005886|GO:0007165|GO:0016021|GO:0050909	chr2	11654444	11655760
AFUN001290	0.000537351	0.000266174	2.31938	1.21374	2.31938	up	21.1032	22.8282	17.7894	7.44818	24.9082	4.88714	15.8374	21.1534	42.63	1.94812	0.841051	-0.114075	-0.184118	-0.372689	1.07919	-0.613481	0.611241	0.0263347	1.73647	-2.35012	Gr42	AFUN001292|AFUN001293	Putative gustatory receptor 28a	gustatory receptor [Source:VB Community Annotation]	GO:0005886|GO:0007165|GO:0016021|GO:0050909	chr2	11774443	11776433
AFUN014149	0.0108044	0.00788078	3.09309	1.62905	3.09309	up	13.8633	15.4798	5.30527	6.5573	17.5669	10.0995	20.2657	5.15814	26.7214	8.75159	1.12821	0.218856	-1.70973	-0.500834	1.46879	-1.37886	1.86031	-1.11628	1.95596	-0.556435	AFUN014149					chr2	11985437	11986540
AFUN014147	0.000150228	6.05638e-05	2.33348	1.22248	2.33348	up	17.0184	5.51609	2.64292	12.5501	10.0067	6	11.6901	1.60823	18.909	3.50268	2.54685	-0.678914	-0.815024	1.32437	1.7797	-1.44751	2.18936	-1.67974	2.57984	-1.37877	AFUN014147					chr2	12035125	12035979
AFUN001233	0.00302257	0.00190616	-6.76334	-2.75774	6.76334	down	58.1724	990.398	601.3	322.071	65.1961	7.55751	72.3649	655.646	56.1446	605.852	-1.47309	1.54803	1.11786	1.28465	-1.30966	-3.76157	-0.973815	1.20328	-1.64326	0.886471	AFUN001233					chr2	12484070	12484906
AFUN001232	0.00832204	0.00588636	-3.53613	-1.82217	3.53613	down	14.2908	36.3767	49.1136	41.3674	10.3287	2.75892	20.2887	71.3736	23.3116	30.37	0.207513	0.486961	1.20983	2.02969	-0.26193	-2.40409	0.897428	1.70968	0.794491	0.274076	AFUN001232					chr2	12485729	12486978
AFUN014144	0.000270406	0.000120573	-2.12069	-1.08453	2.12069	down	5.63681	2.69887	6.61983	9.78551	16.0451	0.82	11.0626	8.15189	18.3209	10.0177	0.5469	-1.78266	9.03308e-05	1.63143	2.05507	-2.33711	1.70396	-0.524436	2.12846	-0.301695	AFUN014144					chr2	12489234	12489790
AFUN019413	1.30416e-08	7.03783e-10	2.49141	1.31696	2.49141	up	564.353	808.01	238.572	185.43	634.341	436.782	356.19	561.319	557.59	1191.84	0.177044	-0.373665	-1.84386	-1.13992	0.344687	0.463228	-0.302586	-0.648879	0.0406644	0.234561	AFUN019413	AFUN021055	Pachytene checkpoint protein 2 homolog; AltName: Full	Thyroid receptor-interacting protein [Source:Projected from Anopheles gambiae (AGAP001522) VB Community Annotation]	GO:0005524	chr2	12543074	12544721
AFUN019220	2.12459e-13	3.59693e-16	3.7943	1.92383	3.7943	up	3031.82	5150.43	491.076	654.1	2899.33	1381.39	2208.54	4050.91	2723.56	5875.61	0.224888	-0.0790834	-3.18	-1.69895	0.159408	-0.253301	-0.0478773	-0.17519	-0.0487855	0.15845	AFUN019220	AFUN001673|AFUN002503|AFUN007162|AFUN008521|AFUN008975|AFUN009304|AFUN016077|AFUN016078|AFUN016364|AFUN016365|AFUN016414|AFUN019137|AFUN021056	ATP-binding cassette sub-family A member 3	ATP-binding cassette transporter (ABC transporter) family A member [Source:Projected from Anopheles gambiae (AGAP001523) VB Community Annotation]	GO:0005524|GO:0016021|GO:0016887|GO:0042626|GO:0055085	chr2	12554528	12561548
AFUN019210	3.97474e-05	1.27996e-05	3.14051	1.651	3.14051	up	367.734	371.811	187.552	95.8534	325.935	54.5618	229.504	231.756	388.436	591.608	0.445738	-0.606837	-1.30436	-1.20526	0.270642	-1.65109	-0.0500867	-1.03846	0.405768	0.110719	AFUN019210	AFUN001222|AFUN002984|AFUN003874	Zinc finger protein 62 homolog; Short		GO:0003676	chr2	12561579	12563457
AFUN021055	3.13982e-05	9.65912e-06	-2.16297	-1.11301	2.16297	down	124.853	240.798	778.437	221.066	83.4288	15.0121	226.452	196.62	192.669	353.473	-0.393985	-0.514875	1.46764	0.719026	-0.976616	-2.79415	0.649307	-0.556953	0.112922	0.086385	AFUN021055	AFUN019413	Pachytene checkpoint protein 2 homolog; AltName: Full		GO:0005524	chr2	12621695	12623367
AFUN021056	4.73643e-05	1.57837e-05	-2.06113	-1.04344	2.06113	down	2191.47	4555.05	10448.6	3697.56	1442.56	299.18	1244.07	3810.99	2075.54	4858.76	0.123651	0.110742	1.59827	1.16709	-0.480625	-2.09329	-0.50886	0.103778	-0.0737445	0.251345	AFUN021056	AFUN001673|AFUN002503|AFUN007162|AFUN008521|AFUN008975|AFUN009304|AFUN016077|AFUN016078|AFUN016364|AFUN016365|AFUN016414|AFUN019137|AFUN019220	ATP-binding cassette sub-family A member 3		GO:0005524|GO:0016021|GO:0016887|GO:0042626|GO:0055085	chr2	12625465	12631952
AFUN001217	3.34583e-05	1.03873e-05	2.61975	1.38943	2.61975	up	652.749	729.367	1179.82	203.967	552.285	309.399	492.671	577.876	652.76	1035.78	0.41588	-0.492483	0.491115	-0.97355	0.173749	-0.00531054	0.194298	-0.578032	0.29692	0.0610068	AFUN001217		U6 snRNA-associated Sm-like protein LSm3	U6 snRNA-associated Sm-like protein LSm3 [Source:UniProtKB/TrEMBL;Acc:A0A182R4X5]	GO:0000398|GO:0000932|GO:0000956|GO:0003723|GO:0005688|GO:0033962|GO:0046540|GO:0071013|GO:1990726	chr2	12648829	12649463
AFUN001215	0.00735741	0.00512725	2.17586	1.12159	2.17586	up	309.425	404.933	452.31	116.412	364.604	72.6347	170.716	288.643	377.615	635.193	0.570171	-0.110218	0.339165	-0.551418	0.805893	-0.86482	-0.103499	-0.348277	0.73851	0.586779	AFUN001215		RING-H2 finger protein ATL81; AltName: Full			chr2	12651080	12652134
AFUN001201	0.0269313	0.0218152	2.04738	1.03378	2.04738	up	1763.92	2583.67	3169.83	705.268	1617.96	662.902	1455.98	2353.78	1968.32	5091.07	0.0356592	-0.482189	0.102552	-0.998119	-0.0899687	-0.720391	-0.056811	-0.366291	0.0748529	0.543844	AFUN001201	AFUN001204|AFUN001205	E3 ubiquitin-protein ligase TRIM37; AltName: Full	tripartite motif-containing protein [Source:Projected from Anopheles gambiae (AGAP001544) VB Community Annotation]	GO:0005515|GO:0008270	chr2	12876023	12879968
AFUN001182	6.76223e-05	2.38605e-05	5.82526	2.54232	5.82526	up	7.91879	46.3096	16.5025	2	6.06847	50.0398	5.51785	46.2238	4.60201	10.3722	-0.185557	1.29392	0.0950483	-2.72788	-0.570521	3.13004	-0.52241	1.54158	-1.08756	-0.710926	AFUN001182	AFUN001214|AFUN007700|AFUN008303|AFUN008304|AFUN020694	Gonadotropin-releasing hormone receptor; Short		GO:0004930|GO:0007186|GO:0016021	chr2	13053465	13058098
AFUN005495	0.00355071	0.00227485	2.60123	1.37919	2.60123	up	11.4901	4.30887	6.58807	6.43114	12.5891	4.24724	5.9864	8.74833	23.0473	1.95599	1.00885	-1.47464	-0.57234	-0.370343	1.13961	0.228926	0.25254	-1.19903	1.89407	-2.46955	AFUN005495					chr2	13634540	13636570
AFUN021993	1.33548e-07	1.26938e-08	2.49991	1.32188	2.49991	up	8.32034	240.489	640.241	4.82028	14.9777	24.7829	5.24148	140.855	13.5066	204.191	-3.01623	0.768473	2.47088	-4.33811	-2.16914	-0.785727	-3.49857	0.247056	-2.43626	0.579906	AFUN021993	AFUN001133|AFUN002310|AFUN003835|AFUN005391|AFUN006587|AFUN009281|AFUN019194|AFUN019262|AFUN019328|AFUN019679|AFUN020308|AFUN021624|AFUN021625	3-oxoacyl-		GO:0016491	chr2	14029041	14030132
AFUN009094	0.0216637	0.0171983	2.06537	1.0464	2.06537	up	417.698	774.769	880.485	165.553	463.357	103.113	435.129	721.484	531.953	1231.87	-0.182883	-0.360059	0.114229	-1.22928	-0.0342369	-1.54525	0.0604223	-0.212519	0.0469694	0.356439	AFUN009094		Serine/threonine-protein phosphatase Pgam5, mitochondrial; AltName: Full	serine/threonine-protein phosphatase PGAM5 [Source:Projected from Anopheles gambiae (AGAP002535) VB Community Annotation]		chr2	14140744	14142186
AFUN009099	0.000565174	0.000281989	-2.04737	-1.03377	2.04737	down	8.08009	23.2987	7.38653	13.5421	20.4234	14.8135	18.3848	49.2252	26.4475	16.7082	-0.932503	-0.473182	-2.63353	0.101267	0.404258	0.597832	0.437884	0.856305	0.659201	-0.90539	AFUN009099				GO:0005515	chr2	14185081	14186557
AFUN004986	0.0186715	0.0145799	2.05488	1.03905	2.05488	up	187.701	150.345	199.829	74.7744	202.189	37.9486	102.81	127.588	234.062	200.213	0.754145	-0.634495	0.0657493	-0.284908	0.860401	-2.73633	0.0700107	-0.62094	0.953616	-0.173751	AFUN004986		HSPB1-associated protein 1; AltName: Full			chr2	14831268	14832658
AFUN000787	0.00139131	0.000791836	-3.1258	-1.64422	3.1258	down	12.9172	78.4833	18.6238	33.0523	29.6058	43.0899	16.8713	75.4886	34.2506	32.8123	-0.853233	0.681382	-1.1041	0.79099	0.342342	1.5407	-0.28363	0.875592	0.434624	-0.529284	AFUN000787					chr2	16261572	16263570
AFUN016371	0.00636798	0.00437035	-2.09056	-1.06389	2.09056	down	65.9673	169.78	88.234	112.893	84.9332	12.5026	116.011	267.903	123.106	154.982	-0.311144	-0.0157804	-0.670286	0.752747	0.0524163	-2.0548	0.687618	0.8926	0.46995	-0.0998687	AFUN016371					chr2	16327012	16331183
AFUN000768	0.000115157	4.45162e-05	-2.61426	-1.3864	2.61426	down	174.159	958.362	342.825	372.706	193.135	126.321	195.643	184.944	280.939	639.624	-0.26224	1.12945	-0.0638957	1.12416	-0.11405	-0.0696762	0.0899016	-0.993696	0.308627	0.593584	AFUN000768					chr2	16366150	16368293
AFUN000763	0.000237757	0.000103733	2.08211	1.05805	2.08211	up	616.288	1008.98	1891	242.3	675.448	107.235	383.424	738.171	711.555	1353.81	0.1843	-0.172967	1.02305	-0.873748	0.315524	-1.68267	-0.316042	-0.373493	0.272686	0.298648	mRpS18A		28S ribosomal protein S18a, mitochondrial; Short	28S ribosomal protein S18A, mitochondrial [Source:VB Community Annotation]	GO:0003735|GO:0005622|GO:0005840|GO:0006412	chr2	16388558	16389199
AFUN016618	8.12036e-05	2.95234e-05	5.84719	2.54774	5.84719	up	26.8643	6.21447	10.1706	3.18832	27.1546	2.72029	17.1169	5.32178	48.3687	16.1947	1.75089	-1.42958	-0.429119	-0.796855	1.76538	-2.65684	1.28494	-1.40297	2.48029	-0.000275373	AFUN016618	AFUN007731|AFUN019874|AFUN021828				chr2	16502943	16503829
AFUN002978	3.00087e-08	2.04822e-09	2.01208	1.00869	2.01208	up	522.165	1401.64	2769.04	212.439	607.976	407.395	452.951	1790.13	744.819	1568.89	-0.386097	-0.0300372	1.24198	-1.39479	-0.167605	-0.0883074	-0.406927	0.573244	0.00730101	0.180069	CYP314A1	AFUN002275|AFUN004597|AFUN005715|AFUN015743|AFUN015773|AFUN015774|AFUN015775|AFUN015776	Ecdysone 20-monooxygenase; Short	cytochrome P450 [Source:VB Community Annotation]	GO:0005506|GO:0016705|GO:0020037|GO:0055114	chr2	16648261	16675890
AFUN014318	1.69385e-05	4.66596e-06	-2.53304	-1.34087	2.53304	down	36.2933	81.9664	43.4586	75.2562	53.1486	19.5792	49.7748	85.711	56.302	56.9038	-0.189299	-0.0824504	-0.708084	1.15157	0.360013	-0.423815	0.450736	0.232334	0.3252	-0.561475	AFUN014318					chr2	16812304	16812477
AFUN002997	0.00034499	0.000160156	2.97211	1.57149	2.97211	up	8.81745	5.0636	2.16333	2.98346	8.47997	4	5.22526	6.1388	13.1058	1.34	1.76839	0.133928	-1.50827	0.196904	1.71107	-1.42355	1.19785	0.427842	2.22118	-1.76111	AFUN002997					chr2	16907458	16907964
AFUN019797	0.000265886	0.000118294	2.35115	1.23337	2.35115	up	8.673	0.202797	2	12.885	12.1604	3.29385	4.03302	1	10.6256	1.29	3.06557	-0.440098	-0.387841	1.8322	3.55214	0.766667	2.14522	-0.440098	3.23953	-0.440098	AFUN019797	AFUN002998|AFUN019239|AFUN019638|AFUN019731				chr2	16910224	16910670
AFUN019757	0.000397229	0.000188331	4.09405	2.03353	4.09405	up	17.4729	8.45056	3.08276	6.14294	20.053	3.60943	8.50567	3.35702	36.7252	4.63694	2.32178	0.2053	-1.20843	0.288252	2.51947	-1.26137	1.46748	-0.876227	3.27445	-0.61309	AFUN019757	AFUN008529|AFUN019456	Cysteine-rich venom protein 1; Short	Cysteine-rich venom protein [Source:Projected from Anopheles gambiae (AGAP002445) VB Community Annotation]		chr2	16922658	16923183
AFUN014321	0.00428647	0.0028127	7.24765	2.85751	7.24765	up	44.1587	36.0859	24.8663	9.8746	29.1598	12.6043	7.06827	5.01521	28.8875	20.6469	1.76428	0.404538	0.157051	-1.09323	1.16455	-2.25441	-0.694667	-2.19218	1.03304	-0.35349	AFUN014321	AFUN014326	Chymotrypsin inhibitor; AltName: Full			chr2	16939628	16940170
AFUN003005	1.42936e-06	2.40681e-07	4.97518	2.31475	4.97518	up	9.0553	0.981307	0.300222	1.711	12.71		9.68055	5.2915	18.1259	6.68707	2.49528	-0.930529	-0.958001	0.180535	2.98339	-1.07261	2.77593	0.259666	3.37751	-0.57388	AFUN003005	AFUN014324|AFUN021223|AFUN021224				chr2	16959510	16960068
AFUN014326	2.56854e-07	2.87126e-08	-2.96379	-1.56744	2.96379	down	2.4737	1.78025	2.36	3.8922	10.6213		6.48517	1.41421	10.6753		1.07104	0.213778	0.203646	2.63849	3.79701	0	3.2706	0.55038	3.68635	0	AFUN014326	AFUN014321				chr2	16961243	16961778
AFUN021228	7.93924e-06	1.9176e-06	5.51233	2.46266	5.51233	up	56.1117	108.995	121.685	8.33283	31.8023	71.1659	37.7645	95.0324	45.3332	137.851	0.0210299	-0.0895624	0.359081	-2.44163	-0.799157	1.01978	-0.36592	-0.0369965	-0.405689	0.296772	AFUN021228	AFUN019593	Golgi SNAP receptor complex member 1; AltName: Full	Golgi SNAP receptor complex member [Source:Projected from Anopheles gambiae (AGAP002454) UniProtKB/TrEMBL;Acc:Q7QC51]	GO:0000139|GO:0005801|GO:0006888|GO:0016021	chr2	16976148	16977385
AFUN021231	3.0712e-08	2.11774e-09	-2.64316	-1.40226	2.64316	down	478.922	4674.75	6076.71	1036.24	681.106	640.965	367.348	4088.85	754.634	3941.27	-1.21968	0.998868	1.66702	0.182587	-0.712605	-0.143355	-1.418	1.05601	-0.682678	0.800121	AFUN021231	AFUN000392|AFUN000755|AFUN002656|AFUN006337|AFUN006385|AFUN006754|AFUN007478|AFUN007585|AFUN010569|AFUN010573|AFUN010849|AFUN011524|AFUN016425|AFUN016426|AFUN020900|AFUN020901|AFUN021166|AFUN021226|AFUN021227|AFUN021229|AFUN021230	Endochitinase; Flags: Precursor	chitinase [Source:Projected from Anopheles gambiae (AGAP013260) VB Community Annotation]	GO:0005975|GO:0008061	chr2	16995251	16996820
AFUN021230	0.0080556	0.00567291	-2.06253	-1.04442	2.06253	down	37.6886	195.911	205.892	63.6333	49.5792	21.0064	42.7681	153.123	68.9337	178.682	-0.815692	0.493824	0.855269	0.228725	-0.421103	-1.00312	-0.448964	0.388653	-0.0635966	0.408503	AFUN021230	AFUN000392|AFUN000755|AFUN002656|AFUN006337|AFUN006385|AFUN006754|AFUN007478|AFUN007585|AFUN010569|AFUN010573|AFUN010849|AFUN011524|AFUN016425|AFUN016426|AFUN020900|AFUN020901|AFUN021166|AFUN021226|AFUN021227|AFUN021229|AFUN021231	Endochitinase; Flags: Precursor		GO:0005975|GO:0008061	chr2	16997492	16999369
AFUN021227	0.00480043	0.0031916	-3.54866	-1.82727	3.54866	down	318.864	1507.74	3044.95	926.283	471.762	177.849	326.16	1090.25	460.732	1267.39	-0.602708	0.570181	1.87397	1.22457	-0.0386047	-0.789124	-0.385746	0.352798	-0.190706	0.367139	AFUN021227	AFUN000392|AFUN000755|AFUN002656|AFUN006337|AFUN006385|AFUN006754|AFUN007478|AFUN007585|AFUN010569|AFUN010573|AFUN010849|AFUN011524|AFUN016425|AFUN016426|AFUN020900|AFUN020901|AFUN021166|AFUN021226|AFUN021229|AFUN021230|AFUN021231	Endochitinase; Flags: Precursor	chitinase [Source:Projected from Anopheles gambiae (AGAP013166) VB Community Annotation]	GO:0005975|GO:0008061	chr2	17001713	17003372
AFUN019291	4.22936e-05	1.37896e-05	-5.51794	-2.46413	5.51794	down	9.16566	12.5134	78.4163	41.4013	15.9	1.63588	34.8019	65.3402	23.7218	7.43167	-0.452836	-1.07216	1.86528	2.01129	0.340866	-2.0056	1.65634	1.56268	0.800084	-1.67013	AFUN019291	AFUN000606	ADP-ribosylation factor-like protein 16	ADP-ribosylation factor-like protein [Source:Projected from Anopheles gambiae (AGAP002471) VB Community Annotation]	GO:0005525	chr2	17134454	17135447
AFUN019405	0.0237619	0.0190434	3.03678	1.60254	3.03678	up	5.01543	0.839313	0.605814	2.89651	3.53094	7.94152	3.72667	3.16228	5.37377	2.97438	1.55267	-0.541815	-1.14108	-0.0498742	1.04533	2.97267	1.3085	-0.260943	1.53324	-0.0355056	AFUN019405				GO:0034464|GO:0060271	chr2	17149695	17150376
AFUN019340	0.000389498	0.000183978	3.39124	1.76181	3.39124	up	4.16119	5.16265	0.92	0.72525	7.27604	2	4.93587	3	6.55911	3.76638	2.1406	1.38323	-0.305532	0.378787	2.94574	-0.217975	2.57123	0.063952	2.67812	0.358189	AFUN019340	AFUN021487				chr2	17409840	17410761
AFUN019276	0.000520477	0.000257007	2.73683	1.4525	2.73683	up	11.9279	1.13495	4.19911	3.56771	8.38272	5.16163	8.24983	3.63318	10.617	3.58029	2.08834	-1.8661	-0.19657	0.635836	1.57847	1.53577	1.74076	-0.906411	1.8014	-0.668849	AFUN019276	AFUN004729				chr2	17420007	17421574
AFUN000619	1.06993e-06	1.66865e-07	2.14113	1.09837	2.14113	up	704.242	680.107	1835.54	269.248	641.777	241.826	354.711	501.168	804.959	899.534	0.743754	-0.375037	1.34709	-0.354615	0.608738	-0.142477	-0.0613499	-0.565169	0.817613	0.0758629	GRX2	AFUN000819	Thioredoxin domain-containing protein 17; AltName: Full	glutaredoxin [Source:VB Community Annotation]		chr2	17455200	17456051
AFUN000622	1.92271e-07	2.01549e-08	2.05501	1.03914	2.05501	up	553.236	2481.28	978.962	220.379	633.982	807.846	676.992	2970.43	555.979	2060.84	-0.426194	0.670444	-0.381562	-1.46534	-0.230665	0.775859	0.0493708	1.18037	-0.538045	0.450076	AFUN000622		Solute carrier family 23 member 2; AltName: Full	solute carrier family 23 (nucleobase transporter) [Source:Projected from Anopheles gambiae (AGAP003176) VB Community Annotation]	GO:0005215|GO:0016020|GO:0016021|GO:0022857|GO:0055085	chr2	17463176	17466649
AFUN014093	0.000103086	3.90571e-05	-2.47617	-1.30811	2.47617	down	2.03699	0.703114	4.79887	4.12897	2.33113	1.34537	2.21823	1.60819	2.15124	0.917927	0.469081	-0.94649	0.926613	1.77719	0.662658	-0.94649	0.776375	-0.656163	0.428831	-0.94649	AFUN014093					chr2	17537379	17537426
AFUN004729	0.0482317	0.0412297	2.5433	1.3467	2.5433	up	5.54089	8.53267	10.3471	1.71281	13.1319	8.85238	4.78088	10.6697	13.8071	8.26464	-0.108494	-0.554098	0.0138112	-1.4552	1.13537	1.22332	-0.137015	0.0186939	1.08974	-1.14932	AFUN004729	AFUN019276				chr2	17687700	17689406
AFUN021486	0.0465795	0.0397187	2.17222	1.11917	2.17222	up	4.97417	6.32456	1.36101	2.67825	4.68831	18	2.59075	6.75327	11.7154	5.01882	0.782978	-0.634735	-1.73539	-0.33619	0.696573	-1.04058	-0.631305	0.405964	1.89987	-0.700707	AFUN021486	AFUN019625				chr2	17694920	17695838
AFUN021488	0.00156943	0.000909266	-2.52108	-1.33404	2.52108	down	4.45637	6.39125	18.4581	9.19691	10.935	1.68462	6.52485	4.43715	19.2025	9.20296	-0.335423	-0.883678	0.936163	0.998619	0.958568	-1.083	0.398971	-1.1598	1.65294	-0.310194	AFUN021488	AFUN019406				chr2	17710590	17711677
AFUN019506	1.07521e-05	2.74416e-06	2.03425	1.0245	2.03425	up	647.833	974.3	2516.19	260.695	337.492	36.3267	154.35	694.943	378.632	1010.31	0.82544	0.3457	2.00426	-0.199056	-0.116347	-2.67521	-1.05966	0.108567	-0.0683724	0.445544	AFUN019506	AFUN000482|AFUN000483|AFUN001521|AFUN006100|AFUN008344|AFUN015877|AFUN016157|AFUN016392|AFUN016393|AFUN018602|AFUN019225|AFUN019229|AFUN019241|AFUN019468|AFUN019694|AFUN019792|AFUN020600|AFUN021339|AFUN021340|AFUN021512|AFUN021513|AFUN021514|AFUN021637|AFUN021638|AFUN021918|AFUN022134|AFUN022135|AFUN022136|AFUN022137|AFUN022319|AFUN022320	Serine protease snake; Flags: Precursor		GO:0004252|GO:0006508	chr2	17831087	17832537
AFUN019185	0.00583995	0.00397006	-2.53861	-1.34404	2.53861	down	1.39591	6.82848	24.3412	7.84782	2.8845	2	7.15725	14.8658	4.58267	4.69512	-1.05639	-0.271408	1.85211	0.287652	-0.447188	-1.69404	1.04924	1.10129	0.102711	-1.21586	AFUN019185	AFUN004741	Serine protease gd; AltName: Full		GO:0004252|GO:0006508	chr2	17842540	17843266
AFUN019229	9.82015e-08	8.7168e-09	-3.062	-1.61448	3.062	down	38.6502	129.916	3770.41	96.8794	38.9952	21.0491	142.41	616.848	48.7785	109.335	-1.24635	-0.565798	4.58303	0.368129	-1.23454	-1.46719	0.819476	1.93187	-1.02957	-0.767135	AFUN019229	AFUN000482|AFUN000483|AFUN001521|AFUN006100|AFUN008344|AFUN015877|AFUN016157|AFUN016392|AFUN016393|AFUN018602|AFUN019225|AFUN019241|AFUN019468|AFUN019506|AFUN019694|AFUN019792|AFUN020600|AFUN021339|AFUN021340|AFUN021512|AFUN021513|AFUN021514|AFUN021637|AFUN021638|AFUN021918|AFUN022134|AFUN022135|AFUN022136|AFUN022137|AFUN022319|AFUN022320	Serine protease snake; Flags: Precursor		GO:0004252|GO:0006508	chr2	17847798	17849262
AFUN014378	0.00226279	0.00137713	-2.62063	-1.38992	2.62063	down	85.2005	332.12	819.033	182.777	145.105	25.2063	58.6523	110.897	72.5874	219.532	-0.194867	0.699419	2.29139	1.19505	0.572276	-1.29608	-0.549221	-0.632731	-0.544995	0.149631	AFUN014378					chr2	17918643	17922864
AFUN021338	4.49879e-06	9.63165e-07	3.52129	1.81611	3.52129	up	12357.3	3675.55	5341.75	2872.74	5546.84	575.678	7255.75	3519.26	10209	5244.2	2.2827	-0.535118	0.293992	0.466594	1.12605	-1.48539	1.69885	-0.347467	1.88819	0.0251317	AFUN021338		Inositol oxygenase; AltName: Full	inositol oxygenase [Source:Projected from Anopheles gambiae (AGAP003636) VB Community Annotation]	GO:0005506|GO:0005737|GO:0019310|GO:0050113|GO:0055114	chr2	17939038	17941325
AFUN019783	7.53571e-06	1.79568e-06	-13.9634	-3.80358	13.9634	down	11.0573	9.25213	212.869	126.39	8.76545	2.57128	14.9055	14.0987	28.1614	36.4473	-0.0641091	-1.38973	3.42406	3.73947	-0.400226	-2.36262	0.551061	-1.75761	1.16563	0.635707	AFUN019783	AFUN003069|AFUN003519|AFUN003520|AFUN004786|AFUN016153|AFUN016154|AFUN016368|AFUN019571|AFUN019582	Putative serine protease K12H4.7; Flags: Precursor		GO:0006508|GO:0008236	chr2	18017975	18019793
AFUN019571	0.000737175	0.00038242	-9.06721	-3.18066	9.06721	down	4.56178	12.6327	133.125	33.8595	13.522	8.25427	8.29791	4.16017	23.159	50.5627	-1.16217	-0.761151	2.92614	2.01849	0.404459	-1.85223	-0.114692	-2.11326	1.06276	1.28724	AFUN019571	AFUN003069|AFUN003519|AFUN003520|AFUN004786|AFUN016153|AFUN016154|AFUN016368|AFUN019582|AFUN019783	Putative serine protease K12H4.7; Flags: Precursor		GO:0006508|GO:0008236	chr2	18021119	18022967
AFUN016153	9.35399e-05	3.48069e-05	-2.98132	-1.57595	2.98132	down	10.8703	81.2698	111.45	26.5292	12.0053	14.1838	4.70767	12.8301	22.2627	40.3941	-0.835727	0.998115	1.74348	0.740222	-0.693473	0.203992	-2.80345	-1.41473	0.0795178	0.0370259	AFUN016153	AFUN003069|AFUN003519|AFUN003520|AFUN004786|AFUN016154|AFUN016368|AFUN019571|AFUN019582|AFUN019783	Putative serine protease K12H4.7; Flags: Precursor		GO:0006508|GO:0008236	chr2	18024173	18025977
AFUN021333	0.0036719	0.00236176	3.0712	1.6188	3.0712	up	18.4473	6.14817	5.44049	10.5913	12.6237	6.10082	13.9274	9.91237	34.3529	5.83848	1.37773	-1.27594	-1.1626	-0.241074	0.829442	-1.9051	1.15657	-0.336523	2.15577	-1.80614	AFUN021333	AFUN021331|AFUN021332|AFUN021334				chr2	18102951	18103719
AFUN006267	0.0224593	0.0178901	2.34369	1.22878	2.34369	up	22.5424	18.184	18.3113	7.87361	29.3835	4.73482	24.8467	22.0682	34.7002	21.7269	0.709685	-0.668767	-0.368947	-0.519096	1.09103	-0.885707	1.03442	-0.139132	1.213	-0.364474	AFUN006267	AFUN001352|AFUN008525|AFUN008526|AFUN008527|AFUN008528|AFUN008535|AFUN010799|AFUN019257|AFUN019369|AFUN019652|AFUN019850|AFUN020227|AFUN020421|AFUN020839|AFUN021530|AFUN021531				chr2	18257569	18258040
AFUN008586	0.00168421	0.000985978	-5.13217	-2.35957	5.13217	down	77.2986	399.597	1186.95	324.748	212.557	67.7505	53.7287	225.791	93.0791	346.122	-0.615005	0.686547	2.54694	1.74456	0.843314	-4.22829	-0.955432	0.113327	-0.465976	0.526763	AFUN008586	AFUN000319|AFUN001349|AFUN001587|AFUN003078|AFUN003564|AFUN005198|AFUN006110|AFUN008423|AFUN008494|AFUN008495|AFUN009688|AFUN010671|AFUN011660|AFUN015884|AFUN015896|AFUN015897|AFUN016537|AFUN016538|AFUN018583|AFUN018667|AFUN018674|AFUN018833|AFUN019195|AFUN019227|AFUN019710|AFUN019728|AFUN020209|AFUN022283|AFUN022284	Chymotrypsin-like elastase family member 2A; AltName: Full	CLIP-domain serine protease [Source:Projected from Anopheles gambiae (AGAP001648) VB Community Annotation]	GO:0004252|GO:0006508	chr2	18892969	18894700
AFUN017039	1.67232e-06	2.92208e-07	-3.06202	-1.61448	3.06202	down	1.56687	25.2127	75.1723	4.18242	2.27218	104.32	2.33841	26.2085	4.26643	36.8872	-2.88189	-0.032911	1.8329	-1.26741	-2.43745	3.74024	-2.21066	0.273308	-1.64646	0.563542	U1			U1 spliceosomal RNA		chr2	18925957	18926122
AFUN018392	3.31314e-05	1.02718e-05	5.00042	2.32205	5.00042	up	47683.8	124102	541788	7806.15	48017.7	17771	39442.6	100645	56240.9	142642	-0.264948	0.0465317	2.46248	-2.587	-0.255898	-1.03305	-0.354368	-0.00538826	-0.145811	0.294883	RNase_MRP			RNase MRP		chr2	18931658	18931991
AFUN019306	0.0124716	0.00928331	2.23223	1.15849	2.23223	up	13.7982	19.2937	18.7249	10.0664	11.6131	4.74342	12.2545	31.035	7.94226	3.4641	0.457227	-0.127611	0.118973	-0.70126	0.207481	-0.42739	0.47038	0.808494	-0.458621	-2.5577	AFUN019306	AFUN019455|AFUN019514|AFUN019591|AFUN019768	Cuticle protein		GO:0042302	chr2	19314528	19315560
AFUN022310	6.96663e-05	2.47685e-05	-2.17557	-1.12139	2.17557	down	737.156	4455.59	4691.26	1312.82	864.838	2590.26	638.772	2707.04	1158.6	4111.32	-0.76159	0.765503	1.12962	0.359803	-0.532146	1.70734	-0.783938	0.296941	-0.22823	0.696969	AFUN022310	AFUN000048|AFUN000593|AFUN001311|AFUN002792|AFUN004160|AFUN007970|AFUN008262|AFUN008953|AFUN009849|AFUN010577|AFUN011053|AFUN018844|AFUN019421|AFUN019790|AFUN020228|AFUN021979|AFUN021980|AFUN021981|AFUN021982|AFUN022194|AFUN022195|AFUN022309	Serine protease gd; AltName: Full		GO:0004252|GO:0006508	chr2	19645897	19649044
AFUN016467	0.010268	0.00745326	-2.21317	-1.14611	2.21317	down	614.519	4673.65	6210.54	1113.33	733.954	99.9664	432.212	2593.54	874.319	3560.94	-1.03169	0.826852	1.52678	0.114429	-0.776471	-2.99576	-1.35508	0.227562	-0.64197	0.482044	SRPN17	AFUN000866|AFUN003389|AFUN003390|AFUN003391|AFUN003764|AFUN005194|AFUN005196|AFUN005197|AFUN006047|AFUN011295|AFUN016353|AFUN016436|AFUN016437|AFUN016438|AFUN016466|AFUN019490|AFUN019503	Uncharacterized serpin-like protein MM_2675	serine protease inhibitor (serpin) [Source:VB Community Annotation]	GO:0005615	chr2	20156753	20159158
AFUN007810	0.0129149	0.00965434	3.98252	1.99368	3.98252	up	26.0367	12.5586	9.0938	10.8476	26.2539	3.4641	17.5561	12.7676	52.1601	7.42795	1.7616	-0.358754	-0.534717	-0.232079	1.77257	-0.476322	1.37735	-0.0846027	2.64501	-1.06891	AFUN007810	AFUN019936	Doublesex- and mab-3-related transcription factor 1		GO:0003700|GO:0005515|GO:0005634|GO:0006355|GO:0043565	chr2	20270378	20272856
AFUN007804	2.41027e-05	7.06453e-06	-3.51688	-1.81429	3.51688	down	18.5256	187.026	57.3027	53.3338	25.374	28.6763	21.8471	148.112	31.0122	161.254	-1.41779	0.849377	-0.567429	0.396507	-0.964975	-0.131577	-0.995542	0.763169	-0.793457	0.68296	AFUN007804	AFUN001121|AFUN003962|AFUN004418|AFUN004766|AFUN005639|AFUN005860|AFUN006604|AFUN007956|AFUN008327|AFUN008995|AFUN016523|AFUN019252|AFUN020059|AFUN021450|AFUN021451|AFUN021452|AFUN021453|AFUN021454|AFUN021455|AFUN021584|AFUN021585|AFUN021847|AFUN021848	Brain-specific serine protease 4; Short	Protease, serine [Source:Projected from Anopheles gambiae (AGAP001395) UniProtKB/TrEMBL;Acc:A0A1S4GCF6]	GO:0004252|GO:0006508	chr2	20326253	20327620
AFUN007800	0.0116876	0.00862304	2.58768	1.37166	2.58768	up	333.075	345.05	303.149	105.367	327.845	20.8764	228.786	207.124	322.337	408.863	0.83361	-0.183913	-0.0809352	-0.53805	0.809757	-2.50643	0.476082	-0.66989	0.667344	0.10838	AFUN007800	AFUN019767			GO:0005634|GO:0008270	chr2	20338893	20339998
AFUN007797	3.7459e-05	1.18734e-05	3.39151	1.76193	3.39151	up	73.045	191.242	54.0825	17.6308	63.9649	107.793	77.708	107.019	82.0954	200.731	-0.067419	0.252636	-1.27977	-1.82935	-0.259942	1.14986	0.206179	-0.33456	-0.0178903	0.369988	AFUN007797	AFUN004087|AFUN019746	Mpv17-like protein 2		GO:0016021	chr2	20345178	20345774
AFUN014877	0.000332128	0.000153101	2.17325	1.11986	2.17325	up	8.46788	8.39205	1.88991	3.18961	6.6678	8.80121	10.9136	3.43203	7.54889	2.83634	1.24285	0.161389	-1.69897	0.122993	0.897042	-1.6063	1.79322	-0.704813	0.958128	-1.62587	AFUN014877					chr2	20986241	20990538
AFUN014880	0.00537994	0.00361864	2.24391	1.16601	2.24391	up	7.54967	66.8029	5.9565	2.75421	5.09956	20.0629	5.9111	101.727	7.38042	26.3358	-0.414068	1.66288	-1.53474	-1.58008	-0.981125	0.0609113	-0.582733	2.51994	-0.565763	0.367475	AFUN014880					chr2	20998060	20998236
AFUN009465	2.2649e-12	1.03851e-14	3.70863	1.89088	3.70863	up	44.8443	45.6539	7.22532	9.89846	42.4328	12.9815	25.9248	34.2947	51.0336		0.912492	-0.130179	-2.50003	-0.978393	0.831729	-0.220111	0.306223	-0.292592	0.980027	-4.9635	AFUN009465	AFUN019685	13 kDa deflagellation-inducible protein	Sjogren's syndrome nuclear autoantigen [Source:Projected from Anopheles gambiae (AGAP002098) VB Community Annotation]		chr2	21393082	21393387
AFUN009468	2.78811e-05	8.38438e-06	2.0009	1.00065	2.0009	up	512.34	665.607	508.315	209.606	468.018	279.152	269.153	398.585	551.839	893.684	0.374278	-0.316634	-0.415825	-0.626375	0.242724	0.154094	-0.370074	-0.806076	0.36244	0.155944	AFUN009468	AFUN019588	Dynein assembly factor 5, axonemal; AltName: Full			chr2	21404387	21407944
AFUN009471	1.27889e-06	2.08939e-07	-2.94357	-1.55757	2.94357	down	65.4253	50.1642	1205.11	157.65	59.1637	24.1294	34.3685	28.7511	62.2428	92.8395	0.648533	-0.80314	4.07298	2.2061	0.502381	-0.134656	-0.0959085	-1.35584	0.457605	0.132424	AFUN009471					chr2	21558257	21558770
AFUN021642	0.000128347	5.04934e-05	2.60864	1.3833	2.60864	up	3013.52	3393.62	3304.86	945.657	4087.34	552.298	2603.13	877.234	4686.06	3190.01	0.776618	-0.120488	0.131031	-0.606678	1.21532	-1.01544	0.749737	-1.82194	1.29456	-0.162268	AFUN021642	AFUN000190|AFUN000711|AFUN003703|AFUN005910|AFUN006174|AFUN009887|AFUN011503|AFUN018907|AFUN020178|AFUN020361|AFUN021608	Monocarboxylate transporter 14; Short		GO:0016021|GO:0055085	chr2	22187839	22197934
AFUN014646	0.00243307	0.0014951	-4.73411	-2.24309	4.73411	down				12.3737		75.4781	4.1469				0	0	0	2.24309	0	5.88594	0.883741	0	0	0	AFUN014646					chr2	22239685	22240271
AFUN006177	0.000461026	0.000223749	2.01166	1.00838	2.01166	up	219.525	361.259	251.57	89.3311	309.137	304.209	270.404	342.024	355.41	398.816	0.14189	-0.207939	-0.44026	-0.866494	0.634737	1.26844	0.626945	-0.0365397	0.718006	-0.0177675	AFUN006177	AFUN001741|AFUN001742|AFUN006316|AFUN008120|AFUN021867|AFUN021868|AFUN021869	Fatty acid hydroxylase domain-containing protein 2	C-4 methylsterol oxidase [Source:Projected from Anopheles gambiae (AGAP003209) VB Community Annotation]	GO:0005506|GO:0008610|GO:0016491|GO:0055114	chr2	22252969	22254382
AFUN019740	7.23133e-06	1.71448e-06	-2.02161	-1.01551	2.02161	down	46.8222	376.529	170.738	77.486	52.7653	137.695	58.7576	426.935	53.366	278.32	-1.20313	0.735887	-0.115336	-0.187621	-1.03175	1.00895	-0.691225	1.16748	-1.13339	0.347354	AFUN019740	AFUN000243|AFUN001066|AFUN001911|AFUN001912|AFUN006597|AFUN007827|AFUN010345|AFUN010745|AFUN011344|AFUN016355|AFUN019915|AFUN020103|AFUN020112|AFUN020460|AFUN020879				chr2	22677031	22693407
AFUN020209	1.27317e-06	2.07555e-07	-2.96361	-1.56736	2.96361	down	134.885	316.894	3123.72	327.234	307.332	7.43026	65.8128	188.42	175.695	357.233	-0.238448	-0.0746595	3.51629	1.32891	0.948606	-3.76475	-1.08941	-0.574372	0.0239115	0.145689	AFUN020209	AFUN000319|AFUN001349|AFUN001587|AFUN003078|AFUN003564|AFUN005198|AFUN006110|AFUN008423|AFUN008494|AFUN008495|AFUN008586|AFUN009688|AFUN010671|AFUN011660|AFUN015884|AFUN015896|AFUN015897|AFUN016537|AFUN016538|AFUN018583|AFUN018667|AFUN018674|AFUN018833|AFUN019195|AFUN019227|AFUN019710|AFUN019728|AFUN022283|AFUN022284	Serine protease easter; Flags: Precursor		GO:0004252|GO:0006508	chr2	23036844	23038516
AFUN019195	0.00112195	0.000617486	-2.20176	-1.13866	2.20176	down	12.0522	97.1943	178.732	21.7226	32.277	15.7951	16.8656	66.6584	41.6929	151.191	-1.58382	0.359276	1.52788	-0.445156	-0.163625	-3.56633	-0.91471	0.0655287	0.0877027	1.04418	AFUN019195	AFUN000319|AFUN001349|AFUN001587|AFUN003078|AFUN003564|AFUN005198|AFUN006110|AFUN008423|AFUN008494|AFUN008495|AFUN008586|AFUN009688|AFUN010671|AFUN011660|AFUN015884|AFUN015896|AFUN015897|AFUN016537|AFUN016538|AFUN018583|AFUN018667|AFUN018674|AFUN018833|AFUN019227|AFUN019710|AFUN019728|AFUN020209|AFUN022283|AFUN022284	Serine protease easter; Flags: Precursor		GO:0004252|GO:0006508	chr2	23039923	23040926
AFUN020769	0.00126613	0.000711035	-3.63272	-1.86105	3.63272	down	10.229	49.7413	226.671	30.4186	34.7076	15.5435	8.33827	30.2064	38.6079	66.4949	-1.27677	-0.0634747	2.41437	0.58428	0.4848	-3.03423	-1.38729	-0.532726	0.520475	0.402809	AFUN020769		Melanization protease 1; Flags: Precursor			chr2	23217825	23218507
AFUN015818	0.000831871	0.000438528	4.69179	2.23014	4.69179	up	24.6473	4.08166	8.7177	8.10343	31.931	3.38765	14.4824	12.2195	38.9768	12.6749	1.40588	-2.25681	-0.872262	-0.824263	1.77838	-1.76994	0.823068	-0.424509	1.94808	-0.574575	Gr17	AFUN001431|AFUN008425|AFUN008427|AFUN015816|AFUN015817|AFUN015935|AFUN015936	Gustatory receptor for sugar taste 64b	gustatory receptor [Source:VB Community Annotation]	GO:0007165|GO:0008527|GO:0016021|GO:0050912	chr2	23234870	23236454
AFUN008425	0.00300257	0.00189249	2.02973	1.02129	2.02973	up	17.8599	7.52668	8.23732	7.20301	22.5835	2.62513	11.8009	10.3717	45.021	6.42214	1.49586	-0.819257	-0.399338	0.474575	1.83339	-0.477776	1.08236	-0.106349	2.71075	-1.00073	Gr18	AFUN001431|AFUN008427|AFUN015816|AFUN015817|AFUN015818|AFUN015935|AFUN015936	Gustatory receptor for sugar taste 64a	gustatory receptor [Source:VB Community Annotation]	GO:0008527|GO:0016021|GO:0050912	chr2	23236769	23238551
AFUN008426	0.00272974	0.00169935	-2.0972	-1.06846	2.0972	down	88.7606	379.588	937.494	152.382	85.8073	21.5288	68.9455	553.813	77.9494	496.569	-0.78217	0.245792	1.83992	0.286294	-0.832006	-2.16995	-0.962312	1.04109	-1.08854	0.680836	GSTU2	AFUN001774|AFUN003303|AFUN009234|AFUN011410|AFUN011420|AFUN015715|AFUN015766|AFUN015767|AFUN015768|AFUN015807|AFUN015808|AFUN015809|AFUN015810|AFUN015811|AFUN015833|AFUN015834|AFUN015839|AFUN015840|AFUN015841|AFUN015842|AFUN016008|AFUN016010	Glutathione S-transferase 1-1; AltName: Full	glutathione S-transferase [Source:VB Community Annotation]	GO:0005515	chr2	23239834	23240919
AFUN008427	0.00127098	0.00071403	2.5185	1.33256	2.5185	up	203.66	152.149	687.265	66.1968	112.255	68.3783	57.021	155.724	125.749	179.604	1.17046	-0.318691	2.14644	-0.1621	0.31006	-3.83381	-0.481812	-0.0348501	0.355866	-0.0318766	Gr19	AFUN001431|AFUN008425|AFUN015816|AFUN015817|AFUN015818|AFUN015935|AFUN015936	Gustatory receptor for sugar taste 64f	gustatory receptor [Source:VB Community Annotation]	GO:0008527|GO:0016021|GO:0050912	chr2	23241720	23243392
AFUN015936	0.00121637	0.000677518	2.93176	1.55177	2.93176	up	385.667	313.525	1664.55	107.686	165.658	40.0798	103.672	244.534	198.449	444.25	1.08352	-0.283739	2.41449	-0.468247	-0.136649	-3.38676	-0.627483	-0.391946	0.00594854	0.266538	Gr20	AFUN001431|AFUN008425|AFUN008427|AFUN015816|AFUN015817|AFUN015818|AFUN015935	Gustatory receptor for sugar taste 64a	gustatory receptor [Source:VB Community Annotation]	GO:0008527|GO:0016021|GO:0050912	chr2	23243371	23245219
AFUN005856	2.58482e-05	7.68918e-06	-2.79262	-1.48162	2.79262	down	116.909	646.359	531.963	267.258	119.044	118.552	66.7766	385.315	98.1757	320.228	-0.637133	0.761339	0.770085	0.844484	-0.612034	0.0388713	-1.26078	0.265379	-1.00806	-0.204412	Obp2	AFUN007791|AFUN008615	Pheromone-binding protein-related protein 6; Short	Odorant-binding protein 2 [Source:UniProtKB/TrEMBL;Acc:A0A182RHZ4]	GO:0005549	chr2	23886503	23887338
AFUN008616	0.000206162	8.7578e-05	-2.95717	-1.56422	2.95717	down	189.269	367.199	4740.4	458.174	306.091	423.483	207.188	424.81	258.338	133.591	-0.16938	-0.281737	3.69839	1.39484	0.523125	1.64835	0.145445	0.178854	0.160455	-1.693	AFUN008616	AFUN001159|AFUN004759|AFUN005218|AFUN007307|AFUN016215|AFUN016216|AFUN016217		cuticular protein [Source:Projected from Anopheles gambiae (AGAP003308) VB Community Annotation]	GO:0005576|GO:0006030|GO:0008061	chr2	24090716	24105814
AFUN008615	3.83076e-05	1.2236e-05	-2.25781	-1.17492	2.25781	down	1026.72	2737.63	3172.93	1897.64	870.692	931.177	247.246	1343.28	520.115	2590.92	0.066872	0.413273	0.915918	1.24179	-0.171957	0.581822	-1.80283	-0.363555	-1.03326	0.381293	Obp1	AFUN005856|AFUN007791	General odorant-binding protein 83a; AltName: Full	Odorant-binding protein 1 [Source:UniProtKB/TrEMBL;Acc:E5FD89]	GO:0005549	chr2	24119197	24120977
AFUN008614	0.00900843	0.00643477	2.98084	1.57572	2.98084	up	33.7678	6.51873	21.9199	22.576	30.9836	3.91667	23.1982	10.5605	69.9799	8.47621	1.64371	-1.79776	0.241573	0.0679922	1.51855	-1.82932	1.2864	-0.851411	2.57602	-1.11773	Or66	AFUN005655|AFUN015986|AFUN015987|AFUN015994|AFUN015995	Odorant receptor 67d	odorant receptor [Source:VB Community Annotation]	GO:0004984|GO:0005549|GO:0007608|GO:0016020	chr2	24129175	24130491
AFUN008611	2.61082e-06	5.02236e-07	4.47989	2.16346	4.47989	up	103.634	74.7855	24.8057	18.9368	128.56	9.16515	184.528	86.6512	264.626	75.9597	1.20202	-0.337127	-1.63946	-0.961445	1.51195	-4.27724	2.21868	0.125671	2.43549	-0.267167	AFUN008611	AFUN000871|AFUN008234|AFUN008235|AFUN011891|AFUN011892|AFUN011898	Transposon TX1 uncharacterized 149 kDa protein; AltName: Full			chr2	24254423	24257632
AFUN010779	2.30121e-08	1.45734e-09	-2.26811	-1.18149	2.26811	down	17.0034	240.947	34.7479	31.5698	25.6454	64.8264	25.1049	283.994	20.7912	91.252	-1.17704	1.5793	-0.924662	0.00444806	-0.585182	1.40959	-0.430575	2.06678	-1.00588	0.225997	AFUN010779	AFUN001574|AFUN007480|AFUN009101|AFUN009146|AFUN009613|AFUN009903|AFUN010824|AFUN018482|AFUN020946|AFUN020947|AFUN020948|AFUN021439|AFUN022156|AFUN022157|AFUN022158|AFUN022159	Chymotrypsin-2; AltName: Full	serine-type enodpeptidase [Source:Projected from Anopheles gambiae (AGAP003971) VB Community Annotation]	GO:0004252|GO:0006508	chr2	24497265	24499646
AFUN020506	0.011882	0.00879168	-2.31279	-1.20964	2.31279	down	94.0892	299.684	229.071	178.135	118.711	90.5987	116.945	231.91	157.23	194.711	-0.336085	0.266774	0.168882	0.873551	-0.00174777	0.265245	0.161959	0.147237	0.285702	-0.307851	AFUN020506		Neuronal PAS domain-containing protein 4A; Short		GO:0046983	chr2	24581389	24676708
AFUN021982	0.0236097	0.0189064	5.9143	2.56421	5.9143	up	258.073	325.06	40.0403	35.7201	385.249	45.5308	177.398	159.373	107.163	87.4188	1.34406	0.608503	-2.12292	-1.22015	1.92105	-2.40867	0.98759	-0.16946	-0.0429031	-1.2387	AFUN021982	AFUN000048|AFUN000593|AFUN001311|AFUN002792|AFUN004160|AFUN007970|AFUN008262|AFUN008953|AFUN009849|AFUN010577|AFUN011053|AFUN018844|AFUN019421|AFUN019790|AFUN020228|AFUN021979|AFUN021980|AFUN021981|AFUN022194|AFUN022195|AFUN022309|AFUN022310	Vitamin K-dependent protein C; AltName: Full		GO:0004252|GO:0006508	chr2	24765530	24767876
AFUN003685	0.0274798	0.0223273	2.58418	1.36971	2.58418	up	44.1247	38.7008	45.3114	13.9776	37.8198	10.9374	17.1453	44.0437	70.0619	64.0759	0.741845	-0.515861	0.00140595	-0.627862	0.518382	-2.00594	-0.437603	-0.0789501	1.2899	0.259042	AFUN003685	AFUN001042|AFUN004465|AFUN005996|AFUN006373|AFUN008099|AFUN008453|AFUN009236|AFUN010186|AFUN011212|AFUN015910|AFUN018962|AFUN019012	ADP-ribosylation factor-like protein 13B; AltName: Full	ADP-ribosylation factor-like protein 13B [Source:Projected from Anopheles gambiae (AGAP003905) VB Community Annotation]	GO:0005525	chr2	25799329	25800881
AFUN003683	9.93572e-06	2.50215e-06	-2.2846	-1.19194	2.2846	down	290.849	1602.31	1386.66	543.94	437.041	364.142	385.998	1687.09	490.214	1876.47	-1.336	0.0573292	0.138549	-0.144059	-0.749518	-0.355901	-0.743357	0.38205	-0.701843	0.332684	AFUN003683	AFUN003796|AFUN019537	Apoptosis-inducing factor 3; AltName: Full	AIF-like mitochondrial oxidoreductase (Nfrl) [Source:Projected from Anopheles gambiae (AGAP003904) VB Community Annotation]	GO:0016491|GO:0050660|GO:0051537|GO:0055114	chr2	25801521	25804755
AFUN021395	0.000190204	7.97123e-05	-2.02079	-1.01492	2.02079	down	16817.7	179039	262425	27820.3	24078.2	289748	11966.2	134754	15595.3	32994.2	-0.367933	1.9758	2.81719	0.646987	0.148792	4.39468	-0.674627	1.81619	-0.595789	-0.416703	AFUN021395	AFUN002778|AFUN018619|AFUN021396	ADP,ATP carrier protein 2; AltName: Full	ADP,ATP carrier protein [Source:Projected from Anopheles gambiae (AGAP002358) UniProtKB/Swiss-Prot;Acc:Q7PQV7]	GO:0005743|GO:0022857|GO:0055085	chr2	26547942	26550834
AFUN020549	7.08725e-07	1.00439e-07	-2.08758	-1.06183	2.08758	down	2267.8	13267.6	11959.5	3875.45	2774.58	9345.66	2105.27	14307.4	1986.96	10249	-0.759252	0.72081	0.860817	0.302582	-0.469289	1.93962	-0.682218	1.08	-1.06896	0.395867	AFUN020549		Glutamine synthetase 2 cytoplasmic; AltName: Full	Glutamine synthetase [Source:Projected from Anopheles gambiae (AGAP002355) UniProtKB/TrEMBL;Acc:Q7QBX9]	GO:0003824|GO:0004356|GO:0005524|GO:0006542|GO:0006807	chr2	26556058	26562320
AFUN010192	2.87751e-05	8.71008e-06	2.64552	1.40355	2.64552	up	24.0263	205.886	36.2301	7.43446	24.3315	160.52	28.4286	234.9	30.5055	133.789	-0.47664	1.55404	-0.662792	-1.88019	-0.459448	2.9193	-0.0495887	1.99457	-0.251169	0.979635	AFUN010192					chr2	27471507	27473706
AFUN022202	0.000668435	0.000342134	-2.22336	-1.15274	2.22336	down	109.727	246.19	554.004	199.71	123.808	107.945	86.0252	497.807	136.428	176.133	-0.0958047	0.0015583	1.46144	1.05694	0.0773533	0.536437	-0.262579	1.26771	0.0994269	-0.434059	AFUN022202	AFUN006221|AFUN022200|AFUN022201				chr2	28439460	28454380
AFUN022201	1.04856e-05	2.66726e-06	9.21547	3.20406	9.21547	up	47.994	272.231	102.764	4.26327	52.7709	326.916	13.2368	104.93	52.2773	213.82	0.0923605	1.52778	0.412051	-3.1117	0.228233	3.51622	-1.58161	0.402717	0.0967046	1.22683	AFUN022201	AFUN006221|AFUN022200|AFUN022202	Glutathione peroxidase; Short	glutathione peroxidase [Source:Projected from Anopheles gambiae (AGAP004248) VB Community Annotation]	GO:0004602|GO:0006979|GO:0055114	chr2	28457662	28459592
AFUN015171	4.16958e-09	1.7236e-10	-2.24267	-1.16522	2.24267	down	18.0635		4.66369	33.162	22.6532	1.76777	16.8088		23.4937		4.56414	0	1.07628	5.72936	4.88976	1.44882	4.6446	0	4.82435	0	AFUN015171					chr2	28564731	28565294
AFUN022209	0.00465429	0.00308228	-2.34274	-1.2282	2.34274	down	59.1347	80.0159	59.5059	113.407	80.5541	44.0342	73.7391	121.213	117.102	66.4938	-0.0656985	-0.697901	-0.835397	1.1625	0.379238	0.164789	0.437047	0.151623	0.801005	-0.917481	AFUN022209		Phospholipase A2 A2-actitoxin-Ucs2a; Short	secretory phospholipase A2 [Source:Projected from Anopheles gambiae (AGAP003846) VB Community Annotation]	GO:0004623|GO:0005509|GO:0006644|GO:0016042|GO:0050482	chr2	28842308	28846272
AFUN010447	3.8826e-06	8.05222e-07	2.30501	1.20477	2.30501	up	1150.94	1095.67	3736.35	408.745	1008.95	256.391	684.198	614.811	1152.58	1554.47	0.510106	-0.629377	1.4302	-0.694667	0.319132	-1.00042	-0.0558958	-1.21263	0.393175	-0.0772762	AFUN010447			26 proteasome complex subunit DSS1 [Source:Projected from Anopheles gambiae (AGAP003851) VB Community Annotation]	GO:0006406|GO:0008541|GO:0043248	chr2	29033847	29034336
AFUN008987	0.000456389	0.000221047	2.08371	1.05915	2.08371	up	372.528	489.059	553.96	146.351	353.679	447.061	167.647	426.543	349.103	694.019	0.374606	-0.301217	0.168314	-0.684547	0.298681	1.2936	-0.592993	-0.248195	0.161927	0.251235	AFUN008987		Peptide deformylase, mitochondrial; AltName: Full	Peptide deformylase [Source:Projected from Anopheles gambiae (AGAP003861) UniProtKB/TrEMBL;Acc:Q7QFS8]		chr2	29144551	29145437
AFUN008985	1.51845e-09	4.68087e-11	2.00931	1.0067	2.00931	up	538.387	92.3956	787.607	219.341	444.86	17.4506	352.244	54.7259	577.968	66.8344	1.21117	-2.40006	0.981272	0.204465	0.934856	-3.08026	0.783419	-2.90533	1.19453	-2.81981	AFUN008985				GO:0016021	chr2	29157161	29157541
AFUN011090	0.000419945	0.000200849	-3.38732	-1.76014	3.38732	down	19.3476	41.5583	277.16	53.6483	23.7576	9.03147	43.7296	38.7696	32.3671	31.2168	-0.191276	-0.156774	2.87049	1.56887	0.103946	-0.634527	1.1695	-0.00664504	0.432115	-0.522102	AFUN011090					chr2	29853947	29854708
AFUN019756	0.0117137	0.00864399	5.34581	2.41841	5.34581	up	10.0721	19.2856	6.42207	2.06492	14.4454	7.50233	5.51719	22.0816	16.9618	29.243	0.355277	0.223957	-1.0727	-2.06313	0.874511	0.586193	-0.328759	0.669612	0.988221	0.872006	AFUN019756					chr2	30009009	30009272
AFUN007060	3.27901e-05	1.01417e-05	2.07828	1.05539	2.07828	up	646.263	748.348	1170.62	254.553	568.271	199.129	397.608	600.53	655.781	1086.56	0.308457	-0.548436	0.386807	-0.746934	0.121899	-0.734097	-0.207997	-0.615573	0.210564	0.0370345	AFUN007060		O-acetyl-ADP-ribose deacetylase 1			chr2	30047590	30048311
AFUN021734	0.000324305	0.000148747	2.01992	1.0143	2.01992	up	541.044	654.894	1130.29	219.267	573.412	141.442	232.864	549.127	574.446	818.628	0.570371	-0.222597	0.854515	-0.443927	0.653178	-0.709294	-0.461568	-0.226381	0.53781	0.146835	AFUN021734	AFUN007072|AFUN021306|AFUN021307|AFUN021732|AFUN021733|AFUN021736|AFUN021737	Apolipoprotein D; Short	outer membrane lipoprotein Blc [Source:Projected from Anopheles gambiae (AGAP002593) VB Community Annotation]		chr2	30158155	30159480
AFUN007072	0.00307139	0.00194128	8.63721	3.11056	8.63721	up	18.0253	8.09639	8.2541	2.3665	30.8046	6.70029	12.7914	16.8548	28.5804	6.48226	0.733738	-1.48941	-1.17183	-2.37683	1.50585	-1.2335	0.423207	-0.181264	1.27975	-1.74963	AFUN007072	AFUN021306|AFUN021307|AFUN021732|AFUN021733|AFUN021734|AFUN021736|AFUN021737	Apolipoprotein D; Short	outer membrane lipoprotein Blc (Precursor) [Source:Projected from Anopheles gambiae (AGAP013451) VB Community Annotation]	GO:0005515|GO:0031409	chr2	30165241	30166294
AFUN021736	0.00237155	0.00145328	9.4231	3.2362	9.4231	up	801.31	411.863	745.417	69.6115	982.979	86.7719	215.641	299.875	374.353	602.651	1.31965	-0.709028	0.436612	-1.91655	1.61343	-1.23154	-0.389759	-0.916495	0.102704	-0.112384	AFUN021736	AFUN007072|AFUN021306|AFUN021307|AFUN021732|AFUN021733|AFUN021734|AFUN021737	Lazarillo protein; Flags: Precursor		GO:0031409	chr2	30166378	30167317
AFUN019308	0.0360913	0.0301414	2.66646	1.41493	2.66646	up	23.7476	87.1967	18.1663	5.78182	19.4705	41.656	17.4801	107.288	43.7356	124.834	-0.230625	0.577386	-1.39587	-1.64555	-0.518136	-2.4921	-0.488372	1.12687	0.531417	1.14253	AFUN019308	AFUN000931|AFUN003705|AFUN019196|AFUN019320|AFUN019341				chr2	30175841	30179192
AFUN003703	5.5137e-05	1.87861e-05	-2.75607	-1.46261	2.75607	down	535.561	2982.23	871.804	1208.29	364.051	986.003	300.739	444.052	315.664	999.86	0.297458	1.70625	0.221685	1.76007	-0.26047	1.83387	-0.35076	-0.791007	-0.584187	0.177136	AFUN003703	AFUN000190|AFUN000711|AFUN005910|AFUN006174|AFUN009887|AFUN011503|AFUN018907|AFUN020178|AFUN020361|AFUN021608|AFUN021642	Monocarboxylate transporter 7; Short		GO:0016021|GO:0055085	chr2	30573405	30575760
AFUN019341	8.41481e-06	2.05215e-06	-2.01472	-1.01058	2.01472	down	28.4162	29.2919	18.8018	46.8657	24.1832	3.00554	25.2979	38.0061	64.083	37.7489	0.385307	-0.63939	-0.989264	1.39589	0.15158	-2.19984	0.401929	-0.0133189	1.43955	-0.225972	AFUN019341	AFUN000931|AFUN003705|AFUN019196|AFUN019308|AFUN019320				chr2	30593904	30599555
AFUN019320	8.13278e-05	2.95743e-05	2.5242	1.33582	2.5242	up	31.8879	29.1777	10.2678	10.3413	56.7255	4.14258	33.6997	80.2686	90.9119	48.2362	0.346007	-0.850618	-2.0676	-0.989817	1.17598	-1.94253	0.610056	0.859692	1.73848	-0.0778818	AFUN019320	AFUN000931|AFUN003705|AFUN019196|AFUN019308|AFUN019341				chr2	30602867	30609056
AFUN003706	0.000745661	0.000387559	2.10716	1.0753	2.10716	up	17.3109	7.47944	4.998	14.7092	24.382	2	13.0833	26.2951	36.3414	5.2585	1.22333	-1.82469	-1.34766	0.148029	1.71645	-3.19186	1.00369	1.0083	2.17427	-1.51663	AFUN003706					chr2	30609376	30610792
AFUN021353	0.00348109	0.00222529	-2.59402	-1.37519	2.59402	down	32.2623	38.2233	88.4539	68.5081	32.3355	27.3549	14.4485	20.4359	97.2706	29.4422	-0.194703	-1.01858	0.481649	1.18049	-0.192447	0.223116	-1.16931	-1.67159	1.27847	-1.34766	AFUN021353		DNA helicase MCM8; AltName: Full			chr2	30617485	30618448
AFUN003709	1.93905e-08	1.18591e-09	-2.27468	-1.18567	2.27468	down	584.622	2135.4	3055.55	1088.6	684.654	671.513	419.362	2781.34	719.205	1703.78	-0.519021	0.281424	1.08811	0.666645	-0.292168	0.336758	-0.814008	0.91304	-0.339107	0.00314736	AFUN003709		Putative epidermal cell surface receptor; AltName: Full		GO:0005515	chr2	30621303	30641798
AFUN003450	7.21702e-05	2.58063e-05	2.05449	1.03878	2.05449	up	74.5112	25.4658	12.9919	29.6887	45.922	5.40565	53.469	16.6387	98.5849	21.784	2.10511	-0.512263	-1.19346	1.06634	1.40583	-1.02394	1.81068	-0.875948	2.39004	-0.690071	AFUN003450					chr2	30834480	30836081
AFUN014374	2.95693e-09	1.10968e-10	5.12797	2.35839	5.12797	up	3629.54	329.708	779.789	579.401	3151.26	28.1229	1837.6	192.149	4394.06	251.483	2.96742	-1.56159	-0.0299399	0.609028	2.76254	-3.38861	2.16978	-2.09022	3.1242	-1.90483	AFUN014374					chr2	31186324	31186488
AFUN008518	9.27577e-05	3.44373e-05	-3.0625	-1.61471	3.0625	down	2.88661	2		7.23665	10.6509	2.82797	9.04132	1.283	12.5986	2.4644	0.600403	-1.27409	-1.31811	2.21511	2.48291	1.22666	-0.0461751	-0.97685	2.60724	-0.72386	AFUN008518					chr2	31858708	31859279
AFUN008525	0.000176467	7.32331e-05	7.68973	2.94293	7.68973	up	25.605	3.71993	3.30104	1.48173	30.2155	2.44949	15.5257	4.49891	53.2643	1	2.88802	-0.963536	-0.813971	-0.0549092	3.12587	-1.52608	2.35058	-0.280059	3.82578	-0.665128	AFUN008525	AFUN001352|AFUN006267|AFUN008526|AFUN008527|AFUN008528|AFUN008535|AFUN010799|AFUN019257|AFUN019369|AFUN019652|AFUN019850|AFUN020227|AFUN020421|AFUN020839|AFUN021530|AFUN021531				chr2	31926165	31937502
AFUN008529	0.00207119	0.00124701	3.3843	1.75886	3.3843	up	38.7022	12.6929	5.86396	9.36139	21.0794	7.59127	31.833	7.76255	12.134	42.2763	1.52818	-1.14869	-1.97302	-0.230679	0.65058	-1.42558	1.43061	-1.60778	-0.26417	0.634614	AFUN008529	AFUN019456|AFUN019757				chr2	31949381	31949788
AFUN008531	4.7272e-08	3.54806e-09	-5.95733	-2.57466	5.95733	down	149.494	858.764	8167.51	729.037	285.475	139.472	107.602	1559.6	150.757	1306.92	-1.52211	-0.0684226	3.4709	1.05255	-0.589856	-0.966362	-1.81217	1.04276	-1.62897	0.584902	AFUN008531				GO:0016021	chr2	31966642	31967440
AFUN019488	0.00123451	0.000689881	2.0205	1.01471	2.0205	up	146.103	644.866	364.818	59.1934	162.633	55.9915	98.7556	383.052	204.801	689.59	-0.499091	0.574445	0.0423784	-1.5138	-0.345469	-1.22693	-0.879818	0.0733212	-0.130839	0.718668	AFUN019488	AFUN009575	Dolichol kinase; AltName: Full		GO:0004168|GO:0016021|GO:0043048	chr2	32665945	32667778
AFUN000936	0.000251652	0.000110932	-2.21475	-1.14714	2.21475	down	144.927	517.104	1470.76	262.753	174.08	220.774	95.8326	559.459	187.144	572.305	-0.493751	0.272895	2.07069	0.653391	-0.230346	0.769363	-0.906168	0.636812	-0.243913	0.466708	AFUN000936			cuticular protein RR-1 family [Source:Projected from Anopheles gambiae (AGAP002726) VB Community Annotation]		chr2	33396830	33398039
AFUN014126	2.8145e-07	3.1945e-08	-2.27933	-1.18861	2.27933	down	6.0542	2.32037	1.71333	11.2963	8.04686	1.52835	3.46071	0.5	15.5271	1.53333	2.04229	0.102973	-0.856635	3.2309	2.45176	0.0498758	1.41974	-0.944787	3.28208	-0.944787	AFUN014126					chr2	33398708	33399574
AFUN015015	0.00232121	0.00141686	4.72109	2.23912	4.72109	up	71				72.1028		33.9597		54.0788		2.23912	0	0	0	4.51757	0	1.85589	0	6.02714	0	AFUN015015					chr2	33510142	33510309
AFUN009404	7.59061e-05	2.73296e-05	-2.44453	-1.28956	2.44453	down	444.675	2778.84	3881.23	889.84	832.893	1546.98	634.238	2975.06	764.977	1852.27	-1.1255	0.44968	1.22147	0.164059	-0.221137	1.329	-0.428904	0.798454	-0.46182	-0.0880301	AFUN009404	AFUN003954|AFUN004042|AFUN016609|AFUN019911|AFUN020456|AFUN020707	Fibropellin-1; AltName: Full		GO:0005509|GO:0005515|GO:0016021	chr2	33561216	33584135
AFUN016233	0.00010549	4.01778e-05	2.45666	1.2967	2.45666	up	73.0535	11.8673	8.96281	24.3427	114.192	58.1228	56.486	18.9468	184.47	4.63116	2.55533	-1.13511	-1.84357	1.25863	3.19876	2.88135	2.3686	-0.209806	3.77271	-2.2801	AFUN016233	AFUN016232				chr2	33753565	33759791
AFUN009396	0.0070176	0.00486703	2.04849	1.03456	2.04849	up	22.1153	8.21561	15.7782	21.1725	35.5917	12.7822	23.5916	16.1909	66.129	7.83815	1.39759	-1.0995	-0.705822	0.363025	2.08306	1.26254	1.67513	0.129583	2.85884	-2.26613	AFUN009396					chr2	33787478	33803597
AFUN009378	0.000984933	0.000531653	2.02589	1.01855	2.02589	up	25.9836	16.8662	9.65792	10.4992	40.9863	3.63424	16.6411	18.2914	57.9201	9.15319	1.35126	-0.340683	-1.74481	0.332707	2.00778	-1.80548	0.89273	0.0266836	2.38874	-1.17499	AFUN009378	AFUN004771|AFUN009249|AFUN009377|AFUN010324|AFUN010327|AFUN019785	Protein atonal		GO:0046983	chr2	34045658	34047097
AFUN009372	0.013597	0.0102141	2.00909	1.00654	2.00909	up	147.28	207.111	190.481	60.0095	111.389	50.1113	194.127	246.902	247.351	304.841	-0.094841	-0.671485	-0.502486	-1.10138	-0.498815	-0.99433	0.487913	-0.167611	0.534164	-0.0663477	AFUN009372		RIB43A-like with coiled-coils protein 2	RIB43A domain with coiled-coils [Source:Projected from Anopheles gambiae (AGAP001735) VB Community Annotation]		chr2	34117484	34118923
AFUN019640	0.00150573	0.000867897	2.47209	1.30573	2.47209	up	310.211	322.543	187.116	102.723	268.731	11.9836	155.34	215.301	338.111	350.721	0.951225	-0.0610191	-0.55682	-0.354504	0.743119	-3.08702	0.137719	-0.393813	0.956486	0.107301	AFUN019640					chr2	34334740	34336462
AFUN019779	1.36821e-05	3.64347e-06	2.40125	1.26379	2.40125	up	1334.03	3319.72	1546.79	454.78	1095.37	1025.44	810.113	2077.34	1136.6	3017.3	0.299505	0.546291	-0.265733	-0.964283	0.0141198	0.575828	-0.235771	0.120307	-0.0505431	0.455972	AFUN019779	AFUN016340				chr2	34339782	34342974
AFUN019358	1.0906e-08	5.7007e-10	4.88533	2.28845	4.88533	up	322.903	529.96	199.133	54.1069	372.95	168.997	193.837	311.942	423.571	801.212	0.229217	-0.124483	-1.24688	-2.05924	0.436079	-0.0490184	-0.322723	-0.638753	0.501733	0.519302	AFUN019358	AFUN005527			GO:0000813|GO:0005515|GO:0043130|GO:0043162	chr2	34359705	34362194
AFUN011750	0.000368375	0.00017265	2.8728	1.52246	2.8728	up	851.636	3298.74	1733.63	242.673	726.052	144.557	249.616	594.211	407.802	2779.6	0.72613	1.61126	0.972888	-0.796327	0.494949	-1.1766	-0.860078	-0.611277	-0.455223	1.4117	AFUN011750					chr2	34596269	34598045
AFUN015259	0.000772578	0.000403674	-3.90992	-1.96714	3.90992	down				3.81472			3.00909		3.5		0	0	0	1.96714	0	0	2.16278	0	0.758129	0	AFUN015259					chr2	34596572	34596730
AFUN006086	0.000290131	0.000130698	2.08637	1.061	2.08637	up	2297.13	6678.82	4124.8	901.294	2878.44	2839.92	2482.23	4107.47	3748.76	7230.16	-0.229664	0.241619	-0.163896	-1.29066	0.0947762	0.732224	0.0664631	-0.209389	0.357936	0.403537	AFUN006086	AFUN003566|AFUN003844|AFUN007131	Fatty-acid amide hydrolase 2-B	fatty-acid amide hydrolase [Source:Projected from Anopheles gambiae (AGAP001699) VB Community Annotation]		chr2	34647045	34657343
AFUN002615	8.14689e-05	2.96511e-05	2.51725	1.33185	2.51725	up	272.163	306.791	433.938	88.5068	275.31	242.618	131.904	249.488	272.216	365.359	0.377976	-0.517721	0.27227	-0.953871	0.393548	0.86806	-0.482683	-0.565668	0.259275	-0.218178	AFUN002615	AFUN019500	U6 snRNA-associated Sm-like protein LSm1; AltName: Full	U6 snRNA-associated Sm-like protein LSm1 [Source:UniProtKB/TrEMBL;Acc:A0A182R8V5]	GO:0000290|GO:0000339|GO:0000932|GO:0000956|GO:0006397|GO:1990726	chr2	34907934	34908689
AFUN015068	0.0080754	0.00568856	3.28944	1.71784	3.28944	up	8.43952	11.6337	36.1105	2.58819	9.86903	10.0033	14.0479	13.4505	16.3747	39.346	-0.622756	-1.22816	0.695705	-2.3406	-0.398026	-2.42071	0.296691	-0.768475	0.214492	0.577229	AFUN015068					chr2	35856320	35856458
AFUN009871	4.44246e-06	9.48286e-07	2.19646	1.13518	2.19646	up	29.9629	149.856	69.425	11.1669	44.3585	45.0439	28.1077	134.4	55.5212	130.099	-0.767927	0.485917	-0.334375	-1.90311	-0.202911	0.476096	-0.675817	0.579209	0.00294765	0.329435	AFUN009871	AFUN015815				chr2	36057179	36058410
AFUN022101	0.0161806	0.0124299	5.04088	2.33368	5.04088	up	37.4799	86.8572	87.6441	12.877	53.4844	36.9117	22.6433	96.2778	54.0963	72.2631	-0.057445	0.0866033	0.38937	-2.39112	0.454541	0.576385	-0.600152	0.485497	0.352984	-0.1313	AFUN022101	AFUN004530|AFUN022104				chr2	36064223	36065093
AFUN015064	0.00247742	0.00152532	-2.12891	-1.09011	2.12891	down	6.3049	11.9391	12.0116	10.9877	16.7585	3.14794	7.77302	6.46677	21.1464	12.117	-0.112067	-0.259403	0.0390857	0.978047	1.29726	-0.458262	0.374257	-0.893638	1.51481	-0.19058	AFUN015064					chr2	36070378	36070934
AFUN020278	0.00333522	0.00212427	-2.23699	-1.16156	2.23699	down	1217.3	1442.9	2877.37	2229.13	990.851	36.6823	641.7	1784.77	1299.24	1736.04	0.604722	-0.218473	1.06706	1.76628	0.30676	-3.79186	-0.13467	0.338635	0.579717	0.0958424	AFUN020278		General odorant-binding protein 19d; AltName: Full	odorant-binding protein [Source:Projected from Anopheles gambiae (AGAP002905) VB Community Annotation]	GO:0005549	chr2	36105002	36105735
AFUN001161	0.000267234	0.00011897	3.0062	1.58794	3.0062	up	6.17865	5	1.94066	4	8.23274	0.819769	4.78326	7.00875	22.7008	0.978035	1.28112	-1.25065	-1.16835	-0.306822	1.69418	-0.859894	1.09614	0.644839	3.03951	-1.2457	AFUN001161					chr2	36122341	36123359
AFUN019398	1.44715e-07	1.40897e-08	-2.03421	-1.02447	2.03421	down	22.6769	21.8409	2.82843	37.7619	29.6604	13.9244	27.7907	16.8051	34.2166	13.6848	0.879037	-0.243634	-3.5267	1.90351	1.26533	-3.22581	1.35674	-0.37143	1.35353	-0.870613	AFUN019398	AFUN001158|AFUN018513|AFUN018840|AFUN018866|AFUN018972|AFUN019382|AFUN019654|AFUN019655|AFUN019670	Ladderlectin; Flags: Precursor			chr2	36199365	36200042
AFUN021868	0.00235097	0.00143834	2.23318	1.1591	2.23318	up	34.4569	42.1083	13.2127	12.6307	26.4464	20.3577	28.3243	42.4901	54.4911	63.1171	0.424147	-0.355025	-1.73745	-0.734954	0.0414046	-2.89082	0.325716	-0.0916648	0.966388	0.276385	AFUN021868	AFUN001741|AFUN001742|AFUN006177|AFUN006316|AFUN008120|AFUN021867|AFUN021869	Fatty acid hydroxylase domain-containing protein 2	C-4 methylsterol oxidase [Source:Projected from Anopheles gambiae (AGAP002766) VB Community Annotation]	GO:0005506|GO:0008610|GO:0016491|GO:0055114	chr2	37150677	37152110
AFUN021869	7.23615e-05	2.58799e-05	-2.00664	-1.00478	2.00664	down	90.6467	424.518	526.479	148.9	154.155	400.897	95.1715	318.232	125.173	252.982	-0.761139	0.397879	0.998184	0.243642	0.00389544	2.03964	-0.506542	0.232469	-0.414527	-0.301427	AFUN021869	AFUN001741|AFUN001742|AFUN006177|AFUN006316|AFUN008120|AFUN021867|AFUN021868	Fatty acid hydroxylase domain-containing protein 2	C-4 methylsterol oxidase [Source:Projected from Anopheles gambiae (AGAP002767) VB Community Annotation]	GO:0005506|GO:0008610|GO:0016491|GO:0055114	chr2	37155431	37165082
AFUN008120	1.18202e-05	3.07346e-06	-3.417	-1.77273	3.417	down	402.566	2783.55	1879.86	1126.05	497.949	1930.84	484.372	1113.07	459.765	1632.91	-0.941553	0.779593	0.503049	0.831179	-0.635796	1.97625	-0.490341	-0.292444	-0.868869	0.0576007	AFUN008120	AFUN001741|AFUN001742|AFUN006177|AFUN006316|AFUN021867|AFUN021868|AFUN021869	Fatty acid hydroxylase domain-containing protein 2	C-4 methylsterol oxidase [Source:Projected from Anopheles gambiae (AGAP002769) VB Community Annotation]	GO:0005506|GO:0008610|GO:0016491|GO:0055114	chr2	37170516	37172106
AFUN020451	5.66316e-05	1.93872e-05	-2.47889	-1.30969	2.47889	down	2269.47	4381.88	3021.63	4605.27	1712.84	1392.92	2110.93	3686.5	1506.24	2366.41	0.358166	0.238877	-0.00758982	1.66786	-0.0488176	0.309792	0.438011	0.239919	-0.352227	-0.602489	AFUN020451		Early growth response protein 3; Short		GO:0003676	chr2	37229735	37301538
AFUN005510	2.45453e-07	2.7236e-08	-3.58211	-1.84081	3.58211	down	107.625	1211.71	9595.15	315.592	281.352	72.0383	55.3704	400.15	301.025	1245.7	-1.3547	1.06978	4.34479	0.486106	0.0306419	-1.27801	-2.12921	-0.27832	0.0101798	1.15717	AFUN005510	AFUN019599	NADH dehydrogenase			chr2	37505846	37506532
AFUN005522	1.21869e-05	3.18428e-06	-2.26872	-1.18188	2.26872	down	45.072	319.831	382.432	83.7069	61.5297	71.1318	37.5052	166.244	65.6403	201.928	-0.84987	0.908654	1.4563	0.332009	-0.401834	0.464262	-0.930691	0.214984	-0.426505	0.292671	AFUN005522	AFUN000489|AFUN005155|AFUN008042|AFUN019318	Pyruvate dehydrogenase phosphatase regulatory subunit, mitochondrial; Short		GO:0016491|GO:0055114	chr2	37666453	37669371
AFUN016525	4.17636e-06	8.79994e-07	16.0668	4.00601	16.0668	up	14.4713	4.02735	5.93372	0.441187	16.5353	4.25394	6.08265	5.22578	27.4308	3.52105	2.03886	-0.874915	-0.026051	-1.96715	2.2302	0.928407	0.972758	-0.248761	2.84248	-1.20392	AFUN016525					chr2	37707921	37709199
AFUN002181	3.29742e-10	7.01157e-12	2.19301	1.13291	2.19301	up	252.903	156.494	209.589	94.4034	258.154	43.9857	183.543	145.91	299.067	231.94	0.910736	-0.850222	-0.13901	-0.222176	0.939365	-0.956874	0.63259	-0.700917	1.03363	-0.235097	AFUN002181					chr2	37890970	37891677
AFUN019369	0.000119865	4.66911e-05	2.80582	1.48842	2.80582	up	4.58915		0.416333	1.70998	3.79051	0.5	0.404	5.95	5.85994		2.58736	0	0.14395	1.09894	1.6845	0.278538	0	0.634034	2.82104	0	AFUN019369	AFUN001352|AFUN006267|AFUN008525|AFUN008526|AFUN008527|AFUN008528|AFUN008535|AFUN010799|AFUN019257|AFUN019652|AFUN019850|AFUN020227|AFUN020421|AFUN020839|AFUN021530|AFUN021531				chr2	37990600	37991293
AFUN019310	0.000181474	7.55673e-05	-2.16313	-1.11312	2.16313	down	8.53985	6.45992	2.62074	15.1219	9.96991	14.75	8.04155	4.68355	23.8429	5.29809	1.00869	-0.462484	-1.89336	2.12181	1.23104	-1.66644	1.10628	-0.676061	2.37098	-1.45853	AFUN019310	AFUN008522|AFUN008523|AFUN008524|AFUN019179	Odorant receptor 22c	odorant receptor [Source:Projected from Anopheles gambiae (AGAP002640) VB Community Annotation]	GO:0004984|GO:0005549|GO:0007608|GO:0016020	chr2	38044172	38045864
AFUN002004	5.88584e-09	2.65582e-10	2.05587	1.03975	2.05587	up	785.668	610.465	1158.17	312.836	640.793	125.871	427.932	460.586	734.656	808.114	0.701222	-0.731271	0.482354	-0.338529	0.406143	-1.28488	0.00900396	-0.88737	0.485385	-0.279137	AFUN002004		Protein BUD31 homolog; AltName: Full	bud site selection protein [Source:Projected from Anopheles gambiae (AGAP002301) VB Community Annotation]	GO:0005634	chr2	38159716	38160447
AFUN014237	0.00187545	0.00111328	-2.23988	-1.16342	2.23988	down	7.73688	32.1101	15.3671	14.1861	7.0051	9.5774	3.55689	19.5854	8.6535	30.879	-0.285578	0.699144	-0.0742877	0.877842	-0.429942	0.678172	-1.22239	0.236234	-0.243033	0.690224	AFUN014237					chr2	38172127	38172558
AFUN002165	0.0111911	0.00820939	2.15058	1.10473	2.15058	up	18.6316	29.7842	8.16777	15.7889	37.485	43.1468	19.8044	15.3129	54.5115	33.5606	0.477483	0.0857979	-1.49098	-0.627245	1.48503	2.34486	0.749879	-0.623665	1.90731	0.305506	AFUN002165	AFUN006994	Histidine--tRNA ligase, cytoplasmic; AltName: Full	histidyl-tRNA synthetase [Source:Projected from Anopheles gambiae (AGAP002294) VB Community Annotation]	GO:0004821|GO:0005524|GO:0005737|GO:0006427	chr2	38266768	38268245
AFUN002002	1.02441e-06	1.58474e-07	4.35967	2.12422	4.35967	up	10.8702	5.60408	2.01077	3.00011	13.3726	0.71698	9.65528	1.63161	27.78	1.62104	1.33387	-0.690438	-2.11984	-0.79035	1.63175	-1.54095	1.34721	-2.04444	2.56856	-1.75983	AFUN002002					chr2	38370393	38371097
AFUN014238	0.00614163	0.00419719	3.45809	1.78998	3.45809	up	6.64641	50.847	13.4281	2.08707	5.99897	18.9809	8.97418	44.2222	5.11084	35.5848	-0.958115	0.908917	-0.722233	-2.74809	-1.10699	-1.94944	-0.34059	0.957864	-1.45612	0.441499	AFUN014238					chr2	38648771	38649074
AFUN011266	9.39234e-06	2.33152e-06	2.5953	1.3759	2.5953	up	176.241	421.644	515.667	55.5896	196.816	172.242	126.713	634.736	235.683	449.856	-0.201903	-0.0119106	0.568259	-1.5778	-0.0436201	0.420855	-0.493567	0.828557	0.0984046	0.129012	AFUN011266	AFUN000679|AFUN002058|AFUN002692|AFUN002865|AFUN002999|AFUN003590|AFUN003593|AFUN004354|AFUN004976|AFUN005498|AFUN005786|AFUN009064|AFUN011189|AFUN016158|AFUN016159|AFUN016302|AFUN019724|AFUN019845|AFUN020198	UDP-glucuronosyltransferase 3A1; Short	glucosyl/glucuronosyl transferases [Source:Projected from Anopheles gambiae (AGAP002327) VB Community Annotation]	GO:0016758	chr2	38876258	38878428
AFUN022268	0.00681977	0.00471216	2.82683	1.49918	2.82683	up	11.0094	7.57691	7.22149	5.94392	14.7954	3.41995	6	5.769	21.7159	4.62349	1.06528	-0.542259	-1.10649	-0.4339	1.49067	-0.578624	0.373897	-0.68521	1.92631	-1.2074	AFUN022268					chr2	38925396	38926108
AFUN022269	3.11678e-05	9.57723e-06	2.61963	1.38936	2.61963	up	8.10326	2.06516	1.60416	3.99932	5.50236		6.18055	3.63424	11.7199	0.603079	1.82453	-1.36617	-1.34825	0.435165	1.26506	-1.58311	1.61808	-0.150463	2.23793	-1.19454	AFUN022269					chr2	38926749	38927184
AFUN019758	4.20272e-08	3.08326e-09	-2.08772	-1.06193	2.08772	down	325.221	6297.62	6167.1	555.807	734.116	2361.57	589.859	1860.6	458.169	5636.1	-1.86676	1.34007	1.59961	-0.804836	-0.693194	1.64936	-0.823492	-0.168633	-1.49129	1.22744	AFUN019758					chr2	38935593	38936296
AFUN011284	0.0388976	0.0326854	4.51763	2.17557	4.51763	up	41.4576	53.353	49.0549	17.0485	86.1295	22.9458	77.7901	62.5158	96.1011	74.1805	-0.0207423	-0.725293	-0.556709	-2.19631	1.03311	-1.87686	1.07153	-0.246302	1.07319	-0.202339	AFUN011284					chr2	39015731	39017175
AFUN011286	0.000658011	0.000335643	3.48694	1.80196	3.48694	up	98.794	143.73	30.9401	23.1932	149.601	15.9624	270.809	48.143	261.127	151.361	0.274924	-0.252694	-2.17875	-1.52704	0.87253	-3.22664	1.91403	-1.58032	1.5582	-0.130578	AFUN011286					chr2	39019638	39021281
AFUN011295	0.000147972	5.94874e-05	-2.13426	-1.09374	2.13426	down	2065.78	9172	5311.31	3609.15	2126.39	3564.11	2568.68	6189.83	2362.75	9755.32	-0.502101	0.579969	0.081558	0.591635	-0.461399	0.940624	-0.00343704	0.262971	-0.427304	0.716406	SRPN9	AFUN000866|AFUN003389|AFUN003390|AFUN003391|AFUN003764|AFUN005194|AFUN005196|AFUN005197|AFUN006047|AFUN016353|AFUN016436|AFUN016437|AFUN016438|AFUN016466|AFUN016467|AFUN019490|AFUN019503	Leukocyte elastase inhibitor; AltName: Full	serine protease inhibitor (serpin) 9 [Source:VB Community Annotation]	GO:0005615	chr2	39189560	39195479
AFUN019503	0.00174008	0.00102323	-2.36614	-1.24254	2.36614	down	2386.05	8535.51	9789.82	4621.61	2439.78	1183.04	2781.09	7790.32	3337.35	9396.19	-0.649635	0.120738	0.608298	0.5929	-0.618521	-1.00589	-0.244287	0.239278	-0.284542	0.306818	AFUN019503	AFUN000866|AFUN003389|AFUN003390|AFUN003391|AFUN003764|AFUN005194|AFUN005196|AFUN005197|AFUN006047|AFUN011295|AFUN016353|AFUN016436|AFUN016437|AFUN016438|AFUN016466|AFUN016467|AFUN019490	Leukocyte elastase inhibitor; AltName: Full		GO:0005615	chr2	39270326	39276200
AFUN019490	1.09704e-06	1.7253e-07	-2.58048	-1.36764	2.58048	down	431.867	4534.4	2355.62	912.27	709.416	2019.33	494.701	4553.41	899.208	4017.66	-1.58421	0.739559	0.0845115	-0.216572	-0.869182	1.29687	-1.20392	0.995934	-0.645127	0.612489	AFUN019490	AFUN000866|AFUN003389|AFUN003390|AFUN003391|AFUN003764|AFUN005194|AFUN005196|AFUN005197|AFUN006047|AFUN011295|AFUN016353|AFUN016436|AFUN016437|AFUN016438|AFUN016466|AFUN016467|AFUN019503	Leukocyte elastase inhibitor; AltName: Full	Serine protease inhibitor (serpin) 9 [Source:UniProtKB/TrEMBL;Acc:A0A182RYC2]	GO:0005615	chr2	39278942	39284898
AFUN011300	0.011894	0.00880139	2.20667	1.14187	2.20667	up	647.134	1864.83	1298.38	240.065	454.27	31.3837	476.796	2043.51	741.186	2470.23	-0.0463037	0.412121	0.179548	-1.18818	-0.557836	-3.75641	-0.302676	0.794468	0.0304832	0.865207	AFUN011300	AFUN007878|AFUN010956|AFUN019667	2-oxoisovalerate dehydrogenase subunit alpha, mitochondrial; AltName: Full		GO:0003826|GO:0003863|GO:0009083|GO:0016624	chr2	39304773	39306738
AFUN011326	7.82898e-11	1.0471e-12	2.14993	1.10429	2.14993	up	3088.93	1903.98	2085.22	1176.14	2398.01	403.31	1642.84	1020.99	2700.99	2607.13	1.23117	-0.535398	-0.114458	0.126884	0.864887	-1.05011	0.504576	-1.18411	0.918567	-0.034471	Trs33		Trafficking protein particle complex subunit 6B	Trafficking protein particle complex subunit 6 [Source:UniProtKB/TrEMBL;Acc:A0A182RYF3]	GO:0043087|GO:0048193	chr2	39574625	39575426
AFUN011329	0.000800733	0.000420193	2.17162	1.11877	2.17162	up	917.732	1938.12	1351.06	345.944	933.621	302.344	372.233	1047.21	910.936	2436.49	0.108319	0.118349	-0.112457	-1.01045	0.132065	-0.837692	-1.00923	-0.519424	-0.0213906	0.495981	AFUN011329	AFUN003621	Methionine--tRNA ligase, mitochondrial; AltName: Full	methionyl-tRNA synthetase [Source:Projected from Anopheles gambiae (AGAP002383) VB Community Annotation]	GO:0000166|GO:0004812|GO:0004825|GO:0005524|GO:0006418|GO:0006431	chr2	39580537	39582749
AFUN011337	0.0307508	0.0252432	2.25154	1.17091	2.25154	up	10.6252	4.78177	1.91173	7.0238	8.92369	3.01077	3.41803	3.13619	19.9818	1.72554	1.71768	-0.401774	-0.780647	0.546766	1.46488	-0.352597	0.265743	-0.402192	2.50988	-1.30674	AFUN011337					chr2	39656545	39660620
AFUN019202	2.46481e-10	4.58266e-12	-3.41704	-1.77275	3.41704	down	19.3451	407.881	176.156	54.1122	29.9241	171.714	48.3032	284.229	21.5396	271.909	-2.53845	0.79117	-0.130371	-0.765708	-1.91013	1.26738	-1.03398	0.520412	-2.50242	0.253631	AFUN019202	AFUN011621|AFUN019984|AFUN020354|AFUN020498|AFUN022366|AFUN022367	A disintegrin and metalloproteinase with thrombospondin motifs 9; Short			chr2	40874607	40879357
AFUN022367	5.52426e-08	4.30608e-09	-2.13382	-1.09344	2.13382	down	490.276	3329.04	1549.99	856.391	607.769	1335.35	723.545	2417.74	540.937	2599.03	-1.05825	0.63671	-0.176385	0.0351887	-0.749339	1.04317	-0.312441	0.425601	-1.03537	0.327058	AFUN022367	AFUN011621|AFUN019202|AFUN019984|AFUN020354|AFUN020498|AFUN022366	A disintegrin and metalloproteinase with thrombospondin motifs 9; Short		GO:0004222|GO:0006508|GO:0008237|GO:0008270	chr2	40934591	40978054
AFUN011062	0.00411	0.00268269	2.25181	1.17109	2.25181	up	20.8343	19.0159	6.23788	17.2355	25.4952	39.8255	23.2966	11.8976	55.1306	16.0953	0.561868	-0.638369	-1.95669	-0.609219	0.852114	-3.0417	0.907347	-2.09659	1.84677	-0.831451	AFUN011062	AFUN001501|AFUN001502|AFUN008193|AFUN009119|AFUN010946|AFUN010957|AFUN016304|AFUN019263|AFUN022222|AFUN022223		alpha-tocopherol transfer protein-like [Source:Projected from Anopheles gambiae (AGAP013350) VB Community Annotation]		chr2	40996275	40997484
AFUN011418	2.01186e-06	3.66413e-07	-2.34878	-1.23191	2.34878	down	140.306	691.716	287.473	269.769	168.312	400.006	129.751	401	161.154	306.646	-0.451226	0.781894	-0.195103	0.780688	-0.189678	1.71609	-0.379733	0.245657	-0.370347	-0.344226	AFUN011418					chr2	41348797	41386824
AFUN007045	0.000250209	0.000110172	2.22852	1.15609	2.22852	up	12.3711	8.58338	3.36201	4.54429	20.1426	3.62206	9.6504	7.12191	32.0089	4.33149	1.20963	-0.38621	-1.07721	0.0535437	1.91188	-1.53313	1.03564	-0.405155	2.46214	-1.32541	AFUN007045					chr2	41662485	41663302
AFUN008854	0.0326406	0.0270109	2.97923	1.57494	2.97923	up	23.9554	56.4059	32.8024	14.2942	31.5223	42.4909	17.2765	97.6165	44.8551	35.5363	-0.15343	0.013583	-0.478706	-1.72837	0.241575	1.32924	-0.440649	1.0552	0.632506	-0.605487	AFUN008854	AFUN001116|AFUN003486|AFUN003488|AFUN004336|AFUN005214|AFUN007550|AFUN007701|AFUN008855|AFUN009380|AFUN009463|AFUN010189|AFUN010496|AFUN019508	Photoreceptor-specific nuclear receptor; AltName: Full		GO:0003677|GO:0003707|GO:0005634|GO:0006355	chr2	41747536	41749859
AFUN005998	0.0113925	0.00837624	-2.57654	-1.36543	2.57654	down	169.554	777.115	526.968	357.616	185.905	337.823	187.759	301.305	211.529	484.431	-0.299492	0.828414	0.557757	1.06594	-0.167685	1.3509	0.0319684	-0.288152	-0.0993617	0.194058	AFUN005998	AFUN000258|AFUN001035|AFUN001846|AFUN001952|AFUN001991|AFUN002420|AFUN002595|AFUN002825|AFUN002875|AFUN003178|AFUN003200|AFUN004811|AFUN005039|AFUN005446|AFUN006299|AFUN007137|AFUN007597|AFUN007770|AFUN008882|AFUN009636|AFUN009716|AFUN009724|AFUN010119|AFUN018958|AFUN018971|AFUN019157|AFUN020779|AFUN021092|AFUN022252|AFUN022253	Solute carrier family 25 member 45		GO:0016021|GO:0022857	chr2	41791524	41793462
AFUN011362	0.0197652	0.0155316	2.13726	1.09576	2.13726	up	13.2188	7.54644	9.53565	10.0741	20.3099	25.9177	6.34697	3.18508	38.9189	16.9706	0.605751	-1.27145	-0.644159	-0.490009	1.22433	2.23297	-0.268376	-1.88522	2.04465	-1.80441	Osi2			protein osiris 2 [Source:VB Community Annotation]		chr2	42010812	42018500
AFUN011359	0.0136866	0.010291	3.12456	1.64366	3.12456	up	31.8191	16.1163	19.1637	19.5866	35.3328	38.1959	25.123	25.6116	54.2719	17.2943	0.868679	-1.18117	-1.77823	-0.774976	1.01878	1.78807	0.712116	-0.262562	1.52001	-1.03191	Osi1			Protein osiris 1 [Source:UniProtKB/TrEMBL;Acc:A0A182RYI6]	GO:0016021	chr2	42051243	42053089
AFUN022282	0.000382518	0.000180304	-2.07043	-1.04993	2.07043	down	292.397	1219.97	816.719	495.572	412.397	730.923	316.559	842.404	366.944	1585.59	-0.529242	0.463125	0.173944	0.52069	-0.0341527	1.44842	-0.230371	0.179197	-0.320593	0.888782	AFUN022282	AFUN016659|AFUN016660|AFUN022281	Cystinosin homolog	cystinosin [Source:Projected from Anopheles gambiae (AGAP004115) VB Community Annotation]		chr2	42187166	42194613
AFUN011398	0.00387185	0.00250813	2.57551	1.36486	2.57551	up	31.861	10.1429	6.61749	10.1267	21.7903	3.19438	14.0992	10.8274	41.9147	6.78569	1.41354	-1.30625	-1.57243	0.0486869	0.864421	-1.24877	0.42169	-0.961703	1.69022	-1.83868	AFUN011398					chr2	42866229	42867957
AFUN015898	5.72655e-07	7.71565e-08	-2.92628	-1.54907	2.92628	down	1122.32	8587.55	18235.8	2688.47	1748.98	4241.2	1214.58	8043.58	1328.92	4880.42	-1.1362	0.731085	2.1073	0.412872	-0.497182	1.43766	-0.8379	0.887016	-1.01141	-0.0366707	AFUN015898	AFUN001074|AFUN002505|AFUN002506|AFUN002507|AFUN006575|AFUN006746|AFUN006819|AFUN007939|AFUN009616|AFUN009633|AFUN015899|AFUN018835|AFUN020127|AFUN022028|AFUN022332	Actin-3, muscle-specific; Flags: Precursor		GO:0005524|GO:0005737|GO:0005856	chr2	42992615	42993903
AFUN015899	0.000104781	3.98619e-05	-2.00892	-1.00642	2.00892	down	3239.89	11428.4	6360.96	5328.02	3272.16	13179.9	3211.84	13148.3	1711.47	5836.46	-0.254972	0.495149	-0.0603976	0.751446	-0.24169	2.42522	-0.0831957	0.947742	-1.29466	-0.42682	AFUN015899	AFUN001074|AFUN002505|AFUN002506|AFUN002507|AFUN006575|AFUN006746|AFUN006819|AFUN007939|AFUN009616|AFUN009633|AFUN015898|AFUN018835|AFUN020127|AFUN022028|AFUN022332	Actin-87E; Flags: Precursor		GO:0005524|GO:0005737|GO:0005856	chr2	42994247	42996399
AFUN010933	0.0303855	0.0249197	2.05567	1.03961	2.05567	up	114.855	227.424	279.767	45.737	101.302	17.6486	75.6804	334.327	136.358	366.811	-0.238674	-0.321581	0.267016	-1.27828	-0.420843	-2.28499	-0.656169	0.484633	-0.110067	0.415557	AFUN010933	AFUN009282|AFUN009667|AFUN010620|AFUN019346	Replication factor C subunit 4; AltName: Full	replication factor C subunit 2/4 [Source:Projected from Anopheles gambiae (AGAP003093) VB Community Annotation]	GO:0003677|GO:0005524|GO:0006260	chr2	43536468	43537820
AFUN011150	0.000164733	6.74688e-05	2.06018	1.04277	2.06018	up	37.2267	17.5651	13.8653	14.7919	42.5847	6	31.157	22.902	86.1053	11.7478	1.58751	-0.564597	-0.616081	0.54474	1.78049	-1.56471	1.51505	0.0684969	2.67829	-1.09744	AFUN011150	AFUN001059|AFUN002387|AFUN002388|AFUN002389|AFUN003822|AFUN004032|AFUN007523|AFUN010814|AFUN020661|AFUN021910|AFUN022217|AFUN022218|AFUN022219	Lipase 1; Short		GO:0006629	chr2	43689511	43694939
AFUN007856	0.0139194	0.0104925	2.66638	1.41488	2.66638	up	19.9841	4.02164	5.56282	13.015	17.2985	3.68186	12.594	10.3967	31.6714	10.9977	1.34791	-2.03357	-1.27578	-0.0669736	1.13868	-1.43522	0.86611	-0.412957	1.89325	-0.534738	AFUN007856					chr2	44122044	44124815
AFUN021837	9.40377e-05	3.50121e-05	-3.42575	-1.77642	3.42575	down	98.9273	647.629	182.129	277.425	142.393	1372.19	131.128	170.269	169.213	451.578	-0.621172	1.02107	-0.519383	1.15525	-0.0967558	3.82866	-0.0303226	-0.655946	0.0342402	0.548364	AFUN021837	AFUN002314|AFUN007854|AFUN007855|AFUN011754|AFUN020299|AFUN021836	Acyl-CoA Delta(11) desaturase; AltName: Full	stearoyl-CoA desaturase (delta-9 desaturase) [Source:Projected from Anopheles gambiae (AGAP003049) VB Community Annotation]	GO:0006629|GO:0016717|GO:0055114	chr2	44130851	44139966
AFUN007871	0.000489722	0.000240025	2.27645	1.18678	2.27645	up	1349.31	1358.82	1920.63	485.206	1099.3	455.069	1066.57	1218.67	1350.39	2084.25	0.366227	-0.692123	0.096863	-0.820557	0.0695766	-0.545965	0.211312	-0.598824	0.248397	-0.027462	AFUN007871		Histone deacetylase complex subunit SAP18; AltName: Full	Histone deacetylase complex subunit SAP18 [Source:UniProtKB/TrEMBL;Acc:A0A182RNP0]		chr2	44217821	44218924
AFUN007875	0.0059053	0.00402115	2.30003	1.20166	2.30003	up	17.5738	6.88291	10.862	13.3537	19.6418	6.78233	22.789	7.02305	37.5659	6.6484	1.03028	-1.39053	-0.442579	-0.171373	1.18976	-2.10617	1.58951	-1.11112	2.00729	-1.97006	AFUN007875					chr2	44237528	44238780
AFUN007891	3.21359e-10	6.68742e-12	-2.96764	-1.56932	2.96764	down	2.71631	355.89	303.622	4.25725	4.37606	736.688	3.29513	348.665	3.27669	346.833	-6.30354	0.293895	0.354498	-4.73422	-4.98429	3.06787	-5.20825	0.514644	-5.51965	0.30419	AFUN007891					chr2	44337926	44345895
AFUN007902	3.82883e-05	1.22244e-05	-2.06361	-1.04517	2.06361	down	4226.49	13447.1	6139.39	7139.72	3660.08	4622.4	5191.55	8470.39	4856.04	7751.16	-0.218011	0.383269	-0.458101	0.827161	-0.42661	0.567041	0.263016	-0.0331853	-0.136675	-0.364055	AFUN007902	AFUN000623|AFUN000634|AFUN000912|AFUN000968|AFUN002684|AFUN003393|AFUN003650|AFUN006508|AFUN008107|AFUN008209|AFUN009578|AFUN010302|AFUN010386|AFUN019189|AFUN019502|AFUN020101|AFUN021563	Serine/threonine-protein kinase SIK2; AltName: Full	serine/threonine-protein kinase SIK [Source:Projected from Anopheles gambiae (AGAP003005) VB Community Annotation]	GO:0004672|GO:0004674|GO:0005524|GO:0006468	chr2	44497569	44514442
AFUN007919	0.0100189	0.00725089	-2.16502	-1.11438	2.16502	down	518.218	5592.27	13952	918.434	669.584	1840.09	583.434	6516.58	569.525	4176.78	-1.0163	1.34702	2.95574	0.0980799	-0.647613	-4.99293	-0.660968	1.81804	-0.999087	0.973462	AFUN007919	AFUN004125|AFUN009918|AFUN009940|AFUN011620|AFUN019212|AFUN019458|AFUN019515|AFUN019611|AFUN019730|AFUN020921|AFUN020922|AFUN020923|AFUN021421|AFUN021422|AFUN021424|AFUN021425|AFUN021426|AFUN021427|AFUN021428	Pupal cuticle protein Edg-84A; Flags: Precursor	cuticular protein RR-2 family [Source:Projected from Anopheles gambiae (AGAP002994) VB Community Annotation]	GO:0042302	chr2	44873662	44874484
AFUN007940	0.0214772	0.017029	2.70765	1.43704	2.70765	up	32.32	38.7288	26.6097	9.77132	20.6875	3.25367	23.2362	18.2088	48.8546	37.3915	0.516769	-0.290732	-0.542431	-0.920269	-0.127919	-2.13965	0.225038	-1.12916	0.993851	-0.293944	Or37	AFUN007941	Odorant receptor 94b	odorant receptor [Source:VB Community Annotation]	GO:0004984|GO:0005549|GO:0007608|GO:0016020	chr2	45088516	45089894
AFUN017053	0.00178738	0.00105541	2.35239	1.23412	2.35239	up	8.18045	7.50624	29.0943	4.67505	11.5695	17.8276	8.99689	5.79241	8.80466	8.36988	0.130757	-1.06182	1.18251	-1.10337	0.629814	1.91048	0.452324	-1.1854	0.117858	-0.857216	U6			U6 spliceosomal RNA		chr2	45137358	45137464
AFUN021847	9.18063e-10	2.44152e-11	-2.46893	-1.30388	2.46893	down	326.613	3624.09	4741.74	660.108	445.037	1300.31	216.55	3710.2	511.47	3423.78	-1.80767	0.595813	1.27337	-0.503787	-1.36234	0.841403	-2.21623	0.880027	-1.27959	0.561268	AFUN021847	AFUN001121|AFUN003962|AFUN004418|AFUN004766|AFUN005639|AFUN005860|AFUN006604|AFUN007804|AFUN007956|AFUN008327|AFUN008995|AFUN016523|AFUN019252|AFUN020059|AFUN021450|AFUN021451|AFUN021452|AFUN021453|AFUN021454|AFUN021455|AFUN021584|AFUN021585|AFUN021848	Venom serine protease Bi-VSP; AltName: Full	CLIP-domain serine protease [Source:Projected from Anopheles gambiae (AGAP002813) VB Community Annotation]	GO:0004252|GO:0006508	chr2	45269310	45272496
AFUN014842	0.00425829	0.0027927	2.03336	1.02387	2.03336	up	672.082	298.214	293.43	270.571	535.621	67.8548	433.016	230.834	555.752	460.008	1.49836	-0.742408	-0.475982	0.4745	1.16992	-3.20351	1.04847	-0.861558	1.10519	-0.0696087	AFUN014842	AFUN001579|AFUN006444|AFUN016658|AFUN019622				chr2	45334980	45336069
AFUN007971	0.00142078	0.000812117	-2.42086	-1.27552	2.42086	down	14870.4	31418	48971.8	29469	17538.1	29263	12035	31866.1	9865.22	30509.1	-0.0297095	-0.0190404	0.911074	1.24581	0.207326	1.60279	-0.150598	0.251726	-0.740714	-0.0139122	AFUN007971	AFUN020482	Tropomyosin-2; AltName: Full	tropomyosin [Source:Projected from Anopheles gambiae (AGAP001799) VB Community Annotation]		chr2	45397373	45403592
AFUN019496	0.0252849	0.0203674	4.45806	2.15641	4.45806	up	25.6812	22.9094	15.9562	3.75512	20.1614	8.9972	16.7988	24.4784	50.0417	14.2372	0.934543	-0.298714	-2.49435	-1.22187	0.584409	-1.22444	0.50651	0.0471987	1.77798	-0.937498	AFUN019496	AFUN001958|AFUN002909|AFUN002910|AFUN002911|AFUN002912|AFUN002913|AFUN003410|AFUN004974|AFUN004975|AFUN006799|AFUN007335|AFUN007779|AFUN011458|AFUN016649|AFUN018938|AFUN019338|AFUN021120|AFUN021121|AFUN021122|AFUN021123|AFUN021124|AFUN021125|AFUN021782|AFUN021783|AFUN022037	Putative endothelial lipase; Flags: Precursor	salivary lipase [Source:Projected from Anopheles gambiae (AGAP001825) VB Community Annotation]	GO:0052689	chr2	46073568	46074993
AFUN019581	0.0123189	0.00914877	2.20163	1.13857	2.20163	up	3358.68	9525.25	1489.75	1248.81	1922.36	202.308	2748.43	5716.66	2230.1	3635.3	0.508712	0.944093	-1.44284	-0.629862	-0.297323	-2.88869	0.403749	0.457847	-0.20106	-0.398106	AFUN019581					chr2	46107712	46112742
AFUN019231	0.0310863	0.0255537	2.34517	1.22969	2.34517	up	2	0.416022	8	1	1.25992	0.0884354			2.02242	1	1.38914	0	0.592605	0.159443	0.881088	0	0	0	0.851404	0	AFUN019231	AFUN002694|AFUN003400|AFUN003699|AFUN011499|AFUN011927|AFUN019178|AFUN019289|AFUN019467|AFUN019513|AFUN019570|AFUN019671|AFUN019775|AFUN021047|AFUN021277	Hypoxia up-regulated protein 1; Flags: Precursor			chr2	46189277	46191687
AFUN016788	0.0240961	0.0193401	-2.37701	-1.24915	2.37701	down	0.0829136	0.914144	0.674052	0.683321	0.328394	1.22478	0.418646	1.92011	2.39835	2.69827	0	0	0	1.24915	0.481193	1.69621	0.148596	0.245025	1.53219	0.171398	tRNA-Arg			tRNA-Arg for anticodon ACG		chr2	46285021	46285093
AFUN016715	0.0298629	0.0244448	2.05881	1.04181	2.05881	up	1.66962	1.09471	1.33409	0.501833	1.28238	1.91398	2.02054	1.42931	1.26023	0.386667	1.12866	0	0.333536	0.0868448	0.850223	1.90988	1.5882	0.0733737	0.880851	0	tRNA-Thr			tRNA-Thr for anticodon AGU		chr2	46330332	46330405
AFUN020901	6.24177e-06	1.42756e-06	10.8585	3.44075	10.8585	up	66.3187	144.912	0.677643	4.99965	74.3599	5.60507	38.8035	58.5224	110.219	145.926	0.508493	0.567701	-5.93199	-2.93226	0.672585	-2.40025	-0.0804146	-0.49008	1.1224	0.625247	AFUN020901	AFUN000392|AFUN000755|AFUN002656|AFUN006337|AFUN006385|AFUN006754|AFUN007478|AFUN007585|AFUN010569|AFUN010573|AFUN010849|AFUN011524|AFUN016425|AFUN016426|AFUN020900|AFUN021166|AFUN021226|AFUN021227|AFUN021229|AFUN021230|AFUN021231	Endochitinase; Flags: Precursor		GO:0005975|GO:0008061	chr2	46550331	46551628
AFUN014001	5.44296e-05	1.85108e-05	3.39993	1.7655	3.39993	up	4.94118	11.5135		2	12.6909	0.721125	6.61071	8.95346	9.59309	4.5	0.738487	0.890409	-1.9555	-1.02702	2.09834	-1.38035	1.34276	0.777934	1.57664	-1.59963	AFUN014001				GO:0016021	chr2	46551061	46551381
AFUN015894	0.00505072	0.00337617	4.05366	2.01922	4.05366	up	30.9555	34.7952	38.3965	6.2512	37.9703	34.5354	23.9495	21.675	60.3472	66.6003	0.223087	-0.676701	-0.244857	-1.79614	0.516746	1.03684	0.0372078	-1.10922	1.06719	0.307425	CYP4H26	AFUN002128|AFUN003690|AFUN004312|AFUN004315|AFUN004316|AFUN004720|AFUN005864|AFUN005865|AFUN006122|AFUN006135|AFUN008841|AFUN010428|AFUN011481|AFUN015777|AFUN015778|AFUN015895|AFUN015904|AFUN015905|AFUN015906|AFUN015990|AFUN015991|AFUN015992|AFUN015993|AFUN018937|AFUN019426|AFUN019567|AFUN020179|AFUN021097|AFUN021098	Cytochrome P450 4d2; AltName: Full	cytochrome P450 [Source:VB Community Annotation]	GO:0005506|GO:0016705|GO:0020037|GO:0055114	chr2	46585416	46587102
AFUN000006	9.27961e-10	2.48833e-11	2.00273	1.00197	2.00273	up	632.554	376.652	645.741	258.552	469.457	118.368	512.599	258.511	650.855	640.903	0.674093	-1.14234	-0.074867	-0.327877	0.24288	-1.08796	0.555055	-1.43501	0.596253	-0.327988	AFUN000006					chr2	46654755	46655541
AFUN019790	5.62179e-05	1.92258e-05	2.71747	1.44226	2.71747	up	27.5615	29.5426	12.7629	8.30256	45.7478	6.63325	22.7567	43.0177	44.9181	48.1788	0.556727	-0.411612	-1.3327	-0.885536	1.28676	-3.24499	0.464684	0.380858	1.14238	0.341473	AFUN019790	AFUN000048|AFUN000593|AFUN001311|AFUN002792|AFUN004160|AFUN007970|AFUN008262|AFUN008953|AFUN009849|AFUN010577|AFUN011053|AFUN018844|AFUN019421|AFUN020228|AFUN021979|AFUN021980|AFUN021981|AFUN021982|AFUN022194|AFUN022195|AFUN022309|AFUN022310	Papilin; Flags: Precursor		GO:0004252|GO:0004867|GO:0006508	chr2	47143654	47144859
AFUN004160	0.00167176	0.000977986	2.88463	1.52838	2.88463	up	23.4353	13.4243	5.14412	14.4922	30.5039	2.54558	17.8002	17.7012	52.1506	11.3109	1.1213	-0.751023	-1.84511	-0.407087	1.50059	-2.46554	0.908831	-0.101683	2.15631	-0.950672	AFUN004160	AFUN000048|AFUN000593|AFUN001311|AFUN002792|AFUN007970|AFUN008262|AFUN008953|AFUN009849|AFUN010577|AFUN011053|AFUN018844|AFUN019421|AFUN019790|AFUN020228|AFUN021979|AFUN021980|AFUN021981|AFUN021982|AFUN022194|AFUN022195|AFUN022309|AFUN022310	Papilin; Flags: Precursor		GO:0004252|GO:0004867|GO:0006508	chr2	47159532	47160790
AFUN004157	0.000394521	0.000186824	-2.59704	-1.37687	2.59704	down	392.545	2493.63	1538.34	834.53	625.988	593.224	765.639	1629.15	632.675	1630.67	-1.24772	0.351118	-0.0560002	0.12915	-0.575459	0.00386786	-0.0995925	-0.0126708	-0.678098	-0.214186	AFUN004157	AFUN001041|AFUN019045|AFUN020554	DNA polymerase alpha catalytic subunit	DNA polymerase alpha subunit A [Source:Projected from Anopheles gambiae (AGAP001929) VB Community Annotation]	GO:0000166|GO:0001882|GO:0003676|GO:0003677|GO:0003887|GO:0006260	chr2	47439107	47444212
AFUN019699	2.1217e-06	3.9105e-07	-6.47857	-2.69568	6.47857	down	80.2553	1537.84	330.122	425.625	130.531	1604.59	324.43	2510.09	76.0024	944.274	-1.71451	1.47718	-0.452905	0.981165	-1.0138	3.26282	0.48505	2.43434	-1.91205	0.821028	AFUN019699	AFUN011006	60S ribosomal protein L17		GO:0003735|GO:0005840|GO:0006412|GO:0015934	chr2	48048442	48049645
AFUN021040	0.00119549	0.00066438	2.40216	1.26433	2.40216	up	57.6317	203.272	29.1795	19.6396	55.7953	15.9747	46.8293	320.701	75.3947	301.974	-0.253191	0.496806	-2.01382	-1.51752	-0.300928	-1.4484	-0.368323	1.40496	0.0154219	1.1153	AFUN021040	AFUN021041|AFUN022311|AFUN022312	Uncharacterized protein K02A2.6			chr2	48312979	48314430
AFUN001129	0.0110033	0.00805379	-53.4608	-5.74041	53.4608	down	26.3543	2637.56	2475.74	1153.35	405.186	1114.54	219.886	670.24	221.645	1413.82	-4.43432	1.14222	1.34063	1.30609	-0.492863	-4.47516	-1.18936	-0.583898	-1.48116	0.290101	AFUN001129	AFUN000746|AFUN002089|AFUN002090|AFUN002091|AFUN018870|AFUN019030|AFUN019117|AFUN021902|AFUN021903|AFUN021904|AFUN021905|AFUN022227|AFUN022228|AFUN022229		Ecdysteroid-regulated protein [Source:Projected from Anopheles gambiae (AGAP002804) VB Community Annotation]	GO:0005623|GO:0032367	chr2	48404249	48405124
AFUN011890	0.000910634	0.000486536	2.95265	1.56201	2.95265	up	249.855	506.758	144.312	69.2709	282.946	111.204	158.743	268.211	164.73	261.342	0.226751	0.178472	-1.34388	-1.33526	0.40517	-0.285268	-0.243323	-0.489118	-0.493222	-0.729399	AFUN011890	AFUN001313|AFUN001607|AFUN002320|AFUN019443|AFUN019864|AFUN020163|AFUN020254	Y+L amino acid transporter 1; AltName: Full		GO:0016021	chr2	49111253	49121714
AFUN002308	4.54131e-08	3.37972e-09	4.66473	2.22179	4.66473	up	603.521	5074.82	11525.3	105.911	342.212	7983.65	195.57	2932.85	655.174	6346.94	-1.48932	0.51408	1.98721	-3.71111	-2.30885	2.89212	-2.93072	-0.0266368	-1.48983	0.884271	RpS28	AFUN019472	40S ribosomal protein S28	40S ribosomal protein S28 [Source:UniProtKB/TrEMBL;Acc:Q06DF8]	GO:0003735|GO:0005622|GO:0005840|GO:0006412	chr2	49319537	49320086
AFUN016103	0.002876	0.0018044	-4.67648	-2.22542	4.67648	down	13.0957	12.8341	15.3803	50.1329	21.9271	16.1904	32.4004	13.7451	46.9223	17.647	0.131692	-0.965908	-0.415044	2.35712	0.874297	1.09361	1.62293	-0.616627	1.85388	-0.458975	AFUN016103	AFUN019399		Protein osiris [Source:UniProtKB/TrEMBL;Acc:A0A1I8JUG8]	GO:0016021	chr2	49354934	49356484
AFUN019778	1.6698e-05	4.58216e-06	-7.64543	-2.9346	7.64543	down	17.4568	288.566	1025	109.254	27.5991	28.2119	31.5506	206.661	33.5957	346.821	-2.58785	0.390711	2.50912	0.346751	-1.92803	-1.23946	-1.54964	0.159418	-1.76234	0.703486	AFUN019778	AFUN002317				chr2	49557599	49558958
AFUN019569	0.0189871	0.0148584	2.93283	1.55229	2.93283	up	15.2533	39.5074	47.672	3.99844	13.3893	15.7884	14.4456	35.5185	27.4586	55.3493	-0.337856	-0.0333397	0.527436	-1.89015	-0.52692	0.367754	-0.232026	0.0634446	0.391291	0.500587	AFUN019569	AFUN005561	Cell cycle checkpoint protein RAD1; Short		GO:0000077|GO:0005634	chr2	49584766	49586139
AFUN021576	0.0455714	0.0387788	2.81544	1.49336	2.81544	up	117.335	138.146	285.029	34.1158	118.584	40.0483	56.4224	92.7553	126.221	176.342	0.320644	-0.512281	0.822394	-1.17272	0.334897	-2.43377	-0.551331	-0.836635	0.306975	-0.112609	AFUN021576		Ribonuclease P protein subunit p21; Short			chr2	49603733	49604345
AFUN005556	0.000772578	0.000403569	2.31032	1.2081	2.31032	up	22.5085	7.33045	10.2088	18.4641	22.4926	14	16.8975	1.89458	39.63	20.917	1.23402	-1.45296	-0.685366	0.0259228	1.23198	-2.85812	1.00467	-2.42739	1.93115	0.107222	AFUN005556					chr2	49626957	49628052
AFUN016108	5.56057e-11	6.86441e-13	2.20591	1.14137	2.20591	up	602.707	315.161	363.19	223.662	434.434	78.3453	435.302	267.716	486.381	267.597	1.2981	-0.705754	-0.211361	0.156724	0.824759	-0.989572	1.01298	-0.6908	0.869742	-0.894296	AFUN016108		ADP-ribosylation factor-like protein 6-interacting protein 4; Short			chr2	50005211	50005936
[truncated: 365 more rows]

## Sheet: CMR_Unx_2021_vs_Fang_2023
Gene ID	p (Corr)	p	FC ([CMR_UNX-22] vs [FANG_Nw])	Log FC ([CMR_UNX-22] vs [FANG_Nw])	FC (abs) ([CMR_UNX-22] vs [FANG_Nw])	Regulation ([CMR_UNX-22] vs [FANG_Nw])	[CMR_UNX-15](raw)	[CMR_UNX-22](raw)	[FANG_Nw](raw)	[FANG_Old](raw)	[GHA_UNX-15](raw)	[GHA_UNX-22](raw)	[MWI_UNX-15](raw)	[MWI_UNX-22](raw)	[UGA_UNX-15](raw)	[UGA_UNX-22](raw)	[CMR_UNX-15](normalized)	[CMR_UNX-22](normalized)	[FANG_Nw](normalized)	[FANG_Old](normalized)	[GHA_UNX-15](normalized)	[GHA_UNX-22](normalized)	[MWI_UNX-15](normalized)	[MWI_UNX-22](normalized)	[UGA_UNX-15](normalized)	[UGA_UNX-22](normalized)	Gene Symbol	Paralogs	Aliases	Description	GO Accession	Start	Chromosome	End
[truncated: 3,965 more rows]

[truncated: 10 more sheets: GHA_Unx_2015_vs_Fang_2014, GHA_Unx_2021_vs_Fang_2023, MWI_Unx_2015_vs_Fang_2014, MWI_Unx_2021_vs_Fang_2023, UGA_Unx_2015_vs_Fang_2014, UGA_Unx_2021_vs_Fang_2023, UGA_Unx_2021_vs_UGA_Unx_2014, GHA_Unx_2021_vs_GHA_Unx_2014, MWI_Unx_2021_vs_MWI_Unx_2014, CAM_Unx_2021_vs_CAM_Unx_2015]
