# Supplementary material for: Genomic Drivers of Pyrethroid Resistance Escalation in the Malaria Vector Anopheles funestus Across Africa
Source: Mol Biol Evol. 2025 Oct 24;42(10):msaf251. doi: 10.1093/molbev/msaf251 (PMC12550562; doi:10.1093/molbev/msaf251)
Supplement: msaf251_Supplementary_Data [file msaf251_supplementary_data.zip › Table_S2.xlsx]

## Sheet: MWI
Table S2. Genes overexpressed in dose response associated with pyrethroid resistance escalation in An. funestus in Southern Africa
Gene ID	10X-1X	10X-5X	5X-1X	[FANG]	[MWI_14_UNX]	[MWI_22_PERM10X]	[MWI_22_PERM1X]	[MWI_22_PERM5X]	[MWI_UNX-22]	Gene Symbol	Aliases	Description	Chromosome
AFUN006785	7.78582	1.82716	4.26117	27.9205	19.2307	31.4931	2.50649	16.1932	8.17239	AFUN006785	Protein A16; Flags: Precursor	C-type lectin (CTL)	chr3
AFUN016451	6.06977	3.34998	1.81188	49.6437	11.1813	17.2097	3.16228	6.95205	5.67786	AFUN016451	Trypsin-7; Flags: Precursor	trypsin	chr2
AFUN019288	5.90767	1.54536	3.82285	8.6175	9.80378	19.6266	2.78603	11.9319	17.0531	AFUN019288	Probable cytochrome P450 313a2; AltName: Full	Cytochrome P450	chr2
AFUN007941	4.77428	3.01399	1.58404	26.0532	12.0265	26.8356	3.77593	8.36494	7.66432	Or34	Odorant receptor 94b	odorant receptor	chr2
AFUN017268	4.16862	2.35006	1.77384	6.85008	11.2373	18.3844	2.96262	7.3496	15.8316	mir-14		microRNA mir-14	chr2
AFUN002901	4.07513	2.21562	1.83928	16.1567	23.3704	10.1159	2.82843	3.45413	16.9822	Or29	Odorant receptor 7a	odorant receptor	chr2
AFUN021362	3.92387	1.72634	2.27294	380.915	266.834	1921.32	328.932	1045.6	431.799	AFUN021362	Ejaculatory bulb-specific protein 3; AltName: Full	sensory appendage protein	chr2
AFUN009740	3.69398	2.00236	1.84481	15.5882	11.1755	18.4778	5.12274	7.11576	2.17317	AFUN009740	General odorant-binding protein 67; Flags: Precursor	General odorant-binding protein 67	chr3
AFUN015900	3.53654	1.52871	2.31342	46.6237	39.0367	93.8334	17.8237	57.6668	28.7531	Or367	Odorant receptor Or2; AltName: Full	odorant receptor	chr2
AFUN020552	3.33418	1.86275	1.78992	5875.12	5844.96	20794.3	4189.62	10487.7	4456.79	AFUN020552	Ejaculatory bulb-specific protein 3; AltName: Full	sensory appendage protein	chr2
AFUN017055	3.30872	1.52838	2.16485	13.5675	29.8342	24.2575	4.92499	14.911	21.045	mir-252		microRNA mir-252	chr2
AFUN018408	3.06062	1.875	1.63233	19.6999	32.032	12.3786	2.71696	6.20245	23.0763	mir-8		mir-8/mir-141/mir-200 microRNA precursor family	chr3
AFUN006738	2.97259	1.7725	1.67706	18.3119	21.4187	15.7379	3.55656	5.74921	13.5361	AFUN006738		ionotropic receptor IR142	chr3
AFUN005257	2.95676	1.83941	1.60746	596.023	80.7076	619.755	140.806	316.545	198.095	AFUN005257	Stress-activated protein kinase JNK; Short	Mitogen-activated protein kinase	chr2
AFUN010220	2.82131	1.83621	1.53649	155.99	20.1618	639.419	152.249	327.158	325.224	AFUN010220	Ornithine decarboxylase 1; Short	Ornithine decarboxylase 1	chr3
AFUN016254	2.41092	1.53955	1.56599	246.247	87.3247	159.479	44.4366	97.3202	128.095	AFUN016254	Caspase-7; Short	Short caspase	chr3
AFUN019875	1.83845		2.40988	1768.75	224.309	3111.68	1137.01	3832.06	992.997	AFUN019875	Protein lethal(2)essential for life; AltName: Full	alpha-crystallin B chain	chr3
AFUN008656	4.29604		2.89165	3311.76	129.651	6949.43	1086.68	4394.6	1019.5	AFUN008656	Protein lethal(2)essential for life; AltName: Full	alpha-crystallin B chain	chr3
AFUN002037	1.94605		1.70542	1122.42	316.263	2075.79	716.554	1709.05	398.125	LYSC1	Lysozyme c-1; AltName: Full	C type lysozyme	chr3
AFUN021140	2.37624		1.81141	1101.77	584.592	5621.76	1589.29	4026.16	2303.02	AFUN021140	Lysozyme c-1; AltName: Full	C type lysozyme	chr3
AFUN002085	2.12861		1.52479	625.273	318.065	1015.87	320.6	683.67	351.426	AFUN002085	C-type lectin 37Da; Flags: Precursor	C-type lectin (CTL) - mannose binding	chr3
AFUN010847	3.22345		2.15956	323.411	191.561	1931.48	402.52	1215.7	403.394	AFUN010847		C-type lectin (CTL)	chr3
AFUN021139	1.60711		1.83065	3267.67	2197.74	4643.44	1940.95	4969.27	1922.95	AFUN021139	Lysozyme c-1; AltName: Full	C-type lysozyme	chr3
AFUN002517	1.99179		1.96982	1397	533.673	2932.61	989.077	2724.78	1072.09	AFUN002517	Liver carboxylesterase; AltName: Full	carboxylesterase	chr3
AFUN002514	2.4114		2.74465	715.969	525.202	5403.02	1505.17	5777.59	2007.67	AFUN002514	Juvenile hormone esterase; Short	carboxylesterase	chr3
AFUN016053	1.73503		1.57276	164.855	123.145	303.767	117.612	258.695	158.048	AFUN016053	Venom carboxylesterase-6; AltName: Allergen	carboxylesterase	chr3
AFUN006337	2.22689		1.55147	1027.2	202.211	1678.96	506.478	1098.95	1990.24	AFUN006337	Acidic mammalian chitinase; Short	chitinase	chr2
AFUN008586	2.68597		2.59187	417.596	53.7287	1641.75	410.606	1488.37	225.791	AFUN008586	Chymotrypsin-like elastase family member 2A; AltName: Full	CLIP-domain serine protease	chr2
AFUN005860	2.3134		2.00672	167.433	92.7252	965.23	280.284	786.609	532.425	AFUN005860	Proclotting enzyme; Contains: RecName: Full	CLIP-domain serine protease	chr2
AFUN022320	2.78081		2.1953	545.992	248.925	3179.41	768.059	2358.1	929.812	AFUN022320	Venom prothrombin activator vestarin-D1; Short	CLIP-domain serine protease	chr2
AFUN010671	2.10404		1.69713	207.18	70.3745	752.293	240.189	570.088	326.248	AFUN010671	Serine protease easter; Flags: Precursor	CLIP-domain serine protease	chr3
AFUN022026	2.68858		1.79256	467.77	133.002	848.102	211.907	531.242	346.358	AFUN022026	Acrosin; Contains: RecName: Full	CLIP-domain serine protease	chr3
AFUN021476	1.82853		2.53561	17.9312	13.4181	31.1255	11.435	40.5499	8.27755	AFUN021476	Larval cuticle protein LCP-30; Flags: Precursor	cuticular protein RR-1 family	chr3
AFUN004322	1.81504		1.50009	1802.57	2658.49	5019.53	1857.79	3897.53	2878.92	AFUN004322	Cytochrome b5; Short	cytochrome b5 outer mitochondrial membrane isoform	chr2
AFUN005103	2.04206		1.96704	27.9996	18.7769	27.0287	8.89153	24.4604	10.4357	CYP325F1	Cytochrome P450 4C1; AltName: Full	Cytochrome P450	chr2
AFUN015919	2.26212		1.54954	4334.81	8448.66	25793.3	7659.69	16599.2	9088.98	CYP6Z1	Cytochrome P450 6d3; AltName: Full	cytochrome P450	chr2
AFUN007416	2.22535		2.01118	69.8465	104.696	341.289	103.025	289.78	123.942	AFUN007416	37 kDa salivary gland allergen Aed a 2; AltName: Full	D7 long form salivary protein	chr2
AFUN016457	2.4837		1.75441	2343.96	3496.29	9408.56	2544.74	6243.76	1584.83	AFUN016457	37 kDa salivary gland allergen Aed a 2; AltName: Full	D7 short form salivary protein	chr2
AFUN016458	2.33198		2.59609	15.3702	19.4018	17.3053	8.66756	18.0994	8.51139	AFUN016458		D7 short form salivary protein	chr2
AFUN019845	2.36072		1.58933	610.57	966.574	3269.92	930.49	2068.23	1321.31	AFUN019845	UDP-glucuronosyltransferase 2C1; Short	UDP-glucuronosyltransferase 2C1	chr3
AFUN001821	1.95743		1.66124	449.961	206.873	1102.54	378.381	879.094	421.8	GRX1	Glutaredoxin-C4; Short	glutaredoxin	chr3
AFUN022201	3.25063		3.53053	5.89693	13.2368	249.523	51.5659	254.61	104.93	AFUN022201	Glutathione peroxidase; Short	glutathione peroxidase	chr2
AFUN015715	1.51092		1.64127	154.121	112.145	410.55	182.534	418.985	172.627	GSTE8	Glutathione S-transferase E14; AltName: Full	Glutathione S-transferase	chr2
AFUN007291	1.54029		1.51408	291.587	328.762	1593.18	694.834	1471.31	720.782	GSTT2	Glutathione S-transferase theta-2; AltName: Full	glutathione S-transferase	chrX
AFUN006117	1.95546		1.91616	50.2682	46.3	73.2754	25.1727	67.4581	33.126	Gr44	Gustatory receptor 68a	gustatory receptor	chr2
AFUN002184	1.95228		1.5998	22.608	27.4422	46.469	15.9897	35.775	46.664	Gr2	Gustatory receptor for bitter taste 66a	gustatory receptor	chr2
AFUN006405	1.51262		1.91877	41.3567	34.2444	80.2499	35.6396	95.6376	60.7892	Gr55		gustatory receptor	chr3
AFUN003287	1.85121		1.95317	2782.85	3361.31	3083.64	1119	3056.63	1136.27	AFUN003287	Heat shock factor-binding protein 1; AltName: Full	heat shock factor-binding protein	chr2
AFUN004207	2.06314		2.36724	34.7985	53.5415	55.941	18.2146	60.3025	31.4667	AFUN004207		ionotropic receptor IR139	chr2
AFUN009862	1.84525		1.86655	122.73	42.7961	225.751	82.1851	214.539	192.916	AFUN009862	Glutamate receptor ionotropic, kainate 1; Short	ionotropic receptor IR41a	chr2
AFUN000732	1.74096		1.66346	261.954	227.156	751.09	289.817	674.232	339.877	AFUN000732	Ragulator complex protein LAMTOR2 homolog; AltName: Full	mitogen-activated protein-binding protein-interacting protein	chr3
AFUN006850	1.69568		1.54787	288.11	30.3569	187.574	74.3101	160.862	62.1724	AFUN006850	MD-2-related lipid-recognition protein; Short	Niemann-Pick C2 protein	chr3
AFUN001187	2.12909		1.81016	231.617	87.6991	823.736	259.904	657.965	589.752	AFUN001187	General odorant-binding protein 69a; AltName: Full	Odorant binding protein 7	chr2
AFUN001687	3.79684		3.17898	10.1517	10.8633	22.5751	6.29735	17.7578	20.2316	Or76		Odorant receptor	chr2
AFUN015721	4.86114		3.74264	15.6898	14.8952	18.5093	3.47603	13.3882	12.7586	Or26	Odorant receptor 4; Short	odorant receptor	chr2
AFUN015987	3.15835		2.31454	31.6538	23.7106	21.9357	4.66564	15.1025	15.5097	Or68		odorant receptor	chr2
AFUN015986	2.18513		2.2316	44.5875	43.3968	8.15095	6.38679	7.82058	4.03492	Or389	Odorant receptor 67d	odorant receptor	chr2
AFUN009118	2.02563		2.13229	18.0856	13.822	19.8537	6.58416	19.6345	14.2598	Or40	Odorant receptor 83a	odorant receptor	chr2
AFUN015939	1.7019		2.15001	168.861	135.044	235.263	92.8623	279.224	115.192	Or360	Odorant receptor 46a, isoform A	odorant receptor	chr2
AFUN015769	1.70092		1.78749	25.2534	17.6823	26.802	10.5853	26.4617	20.5834	Or28	Odorant receptor 13a	odorant receptor	chr2
AFUN006153	1.65956		2.07212	26.361	32.528	18.7527	7.19765	21.9977	29.1375	Or24	Odorant receptor 67d	odorant receptor	chr3
AFUN010167	1.51925		1.6529	23.1623	29.9792	32.5237	14.381	33.2437	11.6111	Or60	Odorant receptor 22c	odorant receptor	chr3
AFUN015973	1.51776		1.87909	29.2182	22.7725	31.5094	13.9462	36.6503	11.155	Or4	Odorant receptor coreceptor; AltName: Full	Odorant receptor 4	chr3
AFUN021167	1.74374		2.00748	58.3364	26.6344	50.1642	19.3256	54.257	58.1229	AFUN021167		odorant-binding protein	chr3
AFUN001356	2.26118		2.97819	4.30999	7.20994	1.4241	1.00598	4.89898	5.18461	AFUN001356	General odorant-binding protein 69a; AltName: Full	odorant-binding protein	chr3
AFUN010669	1.72438		1.73897	385.36	146.485	445.587	173.588	422.167	161.673	AFUN010669	Caspase-1; Contains: RecName: Full	short caspase	chr3
AFUN016386	1.71447		1.63842	50.2885	41.9351	265.213	103.916	238.113	182.422	AFUN016386	Membrane-associated transporter protein; AltName: Full	solute carrier family 45, member 1/2/4	chr3
AFUN008239	1.58545		1.77156	289.083	477.979	720.061	305.096	755.901	278.995	AFUN008239	Sulfotransferase family cytosolic 1B member 1; Short	sulfotransferase (Sult)	chr2
AFUN016206	1.68741		1.56353	122.327	126.889	484.892	193.039	422.109	202.209	AFUN016206	Sulfotransferase 1C4; Short	sulfotransferase	chr3
AFUN016209	1.7011		1.64842	136.111	129.434	658.092	259.882	599.124	292.001	AFUN016209	Sulfotransferase family cytosolic 1B member 1; Short	sulfotransferase	chr3
AFUN016306	3.9093		3.95571	2	27.2523	21.1896	5.56647	20.1438	9.79796	AFUN016306	Tubulin beta-4 chain	Tubulin beta chain	chr2
AFUN002520	1.76754		1.7274	1749.33	1081.31	4972.28	1889.75	4565.33	3078.05	AFUN002520	Cuticle protein 6; AltName: Full	Cuticle protein 6	chr3
AFUN021616	1.82507		2.19046	106.941	26.7505	110.478	40.6647	124.574	56.3744	AFUN021616	General odorant-binding protein 72	General odorant-binding protein 72	chr2
AFUN021227	1.9842	1.51995		1127.29	326.16	2394.43	810.657	1480.02	1090.25	AFUN021227	Endochitinase; Flags: Precursor	chitinase	chr2
AFUN009938	1.55538	1.86061		3.5391	3.85435	10.5379	2.82843	3.17273	1.93409	AFUN009938	Cuticle protein 19; AltName: Full	cuticular protein RR-1 family	chr3
AFUN010797	2.18588	1.55635		103.989	46.5614	125.73	38.6397	75.8973	33.7438	AFUN010797	Pro-resilin; Flags: Precursor	cuticular protein RR-2 family	chr3
AFUN019478	2.30031	1.88032		27.05	20.4744	47.8221	13.9657	23.894	29.2833	AFUN019478	Cytochrome P450 4C1; AltName: Full	cytochrome P450	chr2
AFUN006135	2.36155	1.77864		306.098	480.821	2995.27	852.036	1582.13	1329.18	CYP4C36	Cytochrome P450 4C1; AltName: Full	Cytochrome P450	chr2
AFUN015990	1.79185	1.65894		186.079	158.688	383.255	143.683	217.045	132.271	CYP4D16	Cytochrome P450 4d1; AltName: Full	cytochrome P450	chr2
AFUN004312	2.35474	1.88435		22.9884	21.7206	10.533	2.9907	4.6585	18.8502	CYP4H16	Cytochrome P450 4d2; AltName: Full	cytochrome P450	chr2
AFUN015794	2.5244	1.78935		1993.72	3179.61	8429.25	2243.11	4425.75	1364.82	CYP6M2	Probable cytochrome P450 6a14; AltName: Full	cytochrome P450	chr2
AFUN002983	2.27417	1.99053		3.80232	6.0966	8.24207	0.85906	2.74667	1.24078	AFUN002983	General odorant-binding protein 69; Flags: Precursor	General odorant-binding protein	chr2
AFUN015807	1.83744	1.56413		92.0828	186.189	542.323	198.273	325.746	176.414	GSTE1	Glutathione S-transferase 1; AltName: Full	Glutathione S-transferase	chr2
AFUN015839	2.08002	1.73985		398.861	1631.46	2950.45	952.884	1593.19	862.796	GSTD3	Glutathione S-transferase 1, isoform D; AltName: Full	Glutathione S-transferase	chr2
AFUN015841	1.56037	1.56796		73.5887	43.7788	90.5582	38.9871	54.2606	43.4471	GSTD4	Glutathione S-transferase D5	glutathione S-transferase	chr2
AFUN005158	1.54743	1.66569		19.4147	16.0044	3.72242	9.00299	2.97826	10.8087	AFUN005158		Gustatory receptor	chr2
AFUN003075	1.62034	1.8026		8.4266	13.4556	3.25353	2	2	5.91608	Gr5		gustatory receptor	chr2
AFUN015934	2.31698	1.8478		9.32877	8.7629	15.3455	7.2715	7.8022	3.70188	Gr46	Putative gustatory receptor 28b	gustatory receptor	chr2
AFUN010604	1.80199	1.54069		2780.87	1440.35	14663.5	5466.41	8941.56	5788.29	HPX2	Peroxidase; Short	heme peroxidase 2	chr2
AFUN016324	1.63414	1.50327		31.0875	24.9462	36.4226	14.9727	22.7629	18.0632	AFUN016324		ionotropic receptor IR40a	chr2
AFUN017059	2.16767	1.50986		2.87345	5.57063	6.53105	2.02399	4.06385	8.15589	lin-4		lin-4 microRNA precursor	chr2
AFUN017295	2.28877	2.21936		4.90244	2.18325	4.85949	1.05688	1.77111	4.98214	mir-12		microRNA mir-12	chr2
AFUN017296	1.7552	2.00468		1.29876	3.86413	3.32146	0.373855	0.956024	1.17216	mir-279		microRNA mir-279	chr2
AFUN017090	2.06322	1.64063		4.72301	2.66772	3.43286	0.76359	1.22804	1.68906	mir-1		mir-1 microRNA precursor family	chr2
AFUN017247	1.89318	1.83521		2.21465	1.22312	3.49189	0.523852	1.98775	2.40808	mir-46		mir-46/mir-47/mir-281 microRNA precursor family	chr3
AFUN001355	2.06499	1.89399		13.05	16.1891	9.69878	3.95365	4.81097	9.00107	AFUN001355	General odorant-binding protein 56d; Flags: Precursor	Odorant binding protein 24	chr3
AFUN019310	2.23581	3.23892		18.907	8.04155	8.77903	1.9046	4.0398	4.68355	AFUN019310	Odorant receptor 22c	odorant receptor	chr2
AFUN002108	1.62852	1.60918		17.028	13.9146	11.0505	4.55835	6.45164	9.56759	Or54		odorant receptor	chr3
AFUN008522	1.84203	1.60525		24.9622	28.0928	36.8692	13.4458	21.5781	26.4876	Or39	Odorant receptor 22c	odorant receptor	chr2
AFUN007918	1.52708	1.88002		17.0571	11.3438	8.70659	5.47723	3.23961	12.4097	Or59		odorant receptor	chr2
AFUN005655	2.29479	1.85717		25.6613	28.2832	5.39917	3.98956	7.7105	3.68508	Or390	Odorant receptor 67d	odorant receptor	chr2
AFUN009851	1.83254	1.96489		21.4419	22.38	13.8443	5.075	6.6195	5.73271	Or23	Odorant receptor 43a	odorant receptor	chr2
AFUN015901	2.152	1.53354		45.3862	39.9066	58.704	18.325	35.9639	24.6035	Or10	Odorant receptor Or2; AltName: Full	odorant receptor	chr2
AFUN022089	2.443	2.11457		6.97537	10.907	24.1172	6.63168	10.7151	7.03117	AFUN022089	General odorant-binding protein 67; Flags: Precursor	odorant-binding protein	chr3
AFUN018679	1.55777	1.62398		3820.6	1964.85	6156.93	2655.1	3561.85	5130.66	AFUN018679	General odorant-binding protein 67; Flags: Precursor	odorant-binding protein	chr3
AFUN009595	1.78747	1.56006		310.518	105.225	312.255	117.352	188.045	197.584	AFUN009595	General odorant-binding protein 71; Flags: Precursor	odorant-binding protein	chr3
AFUN016240	1.8668	2.56778		23.5992	20.62	32.9128	11.8437	12.042	30.9579	AFUN016240		odorant-binding protein	chr3
AFUN016169	2.27345	1.57061		667.936	134.987	649.607	191.948	388.575	375.399	Obp5	General odorant-binding protein lush; Flags: Precursor	odorant-binding protein 5	chr2
AFUN016251	1.77517	1.92606		3056.16	2271.08	8060.49	3050.28	3931.73	1716.32	AFUN016251		salivary gland protein	chr2
AFUN003544	1.51192	1.88237		1516.65	1307.28	4759.95	2114.91	2375.69	1260.74	AFUN003544		salivary gland protein 1-like	chrX
AFUN016069	1.56937	1.55392		574.475	537.266	1154.88	494.348	698.235	311.166	AFUN016069		Salivary gland protein 1-like	chrX
AFUN016250	1.74754	1.52926		216.391	182.951	879.231	337.984	540.149	215.113	AFUN016250		salivary gland protein 7-like	chr2
AFUN016509	2.46153	1.64237		24.3417	13.6114	42.9617	11.7245	24.5755	17.9256	AFUN016509	Venom carboxylesterase-6; AltName: Allergen	Carboxylesterase	chr3
AFUN011877	1.52126	2.04886		9.15945	6.44797	11.3336	5.00476	5.19694	4.99178	AFUN011877	Transposable element P transposase; Short	Transposable element P transposase	chr3
AFUN010219	2.2346	2.9872		18.3447	12.1613	34.1064	10.2531	22.44	37.8181	AFUN010219	Ornithine decarboxylase 1; Short	Ornithine decarboxylase 1	chr3
AFUN011150	2.85142	2.00963		23.258	31.157	29.5888	3.16252	13.8326	22.902	AFUN011150	Lipase 1; Short	Lipase 1	chr2
AFUN016112	2.47192	1.69253		1658.32	880.097	7274.69	1976.97	4038.04	1439.31	AFUN016112	Probable salivary secreted peptide; Short	Probable salivary secreted peptide	chr2
AFUN004867	1.5			2129.8	1482.7	9845.4	4340.2	6405.6	6740	AFUN004867	Multidrug resistance protein homolog 65; AltName: Full	ATP-binding cassette	chr3
AFUN007162	1.5			9860.4	8578.9	29400.7	13152.3	22071	15077.1	AFUN007162	ATP-binding cassette sub-family A member 13	ATP-binding cassette transporter (ABC transporter) family E member	chr3
AFUN008521	1.5			2805.7	1433.2	7658.7	3352.7	5233	5627.9	AFUN008521	ABC transporter G family member 23; AltName: Full	ATP-binding cassette transporter (ABC transporter) family H member	chr2
AFUN016120	1.7			151.7	149.7	179	71.8	137.3	81.8	AFUN016120	Neuroligin-3; AltName: Full	carboxylesterase	chr3
AFUN003809	1.7			174.5	35	230.1	90.2	153.9	110.9	CSP3	Putative odorant-binding protein A10; AltName: Full	chemosensory protein 3	chr2
AFUN006309	1.6			1082.7	272.2	234.2	98.4	178.1	96.2	AFUN006309	Cuticle protein 1; AltName: Full	cuticular protein CPCFC family	chr2
AFUN009927	1.9			5.3	5.7	4.5	1.7	4.1	5.3	AFUN009927	Cuticle protein 19; AltName: Full	cuticular protein RR-1 family	chr3
AFUN005948	1.6			1111.5	503.7	704.1	302.7	504.5	301.4	AFUN005948		cuticular protein RR-2 family	chr3
AFUN005102	1.7			267.8	157.9	386	156.3	319.8	235.7	CYP325G1	Cytochrome P450 4g15; AltName: Full	Cytochrome P450	chr2
AFUN005865	1.6			1092.3	1152.4	3319.5	1376.6	2676.5	1834.2	CYP4K2	Cytochrome P450 4d2; AltName: Full	Cytochrome P450	chr2
AFUN015906	1.7			124.8	60.2	939.5	376.3	632.1	473	CYP4J9	Probable cytochrome P450 4ac2; AltName: Full	Cytochrome P450	chr3
AFUN020895	2			322.6	1518.8	10877.3	3663.5	7286	4258.3	AFUN020895	CYP6P4a	Cytochrome P450	chr2
AFUN019365	1.9			201.2	176.9	1520.5	530.9	1068.6	668.7	AFUN019365	Probable cytochrome P450 6a14; AltName: Full	Cytochrome P450	chr2
AFUN015904	1.8			655.5	739.6	4544.3	1676.2	2895	1693.5	CYP4J5	Cytochrome P450 4C1; AltName: Full	cytochrome P450	chr3
AFUN015889	2			844	13293	136172	45151.6	94511.4	24227.3	CYP6P9b	Probable cytochrome P450 6a14; AltName: Full	cytochrome P450	chr2
AFUN005101	1.5			535.2	247.2	550.9	239.8	453	412	CYP325F2	Cytochrome P450 4c21; AltName: Full	cytochrome P450	chr2
AFUN015795	1.5			4416.2	12345.3	19241.6	8351.6	13014.7	9451	CYP6M3	Probable cytochrome P450 6a14; AltName: Full	cytochrome P450	chr2
AFUN016454	2			1190.2	1119.4	4162.2	1372	2666.5	1066.1	AFUN016454		D7 short form salivary protein	chr2
AFUN018570	1.7			213.8	154.8	1566.8	636.6	1127.8	498.9	AFUN018570	Glutaredoxin-C4; Short	glutaredoxin	chr3
AFUN000819	1.6			1060.7	867	3785.4	1587.9	2680.8	1644.3	GRX3	Thioredoxin domain-containing protein 17; AltName: Full	glutaredoxin	chr2
AFUN022200	1.8			3156.2	2714.3	10326.1	3843.2	7029	4796.2	AFUN022200	Probable phospholipid hydroperoxide glutathione peroxidase; Short	glutathione peroxidase	chr2
AFUN003303	1.5			232.8	54.6	643	287.2	424.5	616.5	GSTU3	Glutathione S-transferase 1-1; AltName: Full	Glutathione S-transferase	chr2
AFUN015810	1.6			966	1275.1	3834.5	1633	2808.6	2109.8	GSTE4	Glutathione S-transferase 1; AltName: Full	Glutathione S-transferase	chr2
AFUN015809	1.9			601.3	1072.3	4643	1603.3	3341.4	1941.4	GSTE2	Glutathione S-transferase 1; AltName: Full	Glutathione S-transferase epsilon 2	chr2
AFUN005104	1.6			134.9	115.8	2062.4	867.4	1790.3	648.8	AFUN005104	Glycine N-methyltransferase	glycine N-methyltransferase	chr2
AFUN011661	1.6			62.6	103.7	211	88.1	141.5	127.6	AFUN011661		ionotropic receptor IR101	chr2
AFUN022315	1.6			1823.6	960.3	7128.8	2910.5	5179.1	3182.4	AFUN022315	Lipase 3; Short	lipase	chr2
AFUN015975	1.7			32.5	54.1	57	22.3	46.3	24.6	Or5	Odorant receptor 49b	Odorant receptor 5	chr3
AFUN015737	1.7			280.4	96	671.2	272.7	472.2	737.4	Orco	Odorant receptor coreceptor; AltName: Full	odorant receptor obligate co-receptor (Orco, Or7)	chr2
AFUN019162	2			11	2.5	78.8	26.1	50.9	48	AFUN019162	General odorant-binding protein 67; Flags: Precursor	odorant-binding protein	chr3
AFUN008615	1.9			2411.3	247.2	2162.3	760.2	1569.7	1343.3	Obp1	General odorant-binding protein 83a; AltName: Full	Odorant-binding protein 1	chr2
AFUN007791	1.5			190.7	33	673.4	293.7	588	485.6	AFUN007791	General odorant-binding protein 83a; AltName: Full	odorant-binding protein antennal	chr2
AFUN016438	1.5			3796.1	1407.5	8807.8	3884	7051.6	3923.3	SRPN2	Serine protease inhibitor 27A; Short	serine protease inhibitor (serpin)	chr3
AFUN016436	1.6			2935.7	1663.1	6298.4	2632.8	4277.3	2612	SRPN1	Serine protease inhibitor 27A; Short	serine protease inhibitor (serpin)	chr3
AFUN005194	1.9			1185.4	736.3	7659.9	2666.3	4924.2	3275.7	SRPN5	Leukocyte elastase inhibitor; AltName: Full	Serine protease inhibitor (serpin) 5	chr2
AFUN011295	1.8			4601.8	2568.7	13310.1	4986.1	9646.4	6189.8	SRPN9	Leukocyte elastase inhibitor; AltName: Full	serine protease inhibitor (serpin) 9	chr2
AFUN004265	1.8			1244.5	1860.7	4574	1718.9	3421.4	2960.2	AFUN004265	Solute carrier organic anion transporter family member 5A1; AltName: Full	Solute carrier organic anion transporter family member	chr3
AFUN011515	1.6			1471.3	1556.6	4492.4	1888.1	2961.3	1432.3	TPX4	Peroxiredoxin-6	Thioredoxin peroxidase 4	chr3
AFUN018693	1.6			1636.7	986	4044.7	1684.6	2776.2	1755.5	AFUN018693	Peroxiredoxin-6	Thioredoxin peroxidase 4	chr3
AFUN004354	1.8			399.3	330.5	3764.2	1387.4	2724.1	1587.6	AFUN004354	UDP-glucuronosyltransferase 1-8; Short	UDP-glucuronosyltransferase	chr2
AFUN003595	1.5			9257.7	5854.8	22259.9	9933.8	16946	8312.4	AFUN003595	Xanthine dehydrogenase; Short	xanthine dehydrogenase/oxidase	chr2
AFUN016507	1.7			1786.5	474.1	1475.6	598.8	978.2	1195.4	AFUN016507	Venom carboxylesterase-6; AltName: Allergen	Carboxylesterase	chr3
AFUN000508	1.7			169	93.1	684	272.8	460.9	314	AFUN000508	Solute carrier family 2, facilitated glucose transporter member 1; AltName: Full	Solute carrier family 2, facilitated glucose transporter member 1	chr3
AFUN019517	1.7			17.9	8.6	10.8	4.3	8.2	5.6	AFUN019517	Cytochrome P450 4C1; AltName: Full	Cytochrome P450 4C1	chr2
AFUN006288	1.5			3123.9	2464.4	6039.6	2639.9	3980.8	5666.8	AFUN006288	Glycine dehydrogenase (decarboxylating), mitochondrial; AltName: Full	Glycine dehydrogenase (decarboxylating), mitochondrial	chr2
AFUN019719	1.7			45.3	113.2	143.3	55.5	91.7	63.1	AFUN019719	Solute carrier organic anion transporter family member 3A1; AltName: Full	Solute carrier organic anion transporter family member 3A1	chr2
AFUN002908	1.6			1513.5	1246.4	7610.7	3268.3	5334.1	3560.1	AFUN002908	Lipase member I; Short	Lipase member I	chr2
AFUN002911	1.8			211.5	264.3	577.7	212.2	442.2	323	AFUN002911	Lipase member H; Flags: Precursor	Lipase member H	chr2
AFUN019724	1.6			6921.6	15374.1	10852.7	4503.6	8034.8	4013.8	AFUN019724	UDP-glucuronosyltransferase 2B17; Short	UDP-glucuronosyltransferase 2B17	chr2
AFUN016354			1.52563	58.1921	54.7449	51.3818	24.0546	51.3241	41.9521	AFUN016354	Xanthine dehydrogenase 1; Short	aldehyde oxidase	chr3
AFUN018713			1.52114	584.99	441.139	977.061	506.678	1077.89	410.068	AFUN018713	Esterase FE4; AltName: Full	Carboxylic ester hydrolase	chr3
AFUN002639			1.54226	4071.08	4435.87	6519.22	3391.53	7315.23	3617.86	AFUN002639	Exostosin-1; AltName: Full	glucuronyl/N-acetylglucosaminyl transferase EXT1	chr3
AFUN000619			1.64415	312.684	354.711	1148.37	543.21	1249.06	501.168	GRX2	Thioredoxin domain-containing protein 17; AltName: Full	glutaredoxin	chr2
AFUN010729			1.59112	1376.4	1210.31	2949.67	1331.01	2961.81	1466.32	AFUN010729	Glycoprotein-N-acetylgalactosamine 3-beta-galactosyltransferase 1; AltName: Full	Glycoprotein-N-acetylgalactosamine 3-beta-galactosyltransferase 1	chr2
AFUN008393			1.68343	52.6215	55.3026	86.3941	50.1876	118.158	71.5074	AFUN008393		Gustatory receptor	chr2
AFUN000474			1.7022	49.6782	89.9277	101.303	52.4818	124.937	57.119	Gr25	Gustatory receptor for sugar taste 43a	gustatory receptor	chr3
AFUN004164			1.55622	102.441	111.59	147.67	84.7826	184.523	88.2829	Gr52	Putative gustatory receptor 28b	gustatory receptor	chr2
AFUN015887			1.58273	168.706	244.298	614.885	312.601	691.943	328.874	Gr10	Gustatory receptor 68a	gustatory receptor	chr2
AFUN009140			1.51527	2554.45	2503.75	3299.53	1863.83	3949.76	1838.57	AFUN009140	Histone-lysine N-methyltransferase pr-set7; AltName: Full	histone-lysine N-methyltransferase SETD8	chr3
AFUN005222			1.61263	41.5303	40.5666	85.7292	40.3177	90.9295	57.417	Or50		Odorant receptor	chr2
AFUN015942			1.9158	66.8425	57.8085	165.136	78.3351	209.884	89.1401	Or55	Odorant receptor 45b	Odorant receptor	chr2
AFUN015994			1.68586	24.596	38.5818	149.977	74.4897	175.627	106.62	Or342		odorant receptor	chr3
AFUN015941			1.69817	146.083	160.519	249.544	141.123	335.159	198.719	Or16	Odorant receptor 45a	odorant receptor	chr2
AFUN015968			1.59234	65.8341	73.18	133.697	80.7186	179.756	90.6045	Or357		odorant receptor	chr2
AFUN015969			1.54845	93.2483	85.6316	131.932	59.7928	129.485	59.9869	Or53	Odorant receptor 49b	odorant receptor	chr2
AFUN022087			1.56006	24.8155	20.7563	25.7735	13.1932	28.7847	25.5059	AFUN022087	General odorant-binding protein 66; Flags: Precursor	odorant-binding protein	chr3
AFUN000119			1.5335	760.188	1043.4	1362.36	749.343	1607.08	995.51	AFUN000119	Solute carrier organic anion transporter family member 3A1; AltName: Full	solute carrier organic anion transporter family member	chr2
AFUN016207			1.74856	170.545	346.226	852.464	406.265	993.489	456.773	AFUN016207	Sulfotransferase family cytosolic 1B member 1; Short	sulfotransferase	chr3
AFUN016205			1.5155	395.658	453.814	2304.56	1040.44	2205.18	1364.05	AFUN016205	Sulfotransferase family cytosolic 1B member 1; Short	sulfotransferase	chr3
AFUN018708			1.60393	78.3456	60.8141	471.31	226.056	507.076	336.548	AFUN018708	UDP-glucuronosyltransferase 2B1; Short	UDP-glucuronosyltransferase 2B1	chr3
AFUN009146			1.65706	3876.78	4185.29	7802.71	4521.44	10478.3	3555.34	AFUN009146	Chymotrypsin-1; AltName: Full	Chymotrypsin-1	chr3
AFUN009141			1.59446	10810.2	8348.86	13947.1	6862.85	15303.5	6987.01	AFUN009141	Vesicle-fusing ATPase 1; AltName: Full	Vesicle-fusing ATPase 1	chr3
AFUN016210			1.69508	104.892	194.102	298.54	139.809	331.436	174.732	AFUN016210	Sulfotransferase family cytosolic 1B member 1; Short	Sulfotransferase family cytosolic 1B member 1	chr3
AFUN008446		1.59668		2.2716	4.69483	6.10433	1.77862	4.98799	1.28667	AFUN008446	Pupal cuticle protein; Flags: Precursor	cuticular protein RR-1 family	chr3
AFUN020892		1.58227		2.21967	1.89002	26.4116	16.478	15.6822	23.3299	AFUN020892	Flexible cuticle protein 12; Flags: Precursor	cuticular protein RR-1 family	chr3
AFUN009933		1.58399		5.40263	2.16267	16	1.59713	2	4.41355	AFUN009933	Cuticle protein 19; AltName: Full	cuticular protein RR-1 family	chr3
AFUN001383		1.67778		425.519	1577.1	4625.82	2074.82	2590.27	2388.23	CYP9J5	Probable cytochrome P450 9f2; AltName: Full	Cytochrome P450	chr3
AFUN021947		1.53467		11.0315	5.97516	41.6122	24.3156	25.4741	58.5665	AFUN021947	Cationic trypsin; AltName: Full	trypsin-alpha	chr3
AFUN018880		1.57656		381.107	298.517	2692.07	1458.2	1604.23	1539.72	AFUN018880	Alcohol dehydrogenase class-3; AltName: Full	Alcohol dehydrogenase class-3	chr3
AFUN019378		1.67602		17.5116	2.64192	5.28474	4	4.03572	6.88216	AFUN019378	Cytochrome P450 4c21; AltName: Full	Cytochrome P450	chr2
