# Supplementary material for: Genomic Drivers of Pyrethroid Resistance Escalation in the Malaria Vector Anopheles funestus Across Africa
Source: Mol Biol Evol. 2025 Oct 24;42(10):msaf251. doi: 10.1093/molbev/msaf251 (PMC12550562; doi:10.1093/molbev/msaf251)
Supplement: msaf251_Supplementary_Data [file msaf251_supplementary_data.zip › Table_S5.xlsx]

## Sheet: SNPs
Table S5. Non-synonymous polymorphisms associated with selective sweeps in An. funestus across Africa.
CHROM	POS	REF	ALT	effect	impact	dna	aa	geneID	commonName	Cmr.Mib.14.freq	Cmr.Mib.22.freq	Uga.Tor.14.freq	Uga.Tor.22.freq	Uga.Myg.22.freq	Gha.Obu.14.freq	Gha.Obu.22.freq	Mwi.Chi.14.freq	Mwi.Chi.22.freq	FANG.freq	FUMOZ.freq	Cmr.Mib.14.dp	Cmr.Mib.22.dp	Uga.Tor.14.dp	Uga.Tor.22.dp	Uga.Myg.22.dp	Gha.Obu.14.dp	Gha.Obu.22.dp	Mwi.Chi.14.dp	Mwi.Chi.22.dp	FANG.dp	FUMOZ.dp	Cmr.Mib.14.pval	Cmr.Mib.22.pval	Uga.Tor.14.pval	Uga.Tor.22.pval	Uga.Myg.22.pval	Gha.Obu.14.pval	Gha.Obu.22.pval	Mwi.Chi.14.pval	Mwi.Chi.22.pval	FANG.pval	FUMOZ.pval	Cmr.Mib.14.gt	Cmr.Mib.22.gt	Uga.Tor.14.gt	Uga.Tor.22.gt	Uga.Myg.22.gt	Gha.Obu.14.gt	Gha.Obu.22.gt
AfunF3_2	8641285	T	A	missense_variant	MODERATE	3299A>T	His1100Leu	AFUN021913	Catepsin F	0.16	0.7273	0.907	0.6667	0.8684	0.1071	0	0	0	0	0	25	11	43	90	38	28	63	12	68	35	42	0.054928	0.000516	2.6872e-20	1.8651e-25	1.3966e-16	0.11818	1	1	1	1	1	0/0	0/1	2024-01-01	0/1	2024-01-01	0/0	0/0
AfunF3_2	8641309	T	C	missense_variant	MODERATE	3275A>G	Glu1092Gly	AFUN021913	Catepsin F	0.1579	0.3636	0.0976	0.1494	0.1304	0.1034	0.0893	0	0.0145	0	0	19	11	41	87	46	29	56	11	69	36	43	0.11486	0.045113	0.0579	7.5275e-05	0.013136	0.11842	0.028473	1	0.5	1	1	0/0	0/1	0/0	0/1	0/1	0/0	0/1
AfunF3_2	8637578	T	G	missense_variant	MODERATE	5995A>C	Asn1999His	AFUN021913	Catepsin F	0.0435	0.7273	0.9062	0.5795	0.7551	0	0.087	0	0.1358	0	0	23	11	32	88	49	25	69	19	81	20	28	0.5	0.000516	3.5714e-15	1.282e-20	6.8376e-17	1	0.013952	1	0.00033953	1	1	0/0	0/1	2024-01-01	0/1	2024-01-01	0/0	0/1
AfunF3_2	8536890	T	A	missense_variant	MODERATE	616A>T	Met206Leu	AFUN015787	CE_AFUN015787	0.7143	0.1429	0.0526	0.0112	0.027	0.0244	0.0149	0	0.0106	0.0909	0	35	7	38	89	37	41	67	17	94	33	31	2.8437e-11	0.5	0.24667	0.5	0.5	0.5	0.5	1	0.5	0.11923	1	0/1	0/0	0/0	0/0	0/0	0/0	0/0
AfunF3_2	8536173	C	T	missense_variant	MODERATE	1333G>A	Ala445Thr	AFUN015787	CE_AFUN015787	0.0217	0	1	0.5217	0.5882	0	0	0	0	0	0	46	3	10	23	17	43	73	15	88	44	36	0.5	1	5.4125e-06	3.4748e-05	0.00014831	1	1	1	1	1	1	0/0	0/0	2024-01-01	0/1	0/1	0/0	0/0
AfunF3_2	8536185	C	T	missense_variant	MODERATE	1321G>A	Val441Met	AFUN015787	CE_AFUN015787	0.0213	0	NA	0.5455	0.4167	0	0	0	0	0	0	47	3	NA	22	12	45	73	12	87	42	34	0.5	1	NA	3.066e-05	0.018634	1	1	1	1	1	1	0/0	0/0	./.	0/1	0/1	0/0	0/0
AfunF3_2	8537112	G	C	missense_variant	MODERATE	394C>G	Leu132Val	AFUN015787	CE_AFUN015787	0	0	0	0	0	0.3793	0.3448	0	0	0	0	42	4	32	64	36	29	29	24	73	14	37	1	1	1	1	1	0.00015195	0.00038387	1	1	1	1	0/0	0/0	0/0	0/0	0/0	0/1	0/1
AfunF3_2	8539450	T	A	missense_variant	MODERATE	1440A>T	Arg480Ser	AFUN015793	CE_AFUN015793	0.2333	0.7143	0.973	0.7634	0.9412	0.5	0.4167	0	0.04	0	0	60	7	37	93	68	24	24	20	75	46	36	2.5912e-05	0.01049	2.1762e-20	3.926e-32	1.7293e-34	3.8815e-05	0.00029985	1	0.12248	1	1	0/1	0/1	2024-01-01	2024-01-01	2024-01-01	0/1	0/1
AfunF3_2	8539514	G	C	missense_variant	MODERATE	1376C>G	Ser459Cys	AFUN015793	CE_AFUN015793	0.0312	0.4167	0.2308	0.2389	0.2468	0	0	0	0.1	0	0	64	12	65	113	77	32	14	27	70	44	32	0.24803	0.018634	1.2266e-05	1.276e-09	5.3783e-07	1	1	1	0.006675	1	1	0/0	0/1	0/1	0/1	0/1	0/0	0/0
AfunF3_2	8540672	G	A	missense_variant	MODERATE	218C>T	Thr73Met	AFUN015793	CE_AFUN015793	0.0192	0.4	0.3913	0.3457	0.4521	0	0	0	0	0	0	52	10	69	162	73	50	96	17	113	58	27	0.5	0.043344	3.1039e-10	4.2989e-20	1.0403e-12	1	1	1	1	1	1	0/0	0/1	0/1	0/1	0/1	0/0	0/0
AfunF3_2	8539499	T	G	missense_variant	MODERATE	1391A>C	Gln464Pro	AFUN015793	CE_AFUN015793	0.0164	0.3636	0.1695	0.1927	0.2051	0	0	0	0	0	0	61	11	59	109	78	32	18	24	73	39	34	0.5	0.045113	0.00064469	1.6435e-07	6.484e-06	1	1	1	1	1	1	0/0	0/1	0/1	0/1	0/1	0/0	0/0
AfunF3_2	8539518	G	T	missense_variant	MODERATE	1372C>A	Leu458Ile	AFUN015793	CE_AFUN015793	0.0159	0.4444	0.2462	0.2432	0.2532	0	0	0	0.0845	0	0	63	9	65	111	79	32	16	26	71	44	32	0.5	0.041176	5.333e-06	1.2304e-09	2.4079e-07	1	1	1	0.013999	1	1	0/0	0/1	0/1	0/1	0/1	0/0	0/0
AfunF3_2	8539498	T	A	missense_variant	MODERATE	1392A>T	Gln464His	AFUN015793	CE_AFUN015793	0	0.3333	0.1552	0.1818	0.2152	0	0	0	0	0	0	61	9	58	110	79	32	17	24	70	38	34	1	0.10294	0.0013968	3.6915e-07	2.9116e-06	1	1	1	1	1	1	0/0	0/0	0/1	0/1	0/1	0/0	0/0
AfunF3_2	8539970	G	T	missense_variant	MODERATE	920C>A	Ser307Tyr	AFUN015793	CE_AFUN015793	0	0.8889	0.7959	0.65	0.8333	0	0	0	0	0	0.0263	47	9	49	120	72	26	22	17	58	36	38	1	0.00020568	2.466e-18	1.4393e-32	7.6336e-29	1	1	1	1	1	0.5	0/0	2024-01-01	2024-01-01	0/1	2024-01-01	0/0	0/0
AfunF3_2	8533090	C	A	missense_variant	MODERATE	100G>T	Val34Leu	AFUN015786	CYP6AA1	0.4138	0.1429	0	0	0	0	0	0	0	0	0	58	8	38	100	45	64	85	13	83	47	42	2.9186e-09	0.5	1	1	1	1	1	1	1	1	1	0/1	0/0	0/0	0/0	0/0	0/0	0/0
AfunF3_2	8532988	C	T	missense_variant	MODERATE	202G>A	Ala68Thr	AFUN015786	CYP6AA1	0.0933	0	0.0227	0.0323	0	0.3143	0.4756	0	0	0	0	75	8	44	93	49	70	82	19	64	52	34	0.0067346	1	0.5	0.12297	1	3.2454e-08	4.5064e-15	1	1	1	1	0/1	0/0	0/0	0/0	0/0	0/1	0/1
AfunF3_2	8532148	C	T	missense_variant	MODERATE	1042G>A	Asp348Asn	AFUN015786	CYP6AA1	0.0278	0	0	0	0	0.38	0.4953	0.1176	0.2286	0	0.0385	72	14	40	92	44	50	107	17	70	38	26	0.24825	1	1	1	1	2.2975e-07	1.8692e-20	0.24242	5.8055e-06	1	0.5	0/0	0/0	0/0	0/0	0/0	0/1	0/1
AfunF3_2	8534529	G	C	missense_variant	MODERATE	968C>G	Thr323Ser	AFUN015785	CYP6AA2	0.1408	0	0	0.025	0	0.3333	0.2419	0	0.0282	0	0	71	8	44	80	39	36	62	10	71	43	32	0.00069515	1	1	0.24843	1	8.1472e-05	1.1665e-05	1	0.24823	1	1	0/1	0/0	0/0	0/0	0/0	0/1	0/1
AfunF3_2	8535489	A	G	missense_variant	MODERATE	8T>C	Val3Ala	AFUN015785	CYP6AA2	0.0465	0.625	1	0.7978	1	0.2759	0.1846	0	0.0115	0.087	0	43	8	38	89	46	29	65	18	87	23	25	0.24706	0.012821	1.4508e-22	5.072e-33	2.4343e-27	0.0022392	0.00013976	1	0.5	0.24444	1	0/0	0/1	2024-01-01	2024-01-01	2024-01-01	0/1	0/1
AfunF3_2	8535394	G	A	missense_variant	MODERATE	103C>T	Pro35Ser	AFUN015785	CYP6AA2	0.0196	0.7143	1	0.835	1	0	0	0	0	0	0	51	7	57	103	40	38	62	19	85	44	34	0.5	0.01049	6.4572e-34	3.3259e-41	9.3017e-24	1	1	1	1	1	1	0/0	0/1	2024-01-01	2024-01-01	2024-01-01	0/0	0/0
AfunF3_2	8533939	G	A	missense_variant	MODERATE	1493C>T	Ser498Leu	AFUN015785	CYP6AA2	0	1	0.9833	0.7386	1	0	0	0	0	0	0	78	8	60	88	46	65	106	25	61	50	39	1	7.77e-05	6.3137e-34	6.3914e-29	2.4343e-27	1	1	1	1	1	1	0/0	2024-01-01	2024-01-01	0/1	2024-01-01	0/0	0/0
AfunF3_2	8571022	G	A	missense_variant	MODERATE	103C>T	His35Tyr	AFUN015714	CYP6AD1	0.0357	NA	0.9714	0.7455	0.9333	0	0	0	0	0	0	28	NA	35	110	45	34	55	8	64	16	36	0.5	NA	3.2089e-19	1.5779e-36	1.6658e-22	1	1	1	1	1	1	0/0	./.	2024-01-01	0/1	2024-01-01	0/0	0/0
AfunF3_2	8566157	C	T	missense_variant	MODERATE	718G>A	Val240Ile	AFUN015802	CYP6P1	0.3438	0	0	0.0235	0	0.8529	0.8451	0	0	0	0	32	9	42	85	30	34	71	24	72	46	36	0.00017351	1	1	0.24852	1	2.0235e-14	3.7577e-29	1	1	1	1	0/1	0/0	0/0	0/0	0/0	2024-01-01	2024-01-01
AfunF3_2	8566836	C	G	missense_variant	MODERATE	39G>C	Leu13Phe	AFUN015802	CYP6P1	0.0385	0.875	1	0.825	0.9535	0	0	0	0	0	0	26	8	46	80	43	32	60	22	66	33	43	0.5	0.00029138	2.4343e-27	1.8934e-31	1.4915e-22	1	1	1	1	1	1	0/0	2024-01-01	2024-01-01	2024-01-01	2024-01-01	0/0	0/0
AfunF3_2	8565491	G	C	missense_variant	MODERATE	1315C>G	Leu439Val	AFUN015802	CYP6P1	0	0	0	0	0	0.7097	0.8676	0	0	0	0	40	7	39	84	46	31	68	18	90	32	32	1	1	1	1	1	5.875e-10	2.7117e-29	1	1	1	1	0/0	0/0	0/0	0/0	0/0	0/1	2024-01-01
AfunF3_2	8561152	C	T	missense_variant	MODERATE	889G>A	Glu297Lys	AFUN020895	CYP6P4a	0.0556	0.1176	0.4643	0.3925	0.5088	0	0.0044	0	0	0	0	36	17	56	107	57	80	229	25	81	74	45	0.24648	0.24242	3.2889e-10	1.4711e-15	1.4722e-11	1	0.5	1	1	1	1	0/0	0/0	0/1	0/1	0/1	0/0	0/0
AfunF3_2	8561158	T	C	missense_variant	MODERATE	883A>G	Lys295Glu	AFUN020895	CYP6P4a	0.0526	0.125	0.4828	0.3883	0.5091	0	0.0044	0	0.0137	0	0	38	16	58	103	55	78	225	25	73	80	46	0.24667	0.24194	4.3658e-11	8.0309e-15	3.4899e-11	1	0.5	1	0.5	1	1	0/0	0/0	0/1	0/1	0/1	0/0	0/0
AfunF3_2	8561189	G	T	missense_variant	MODERATE	852C>A	Asp284Glu	AFUN020895	CYP6P4a	0.0238	0.4	0	0	0	0.1235	0.1712	0	0.0141	0	0	42	15	45	99	57	81	222	25	71	75	45	0.5	0.0084291	1	1	1	0.00072689	6.4376e-13	1	0.5	1	1	0/0	0/1	0/0	0/0	0/0	0/1	0/1
AfunF3_2	8561535	T	C	missense_variant	MODERATE	506A>G	His169Arg	AFUN020895	CYP6P4a	0.0238	0.2632	0.6731	0.539	0.7821	0	0	0	0	0	0	42	19	52	141	78	95	191	14	96	61	34	0.5	0.023166	3.7678e-15	9.6969e-30	4.4021e-28	1	1	1	1	1	1	0/0	0/1	0/1	0/1	2024-01-01	0/0	0/0
AfunF3_2	8561380	C	A	missense_variant	MODERATE	661G>T	Val221Leu	AFUN020895	CYP6P4a	0	0	0	0	0.0169	0.8113	0.8808	0	0	0	0	26	8	37	102	59	53	151	18	73	43	46	1	1	1	1	0.5	2.0375e-20	2.0677e-66	1	1	1	1	0/0	0/0	0/0	0/0	0/0	2024-01-01	2024-01-01
AfunF3_2	8561381	C	A	missense_variant	MODERATE	660G>T	Met220Ile	AFUN020895	CYP6P4a	0	0	0	0	0.0167	0.8269	0.8742	0	0	0	0	27	8	37	101	60	52	151	16	73	43	45	1	1	1	1	0.5	1.0955e-20	1.85e-65	1	1	1	1	0/0	0/0	0/0	0/0	0/0	2024-01-01	2024-01-01
AfunF3_2	8563541	C	T	missense_variant	MODERATE	889G>A	Glu297Lys	AFUN019365	CYP6P4b	0.0667	0	0.3462	0.2841	0.2857	0	0	0	0	0	0	15	15	26	88	42	21	53	22	82	24	41	0.5	1	0.00084928	4.0783e-09	9.7866e-05	1	1	1	1	1	1	0/0	0/0	0/1	0/1	0/1	0/0	0/0
AfunF3_2	8563547	T	C	missense_variant	MODERATE	883A>G	Lys295Glu	AFUN019365	CYP6P4b	0.0588	0	0.3929	0.2717	0.2955	0	0	0	0	0	0	17	14	28	92	44	22	46	22	79	24	42	0.5	1	0.00014422	4.5098e-09	4.324e-05	1	1	1	1	1	1	0/0	0/0	0/1	0/1	0/1	0/0	0/0
AfunF3_2	8563567	A	T	missense_variant	MODERATE	863T>A	Ile288Asn	AFUN019365	CYP6P4b	0	0.2353	0.6562	0.4898	0.7083	0	0.0513	0	0.0225	0.0741	0	16	17	32	98	48	20	39	26	89	27	41	1	0.05132	3.1387e-09	1.5597e-18	4.5188e-15	1	0.24675	1	0.24859	0.24528	1	0/0	0/0	0/1	0/1	0/1	0/0	0/0
AfunF3_2	8563578	G	T	missense_variant	MODERATE	852C>A	Asp284Glu	AFUN019365	CYP6P4b	0	0.3333	0	0.0102	0	0.3333	0.641	0	0.0333	0	0	14	18	34	98	48	18	39	24	90	24	40	1	0.0095308	1	0.5	1	0.0095308	8.8326e-11	1	0.12291	1	1	0/0	0/1	0/0	0/0	0/0	0/1	0/1
AfunF3_2	8558473	C	G	missense_variant	MODERATE	40G>C	Val14Leu	AFUN015888	CYP6P5	0.0256	0.6667	0.9778	0.7798	0.8621	0.0116	0	0	0.0395	0	0	39	6	45	109	58	86	196	16	76	52	33	0.5	0.030303	4.4304e-25	7.3014e-39	9.3525e-25	0.5	1	1	0.12252	1	1	0/0	0/1	2024-01-01	2024-01-01	2024-01-01	0/0	0/0
AfunF3_2	8545877	C	G	missense_variant	MODERATE	273G>C	Glu91Asp	AFUN015792	CYP6P9a	0.1111	1	1	0.7723	1	0.7568	0.9259	0	0.131	0	0	36	5	41	101	39	37	27	21	84	38	29	0.056777	0.0039683	2.3541e-24	1.0397e-35	3.6742e-23	6.3095e-13	2.0853e-13	1	0.00034427	1	1	0/0	2024-01-01	2024-01-01	2024-01-01	2024-01-01	2024-01-01	2024-01-01
AfunF3_2	8545648	A	G	missense_variant	MODERATE	502T>C	Tyr168His	AFUN015792	CYP6P9a	0.0244	0.875	0.8462	0.7609	0.9778	0	0	0	0	0	0	41	8	39	92	45	40	24	24	83	34	27	0.5	0.0006993	2.9926e-16	1.2631e-31	4.4304e-25	1	1	1	1	1	1	0/0	2024-01-01	2024-01-01	2024-01-01	2024-01-01	0/0	0/0
AfunF3_2	8544610	A	G	missense_variant	MODERATE	1484T>C	Ile495Thr	AFUN015792	CYP6P9a	0	0	0	0	0	0.093	0.6154	0	0.1635	0	0	52	9	55	85	37	43	39	19	104	41	40	1	1	1	1	1	0.058115	3.1797e-10	1	3.747e-06	1	1	0/0	0/0	0/0	0/0	0/0	0/0	0/1
AfunF3_2	8544626	C	G	missense_variant	MODERATE	1468G>C	Asp490His	AFUN015792	CYP6P9a	0	0	0	0	0	0.0952	0.5294	0	0.1333	0	0	51	8	53	97	38	42	34	16	105	40	39	1	1	1	1	1	0.05801	1.7305e-07	1	3.8397e-05	1	1	0/0	0/0	0/0	0/0	0/0	0/0	0/1
AfunF3_2	8544631	T	G	missense_variant	MODERATE	1463A>C	Lys488Thr	AFUN015792	CYP6P9a	0	0	0	0	0	0.0976	0.5588	0	0.1429	0.0244	0	55	7	53	94	38	41	34	17	98	41	38	1	1	1	1	1	0.0579	5.5375e-08	1	3.7054e-05	0.5	1	0/0	0/0	0/0	0/0	0/0	0/0	0/1
AfunF3_2	8554854	C	T	missense_variant	MODERATE	1075G>A	Val359Ile	AFUN015889	CYP6P9b	0.0312	0.8571	0.8636	0.7087	0.8333	0.5217	0.7656	0	0	0	0	32	7	44	103	42	46	64	13	132	47	44	0.5	0.002331	6.0539e-19	9.9154e-32	5.1164e-17	9.761e-10	2.2511e-22	1	1	1	1	0/0	2024-01-01	2024-01-01	0/1	2024-01-01	0/1	2024-01-01
AfunF3_2	8554698	C	A	missense_variant	MODERATE	1174G>T	Val392Phe	AFUN015889	CYP6P9b	0	0.6667	0.92	0.6346	0.8548	0	0	0	0	0	0	36	9	50	104	62	43	52	8	118	49	33	1	0.0034965	3.1346e-24	2.2013e-27	4.897e-26	1	1	1	1	1	1	0/0	0/1	2024-01-01	0/1	2024-01-01	0/0	0/0
AfunF3_2	8555067	C	T	missense_variant	MODERATE	862G>A	Asp288Asn	AFUN015889	CYP6P9b	0	0	0	0	0	0.7073	0.8444	0	0	0	0	37	9	53	86	49	41	90	18	126	51	44	1	1	1	1	1	6.2804e-13	8.7368e-37	1	1	1	1	0/0	0/0	0/0	0/0	0/0	0/1	2024-01-01
AfunF3_2	8555460	C	A	missense_variant	MODERATE	469G>T	Ala157Ser	AFUN015889	CYP6P9b	0	0	0	0	0	0.5455	0.7931	0	0	0	0	20	11	51	94	54	33	58	10	136	41	38	1	1	1	1	1	1.5143e-07	1.7324e-21	1	1	1	1	0/0	0/0	0/0	0/0	0/0	0/1	2024-01-01
AfunF3_X	8339775	A	G	missense_variant	MODERATE	328A>G	Ile110Val	AFUN007549	CYP9K1	0	0.0312	0	0.003	0.0489	0	0.1047	0	0.0215	0	0	26	32	112	335	184	42	86	17	93	41	43	1	0.5	1	0.5	0.001767	1	0.001567	1	0.24865	1	1	0/0	0/0	0/0	0/0	0/1	0/0	0/1
AfunF3_X	8339777	C	G	missense_variant	MODERATE	330C>G	Ile110Met	AFUN007549	CYP9K1	0.04	0.0286	0	0	0	0	0	0	0.1087	0	0	25	35	108	346	195	42	92	16	92	41	43	0.5	0.5	1	1	1	1	1	1	0.00075448	1	1	0/0	0/0	0/0	0/0	0/0	0/0	0/0
AfunF3_X	8339871	G	A	missense_variant	MODERATE	424G>A	Val142Met	AFUN007549	CYP9K1	0	0.0312	0	0	0.0217	0	0.1928	0.0769	0	0	0	29	32	114	332	184	27	83	13	93	28	36	1	0.5	1	1	0.06148	1	6.8648e-06	0.5	1	1	1	0/0	0/0	0/0	0/0	0/0	0/0	0/1
AfunF3_X	8339929	G	C	missense_variant	MODERATE	482G>C	Ser161Thr	AFUN007549	CYP9K1	0	0	0	0	0	0	0	0	0.101	0	0	18	33	109	322	179	25	89	18	99	29	30	1	1	1	1	1	1	1	1	0.00076909	1	1	0/0	0/0	0/0	0/0	0/0	0/0	0/0
AfunF3_X	8339973	A	C	missense_variant	MODERATE	526A>C	Ser176Arg	AFUN007549	CYP9K1	0	0	0.0095	0	0	0	0	0	0.125	0	0	17	31	105	296	152	29	67	16	88	39	30	1	1	0.5	1	1	1	1	1	0.00035014	1	1	0/0	0/0	0/0	0/0	0/0	0/0	0/0
AfunF3_X	8340081	A	G	missense_variant	MODERATE	634A>G	Thr212Ala	AFUN007549	CYP9K1	0	0	0	0	0.0719	0	0.1477	0	0.022	0	0	20	21	119	297	167	30	88	14	91	30	40	1	1	1	1	0.00019895	1	7.5722e-05	1	0.24862	1	1	0/0	0/0	0/0	0/0	0/1	0/0	0/1
AfunF3_X	8340094	A	T	missense_variant	MODERATE	647A>T	Tyr216Phe	AFUN007549	CYP9K1	0	0	0	0	0.0818	0	0.1474	0	0.0109	0	0	22	18	111	299	159	37	95	15	92	32	39	1	1	1	1	9.4557e-05	1	3.6429e-05	1	0.5	1	1	0/0	0/0	0/0	0/0	0/1	0/0	0/1
AfunF3_X	8340118	A	T	missense_variant	MODERATE	671A>T	Asn224Ile	AFUN007549	CYP9K1	0	0	0	0	0	0	0.069	0	0.0109	0	0	28	21	125	281	156	34	87	13	92	32	39	1	1	1	1	1	1	0.014279	1	0.5	1	1	0/0	0/0	0/0	0/0	0/0	0/0	0/1
AfunF3_X	8340125	A	T	missense_variant	MODERATE	678A>T	Glu226Asp	AFUN007549	CYP9K1	0	0	0	0	0.0305	0	0.0864	0	0	0	0	28	21	123	291	164	34	81	12	97	33	39	1	1	1	1	0.030299	1	0.0068253	1	1	1	1	0/0	0/0	0/0	0/0	0/1	0/0	0/1
AfunF3_X	8340138	C	A	missense_variant	MODERATE	691C>A	Leu231Ile	AFUN007549	CYP9K1	0.0606	0	0.008	0	0	0	0	0	0.1494	0.0294	0	33	28	125	298	156	32	84	13	87	34	41	0.24615	1	0.5	1	1	1	1	1	7.5275e-05	0.5	1	0/0	0/0	0/0	0/0	0/0	0/0	0/0
AfunF3_X	8340171	A	G	missense_variant	MODERATE	724A>G	Ile242Val	AFUN007549	CYP9K1	0	0	0	0	0.0135	0	0.1059	0	0.1327	0	0	30	28	134	275	148	37	85	12	98	37	44	1	1	1	1	0.24915	1	0.0015627	1	7.9774e-05	1	1	0/0	0/0	0/0	0/0	0/0	0/0	0/1
AfunF3_X	8340173	A	G	missense_variant	MODERATE	726A>G	Ile242Met	AFUN007549	CYP9K1	0	0	0	0	0.013	0	0.0964	0	0.1368	0	0	29	26	133	272	154	35	83	15	95	38	45	1	1	1	1	0.24919	1	0.0032735	1	7.8634e-05	1	1	0/0	0/0	0/0	0/0	0/0	0/0	0/1
AfunF3_X	8340238	T	C	missense_variant	MODERATE	791T>C	Met264Thr	AFUN007549	CYP9K1	0	0	0	0	0	0	0	0	0.0899	0	0	26	26	134	244	127	33	63	20	89	52	41	1	1	1	1	1	1	1	1	0.0033145	1	1	0/0	0/0	0/0	0/0	0/0	0/0	0/0
AfunF3_X	8340249	G	A	missense_variant	MODERATE	802G>A	Ala268Thr	AFUN007549	CYP9K1	0	0	0	0	0.0652	0	0.0938	0	0	0	0	26	27	134	262	138	35	64	19	95	51	39	1	1	1	1	0.0017072	1	0.013824	1	1	1	1	0/0	0/0	0/0	0/0	0/1	0/0	0/1
AfunF3_X	8340364	G	A	missense_variant	MODERATE	917G>A	Gly306Glu	AFUN007549	CYP9K1	0	0	0	0.0039	0	0	0.0139	0	0.1216	0	0	19	39	103	256	128	31	72	20	74	42	27	1	1	1	0.5	1	1	0.5	1	0.0015086	1	1	0/0	0/0	0/0	0/0	0/0	0/0	0/0
AfunF3_X	8340367	C	A	missense_variant	MODERATE	920C>A	Thr307Asn	AFUN007549	CYP9K1	0	0	0	0	0	0	0	0	0.0789	0	0	19	36	103	260	122	31	70	20	76	43	28	1	1	1	1	1	1	1	1	0.014104	1	1	0/0	0/0	0/0	0/0	0/0	0/0	0/0
AfunF3_X	8340709	G	A	missense_variant	MODERATE	979G>A	Val327Ile	AFUN007549	CYP9K1	0.037	0	0	0	0	0.0938	0.1311	0	0	0	0	27	27	108	295	141	32	61	14	70	55	37	0.5	1	1	1	1	0.11905	0.0030583	1	1	1	1	0/0	0/0	0/0	0/0	0/0	0/0	0/1
AfunF3_X	8340795	G	C	missense_variant	MODERATE	1065G>C	Glu355Asp	AFUN007549	CYP9K1	0	0	0	0	0	0	0	0	0.0909	0	0	35	30	120	263	127	33	63	15	88	50	40	1	1	1	1	1	1	1	1	0.003308	1	1	0/0	0/0	0/0	0/0	0/0	0/0	0/0
AfunF3_X	8341091	G	C	missense_variant	MODERATE	1361G>C	Gly454Ala	AFUN007549	CYP9K1	0.069	0.9615	1	0.946	0.9925	0.16	0.0164	0.25	0.2927	0.05	0.4444	29	26	102	278	133	25	61	12	82	60	27	0.24561	5.4444e-14	6.9709e-61	6.7044e-142	2.3123e-77	0.054928	0.5	0.1087	8.282e-09	0.12185	5.0681e-05	0/0	2024-01-01	2024-01-01	2024-01-01	2024-01-01	0/0	0/0
AfunF3_X	8341132	A	T	missense_variant	MODERATE	1402A>T	Thr468Ser	AFUN007549	CYP9K1	0	0	0	0	0	0	0	0	0.1053	0	0	33	23	104	263	134	22	53	11	76	59	29	1	1	1	1	1	1	1	1	0.0032091	1	1	0/0	0/0	0/0	0/0	0/0	0/0	0/0
AfunF3_X	8341257	C	G	missense_variant	MODERATE	1527C>G	Ile509Met	AFUN007549	CYP9K1	0	0	0	0	0.0067	0	0	0	0.0843	0	0	27	34	128	289	149	29	61	15	83	66	44	1	1	1	1	0.5	1	1	1	0.0068485	1	1	0/0	0/0	0/0	0/0	0/0	0/0	0/0
AfunF3_X	8341330	C	G	missense_variant	MODERATE	1600C>G	Pro534Ala	AFUN007549	CYP9K1	0	0	0	0	0	0	0	0	0.1045	0	0	34	35	126	265	130	27	66	18	67	69	39	1	1	1	1	1	1	1	1	0.0066257	1	1	0/0	0/0	0/0	0/0	0/0	0/0	0/0
AfunF3_2	23240685	A	T	missense_variant	MODERATE	98T>A	Val33Glu	AFUN008426	GSTU2	0	0.5	0.1212	0.1786	0.1538	0	0.0484	0.2143	0.1449	0	0	21	6	33	84	52	39	62	14	69	44	36	1	0.090909	0.056777	1.5383e-05	0.0029216	1	0.12195	0.11111	0.00068782	1	1	0/0	0/0	0/0	0/1	0/1	0/0	0/0
AfunF3_2	23240782	G	T	missense_variant	MODERATE	67C>A	Gln23Lys	AFUN008426	GSTU2	0.0357	0.2857	0	0.0133	0	0	0	0.1739	0.1642	0	0	28	7	38	75	41	33	58	23	67	43	43	0.5	0.23077	1	0.5	1	1	1	0.054264	0.00031263	1	1	0/0	0/0	0/0	0/0	0/0	0/0	0/0
AfunF3_2	23240816	C	T	missense_variant	MODERATE	33G>A	Met11Ile	AFUN008426	GSTU2	0	0.2857	0.3514	0.2375	0.3061	0	0.0635	0.2174	0.1571	0	0	31	7	37	80	49	36	63	23	70	39	37	1	0.23077	3.404e-05	5.6767e-07	8.6234e-06	1	0.059512	0.024248	0.00031263	1	1	0/0	0/0	0/1	0/1	0/1	0/0	0/0
AfunF3_2	41345410	T	G	missense_variant	MODERATE	409A>C	Lys137Gln	AFUN011420	GSTD5	0.2903	0.125	0.1951	0.2466	0.1639	0.2727	0.2571	0.2667	0.2222	0.0222	0.4878	31	8	41	73	61	33	70	15	81	45	41	0.00099376	0.5	0.0026808	1.1555e-06	0.0006543	0.001042	1.0894e-06	0.049808	1.3198e-06	0.5	4.3347e-08	0/1	0/0	0/1	0/1	0/1	0/1	0/1
AfunF3_2	41345464	T	G	missense_variant	MODERATE	355A>C	Lys119Gln	AFUN011420	GSTD5	0.1795	0.5	0.1064	0.2471	0.1754	0.3846	0.2727	0.0526	0.3188	0	0.5686	39	6	47	85	57	26	66	19	69	40	51	0.0058219	0.090909	0.027945	1.1652e-07	0.0006345	0.00033576	9.974e-07	0.5	3.2454e-08	1	6.4161e-12	0/1	0/0	0/1	0/1	0/1	0/1	0/1
AfunF3_2	41557602	T	A	missense_variant	MODERATE	626A>T	Tyr209Phe	AFUN016010	GSTD1	0.4839	0.4	0.6176	0.4595	0.5439	0.6296	0.7759	0.8824	0.6104	0	0.9259	31	10	34	111	57	27	59	17	77	50	27	3.2298e-06	0.043344	4.9442e-09	2.3465e-19	1.5588e-12	1.7891e-07	9.4614e-21	7.3277e-08	2.1727e-19	1	2.0853e-13	0/1	0/1	0/1	0/1	0/1	0/1	2024-01-01
AfunF3_2	41557653	C	G	missense_variant	MODERATE	575G>C	Cys192Ser	AFUN016010	GSTD1	0.3871	0.2222	0.3125	0.4059	0.3273	0.1034	0.1579	0	0.1463	0	0	31	9	32	101	55	29	57	15	82	45	25	6.5329e-05	0.23529	0.0004259	2.6853e-15	7.2242e-07	0.11842	0.001388	1	0.00015831	1	1	0/1	0/0	0/1	0/1	0/1	0/0	0/1
AfunF3_2	41557656	C	T	missense_variant	MODERATE	572G>A	Gly191Asp	AFUN016010	GSTD1	0.5312	0.5	0.6176	0.51	0.5556	0.5357	0.8421	0.6875	0.6835	0	1	32	8	34	100	54	28	57	16	79	42	25	4.1013e-07	0.038462	4.9442e-09	7.4099e-20	3.1807e-12	2.3037e-06	2.3901e-23	3.3854e-05	3.2052e-23	1	7.9107e-15	0/1	0/1	0/1	0/1	0/1	0/1	2024-01-01
AfunF3_2	41557665	C	T	missense_variant	MODERATE	563G>A	Ser188Asn	AFUN016010	GSTD1	0.027	0.1111	0.0526	0.0189	0.0189	0.3793	0.45	0.6429	0.1829	0	0.5385	37	9	38	106	53	29	60	14	82	43	26	0.5	0.5	0.24667	0.2488	0.5	0.00015195	1.6571e-10	0.00028986	1.5103e-05	1	5.4595e-06	0/0	0/0	0/0	0/0	0/0	0/1	0/1
AfunF3_2	41557768	T	A	missense_variant	MODERATE	460A>T	Thr154Ser	AFUN016010	GSTD1	0.0667	0.25	0.0227	0.2549	0.2391	0.5517	0.5172	0.5556	0.1594	0	0.6061	30	4	44	102	46	29	58	18	69	33	33	0.24576	0.5	0.5	2.3976e-09	0.00024819	8.4872e-07	5.5047e-12	0.00017215	0.00031704	1	1.4096e-08	0/0	0/0	0/0	0/1	0/1	0/1	0/1
AfunF3_2	41557855	T	C	missense_variant	MODERATE	373A>G	Asn125Asp	AFUN016010	GSTD1	0.5333	0.125	0.3019	0.3469	0.3833	0.1154	0.2063	0.3158	0.2809	0	0.2174	30	8	53	98	60	26	63	19	89	43	46	9.7202e-07	0.5	4.0256e-06	1.7984e-12	8.6933e-09	0.11765	6.1313e-05	0.009828	4.0783e-09	1	0.00056532	0/1	0/0	0/1	0/1	0/1	0/0	0/1
AfunF3_2	41558007	T	C	missense_variant	MODERATE	221A>G	Glu74Gly	AFUN016010	GSTD1	0.2222	0	0.2093	0.1236	0.1224	0.3529	0.5195	0.4615	0.1458	0	0.6667	27	10	43	89	49	34	77	13	96	42	39	0.011461	1	0.0012263	0.00035154	0.013285	7.5302e-05	8.6835e-16	0.0074534	3.6641e-05	1	2.3331e-11	0/1	0/0	0/1	0/1	0/1	0/1	0/1
AfunF3_2	52410059	A	C	missense_variant	MODERATE	70A>C	Ile24Leu	AFUN015767	GSTD11	0.0435	0.4	0.3333	0.1757	0.1774	0.2581	0.1455	0.1429	0.1029	0	0	23	5	33	74	62	31	55	14	68	36	37	0.5	0.22222	0.00018019	6.859e-05	0.00030055	0.0023332	0.0029718	0.24074	0.0066426	1	1	0/0	0/0	0/1	0/1	0/1	0/1	0/1
AfunF3_2	52410389	G	A	missense_variant	MODERATE	320G>A	Arg107Gln	AFUN015767	GSTD11	0.4	0.3333	0.5238	0.5882	0.6531	0.5897	0.4643	0.3333	0.2615	0	0	30	6	42	85	49	39	56	15	65	43	29	6.1809e-05	0.22727	5.4836e-09	2.5129e-20	9.8751e-14	1.093e-09	3.2889e-10	0.021073	2.2923e-06	1	1	0/1	0/0	0/1	0/1	0/1	0/1	0/1
AfunF3_2	52410601	C	A	missense_variant	MODERATE	532C>A	Pro178Thr	AFUN015767	GSTD11	0.25	1	0.1579	0.4556	0.2143	0.4483	0.3077	0.0769	0.0526	0	0	28	6	57	90	42	29	65	13	76	47	50	0.0050143	0.0010823	0.001388	1.1691e-15	0.0012112	2.1506e-05	1.6933e-07	0.5	0.060025	1	1	0/1	2024-01-01	0/1	0/1	0/1	0/1	0/1
AfunF3_2	75249167	A	T	missense_variant	MODERATE	601A>T	Thr201Ser	AFUN016008	GSTE6	0.1667	0.25	0.0714	0.0196	0	0.6538	0.625	0.2381	0.2683	0.1081	0.2414	36	12	28	102	53	52	80	21	82	37	29	0.012467	0.1087	0.24545	0.24877	1	1.4653e-14	9.0893e-21	0.023921	4.6843e-08	0.057399	0.0051909	0/1	0/0	0/0	0/0	0/0	0/1	0/1
AfunF3_2	75251086	G	C	missense_variant	MODERATE	403C>G	Leu135Val	AFUN015810	GSTE4	0.4615	0.1429	0.4651	0.3486	0.3696	0.6471	0.5	0.4706	0.4714	0.0426	0.1957	39	7	43	109	46	34	62	17	70	47	46	2.9336e-07	0.5	5.2508e-08	7.195e-14	1.2413e-06	1.3675e-09	2.9394e-12	0.0013389	7.9293e-13	0.24731	0.0012682	0/1	0/0	0/1	0/1	0/1	0/1	0/1
AfunF3_2	75251544	T	C	missense_variant	MODERATE	10A>G	Thr4Ala	AFUN015810	GSTE4	0.2162	0.2857	0.0222	0.0093	0	0.5152	0.5556	0.1905	0.2568	0.0811	0.0652	37	7	45	107	45	33	63	21	74	37	46	0.0025617	0.23077	0.5	0.5	1	4.6376e-07	3.7062e-14	0.053471	5.0699e-07	0.11986	0.12088	0/1	0/0	0/0	0/0	0/0	0/1	0/1
AfunF3_2	75252570	T	G	missense_variant	MODERATE	437A>C	Lys146Thr	AFUN015809	GSTE2	0.2258	0.25	0.1731	0.219	0.2439	0.2	0.1286	0.04	0.1899	0	0	31	8	52	105	41	30	70	25	79	56	40	0.0052713	0.23333	0.0013171	2.9924e-08	0.00052405	0.011736	0.0014657	0.5	1.3016e-05	1	1	0/1	0/0	0/1	0/1	0/1	0/1	0/1
AfunF3_2	75252652	G	A	missense_variant	MODERATE	355C>T	Leu119Phe	AFUN015809	GSTE2	0.2727	0	0.0667	0.0787	0.1538	0.3095	0.443	0	0.012	0	0	44	8	45	89	39	42	79	26	83	43	50	0.0001027	1	0.12048	0.0068597	0.012628	4.0777e-05	2.2057e-13	1	0.5	1	1	0/1	0/0	0/0	0/1	0/1	0/1	0/1
AfunF3_2	75253030	A	C	missense_variant	MODERATE	120T>G	Asp40Glu	AFUN015809	GSTE2	0.0606	NA	0.2667	0.2235	0.0976	0	0	0	0	0	0	33	NA	45	85	41	37	85	26	77	48	44	0.24615	NA	0.000105	6.152e-07	0.0579	1	1	1	1	1	1	0/0	./.	0/1	0/1	0/0	0/0	0/0
AfunF3_2	75253583	C	A	missense_variant	MODERATE	566G>T	Arg189Leu	AFUN015807	GSTE1	0	0	0	0	0	0	0	0.2353	0.1852	0.0204	0.25	25	8	44	99	58	39	61	17	81	49	44	1	1	1	1	1	1	1	0.05132	1.4959e-05	0.5	0.00023962	0/0	0/0	0/0	0/0	0/0	0/0	0/0
AfunF3_2	75253753	T	A	missense_variant	MODERATE	396A>T	Glu132Asp	AFUN015807	GSTE1	0.1786	NA	0.2549	0.1966	0.1818	0.6	0.4928	0.75	0.506	0.0727	0.9778	28	NA	51	117	44	30	69	24	83	55	45	0.025729	NA	5.092e-05	3.596e-08	0.0027573	9.3503e-08	2.4655e-13	1.8413e-08	1.0364e-16	0.059076	4.4304e-25	0/1	./.	0/1	0/1	0/1	0/1	0/1
AfunF3_2	75253966	T	G	missense_variant	MODERATE	266A>C	Asp89Ala	AFUN015807	GSTE1	0	0	0	0.0294	0	0	0.0441	0.4706	0.2651	0	0.8824	39	3	44	102	46	37	68	17	83	48	34	1	1	1	0.12315	1	1	0.12222	0.0013389	4.7918e-08	1	2.5943e-15	0/0	0/0	0/0	0/0	0/0	0/0	0/0
AfunF3_2	75256081	C	T	missense_variant	MODERATE	544G>A	Ala182Thr	AFUN015808	GSTE3	0	0	0.1176	0.1026	0.0682	0	0	0.1579	0.2206	0	0.7353	27	6	34	78	44	27	53	19	68	21	34	1	1	0.056946	0.0032347	0.12069	1	1	0.11486	1.2834e-05	1	1.9819e-11	0/0	0/0	0/0	0/1	0/0	0/0	0/0
AfunF3_2	97818230	G	T	missense_variant	MODERATE	106C>A	Leu36Ile	AFUN003303	GSTU3	0	0.125	0.5476	0.3579	0.4865	0.069	0	0	0	0	0	26	8	42	95	37	29	59	13	75	36	38	1	0.5	1.7689e-09	1.5707e-12	2.432e-07	0.24561	1	1	1	1	1	0/0	0/0	0/1	0/1	0/1	0/0	0/0
AfunF3_X	4927635	C	G	missense_variant	MODERATE	497G>C	Cys166Ser	AFUN007291	GSTT2	0.2333	0.2	0.2326	0.0947	0.2167	0.1667	0.1406	0.25	0.2159	0	0.5556	30	10	43	95	60	30	64	12	88	43	45	0.0052713	0.23684	0.00054148	0.0016016	5.8991e-05	0.026093	0.0014447	0.1087	6.4243e-07	1	2.7295e-10	0/1	0/0	0/1	0/1	0/1	0/1	0/1
AfunF3_X	4927669	G	A	missense_variant	MODERATE	463C>T	Arg155Cys	AFUN007291	GSTT2	0.3333	0.375	0.2444	0.1505	0.1803	0.2667	0.193	0	0.1304	0	0	33	8	45	93	61	30	57	12	92	38	41	0.00018019	0.1	0.00024398	3.5995e-05	0.00029794	0.0022875	0.00028674	1	0.00016648	1	1	0/1	0/0	0/1	0/1	0/1	0/1	0/1
AfunF3_X	4927986	G	T	missense_variant	MODERATE	146C>A	Thr49Lys	AFUN007291	GSTT2	0	0	0.0172	0.0112	0	0.0385	0.0649	0.3462	0.2152	0	0.5833	35	7	58	89	62	26	77	26	79	44	36	1	1	0.5	0.5	1	0.5	0.029201	0.00084928	2.9116e-06	1	7.2058e-09	0/0	0/0	0/0	0/0	0/0	0/0	0/1
AfunF3_X	14515737	C	T	missense_variant	MODERATE	670G>A	Ala224Thr	AFUN005589	GSTT1	0.7059	0.8333	0.641	0.4932	0.7021	0.8333	0.4737	0	0.1159	0	0	34	6	39	73	47	42	57	11	69	50	41	8.7205e-11	0.0075758	8.8326e-11	4.39e-14	1.3848e-14	5.1164e-17	1.2661e-10	1	0.0031516	1	1	0/1	2024-01-01	0/1	0/1	0/1	2024-01-01	0/1
AfunF3_X	14516436	A	G	missense_variant	MODERATE	101T>C	Leu34Ser	AFUN005589	GSTT1	0.0263	0.1667	0	0.0274	0	0.0476	0.2586	0.1176	0	0.027	0	38	6	40	73	42	42	58	17	73	37	33	0.5	0.5	1	0.24828	1	0.24699	1.0808e-05	0.24242	1	0.5	1	0/0	0/0	0/0	0/0	0/0	0/0	0/1
AfunF3_X	14540011	A	T	missense_variant	MODERATE	209A>T	Asn70Ile	AFUN005585	Cpr	0	0	0	0.0098	0	0	0	0.5714	0.5119	0	0	34	7	44	102	45	41	61	14	84	36	35	1	1	1	0.5	1	1	1	0.00096618	7.3839e-17	1	1	0/0	0/0	0/0	0/0	0/0	0/0	0/0
AfunF3_X	14540044	G	A	missense_variant	MODERATE	242G>A	Arg81His	AFUN005585	Cpr	0	0	0	0	0	0	0.0968	0	0	0	0	29	10	37	108	49	37	62	17	91	35	43	1	1	1	1	1	1	0.013737	1	1	1	1	0/0	0/0	0/0	0/0	0/0	0/0	0/1
AfunF3_X	14541566	A	G	missense_variant	MODERATE	899A>G	Asp300Gly	AFUN005585	Cpr	0	0.25	0	0.01	0.1311	0	0.0893	0	0.1235	0	0	26	8	46	100	61	36	56	13	81	43	26	1	0.23333	1	0.5	0.0030583	1	0.028473	1	0.00072689	1	1	0/0	0/0	0/0	0/0	0/1	0/0	0/1
AfunF3_X	14541636	G	C	missense_variant	MODERATE	969G>C	Leu323Phe	AFUN005585	Cpr	0	0	0	0	0.1522	0	0.0882	0	0.0395	0	0	29	11	42	106	46	34	68	9	76	36	22	1	1	1	1	0.0061097	1	0.013903	1	0.12252	1	1	0/0	0/0	0/0	0/0	0/1	0/0	0/1
AfunF3_X	14541682	A	C	missense_variant	MODERATE	1015A>C	Lys339Gln	AFUN005585	Cpr	0	0	0	0	0.1923	0	0.1159	0	0.027	0	0	29	11	36	99	52	34	69	5	74	31	20	1	1	1	1	0.00060611	1	0.0031516	1	0.2483	1	1	0/0	0/0	0/0	0/0	0/1	0/0	0/1
AfunF3_X	14541683	A	G	missense_variant	MODERATE	1016A>G	Lys339Arg	AFUN005585	Cpr	0	0	0	0	0.2	0	0.1061	0	0.0274	0	0	31	11	36	94	50	32	66	6	73	31	20	1	1	1	1	0.00059342	1	0.0065904	1	0.24828	1	1	0/0	0/0	0/0	0/0	0/1	0/0	0/1
AfunF3_X	14541705	A	T	missense_variant	MODERATE	1038A>T	Glu346Asp	AFUN005585	Cpr	0	0.2	0	0	0.1875	0	0.0714	0	0.0308	0	0.0556	29	10	35	94	48	31	70	5	65	34	18	1	0.23684	1	1	0.0012935	1	0.029026	1	0.24806	1	0.5	0/0	0/0	0/0	0/0	0/1	0/0	0/1
AfunF3_X	14541709	A	G	missense_variant	MODERATE	1042A>G	Ile348Val	AFUN005585	Cpr	0	0.1818	0	0	0.1765	0	0.0845	0	0.1549	0	0	28	11	36	97	51	27	71	5	71	32	17	1	0.2381	1	1	0.0013283	1	0.013999	1	0.00032124	1	1	0/0	0/0	0/0	0/0	0/1	0/0	0/1
AfunF3_X	14541857	C	G	missense_variant	MODERATE	1190C>G	Thr397Arg	AFUN005585	Cpr	0	0	0	0	0.2679	0	0.0714	0	0.04	0	0	31	16	41	95	56	32	56	8	75	33	29	1	1	1	1	1.0354e-05	1	0.059137	1	0.12248	1	1	0/0	0/0	0/0	0/0	0/1	0/0	0/0
AfunF3_X	14541909	A	C	missense_variant	MODERATE	1242A>C	Glu414Asp	AFUN005585	Cpr	0	0	0.0286	0.023	0.2182	0	0.1296	0	0.0571	0	0	34	14	35	87	55	34	54	11	70	29	27	1	1	0.5	0.24855	0.00012473	1	0.0063515	1	0.059812	1	1	0/0	0/0	0/0	0/0	0/1	0/0	0/1
AfunF3_X	14541934	A	G	missense_variant	MODERATE	1267A>G	Ile423Val	AFUN005585	Cpr	0	0.25	0	0	0.1695	0	0.1167	0	0.1791	0	0	40	12	34	89	59	31	60	9	67	30	31	1	0.1087	1	1	0.00064469	1	0.0064922	1	0.00014234	1	1	0/0	0/0	0/0	0/0	0/1	0/0	0/1
AfunF3_X	14541946	A	T	missense_variant	MODERATE	1279A>T	Ser427Cys	AFUN005585	Cpr	0	0.3333	0	0	0.2	0	0.1333	0	0.2258	0	0	38	12	35	86	60	32	60	10	62	32	31	1	0.046584	1	1	0.00013273	1	0.003045	1	2.6732e-05	1	1	0/0	0/1	0/0	0/0	0/1	0/0	0/1
AfunF3_X	14541955	G	A	missense_variant	MODERATE	1288G>A	Val430Met	AFUN005585	Cpr	0	0.3636	0	0	0.1429	0	0.1167	0	0.1803	0	0	42	11	32	84	56	29	60	11	61	35	31	1	0.045113	1	1	0.0029874	1	0.0064922	1	0.00029794	1	1	0/0	0/1	0/0	0/0	0/1	0/0	0/1
AfunF3_X	14542189	T	G	missense_variant	MODERATE	1522T>G	Leu508Val	AFUN005585	Cpr	0	0.2	0	0	0.1228	0	0.0921	0	0.0625	0	0	26	5	38	97	57	30	76	13	64	32	26	1	0.5	1	1	0.0064254	1	0.0067622	1	0.059559	1	1	0/0	0/0	0/0	0/0	0/1	0/0	0/1
AfunF3_X	14542190	T	C	missense_variant	MODERATE	1523T>C	Leu508Ser	AFUN005585	Cpr	0	0.1667	0	0	0.1091	0	0.0886	0	0.0563	0	0	27	6	38	99	55	31	79	14	71	32	27	1	0.5	1	1	0.013535	1	0.006801	1	0.05985	1	1	0/0	0/0	0/0	0/0	0/1	0/0	0/1
AfunF3_X	14542318	T	C	missense_variant	MODERATE	1651T>C	Phe551Leu	AFUN005585	Cpr	0	0.2222	0	0	0.0385	0	0.12	0	0.0241	0	0	33	9	45	93	52	33	75	13	83	25	30	1	0.23529	1	1	0.24757	1	0.0015142	1	0.24848	1	1	0/0	0/0	0/0	0/0	0/0	0/0	0/1
AfunF3_X	14542319	T	A	missense_variant	MODERATE	1652T>A	Phe551Tyr	AFUN005585	Cpr	0	0.2	0	0	0.0566	0	0.1154	0	0.0247	0	0	33	10	46	91	53	34	78	13	81	25	31	1	0.23684	1	1	0.12143	1	0.0015299	1	0.24845	1	1	0/0	0/0	0/0	0/0	0/0	0/0	0/1
AfunF3_X	14542322	C	G	missense_variant	MODERATE	1655C>G	Ser552Cys	AFUN005585	Cpr	0	0.2	0	0	0.0556	0	0.1184	0	0.0233	0	0	34	10	45	90	54	32	76	13	86	28	28	1	0.23684	1	1	0.1215	1	0.0015196	1	0.24854	1	1	0/0	0/0	0/0	0/0	0/0	0/0	0/1
AfunF3_X	14542381	A	T	missense_variant	MODERATE	1714A>T	Thr572Ser	AFUN005585	Cpr	0	0.1667	0	0.0217	0.0816	0	0.1143	0	0.0141	0	0	34	6	43	92	49	37	70	20	71	28	31	1	0.5	1	0.24863	0.058654	1	0.0031618	1	0.5	1	1	0/0	0/0	0/0	0/0	0/0	0/0	0/1
AfunF3_X	14542508	A	G	missense_variant	MODERATE	1765A>G	Ile589Val	AFUN005585	Cpr	0	0	0	0	0	0	0	0	0.0805	0	0	29	6	44	91	36	34	56	9	87	41	42	1	1	1	1	1	1	1	1	0.0068917	1	1	0/0	0/0	0/0	0/0	0/0	0/0	0/0
AfunF3_X	14542511	G	A	missense_variant	MODERATE	1768G>A	Val590Ile	AFUN005585	Cpr	0	0	0	0	0.0526	0	0	0	0.0581	0	0	26	7	43	90	38	34	58	8	86	41	42	1	1	1	1	0.24667	1	1	1	0.029439	1	1	0/0	0/0	0/0	0/0	0/0	0/0	0/0
AfunF3_X	14542524	T	C	missense_variant	MODERATE	1781T>C	Val594Ala	AFUN005585	Cpr	0	0	0	0	0	0	0	0	0.0602	0	0	28	6	42	87	45	31	55	10	83	36	39	1	1	1	1	1	1	1	1	0.029373	1	1	0/0	0/0	0/0	0/0	0/0	0/0	0/0
AfunF3_X	14542583	A	T	missense_variant	MODERATE	1840A>T	Ser614Cys	AFUN005585	Cpr	0	0.2	0	0	0.1042	0	0.0877	0	0.1047	0	0	38	5	41	78	48	34	57	14	86	29	34	1	0.5	1	1	0.028014	1	0.028522	1	0.001567	1	1	0/0	0/0	0/0	0/0	0/1	0/0	0/1
AfunF3_X	14542584	G	C	missense_variant	MODERATE	1841G>C	Ser614Thr	AFUN005585	Cpr	0	0.1429	0	0	0.102	0	0.0893	0	0.1047	0	0	38	7	41	79	49	34	56	15	86	29	34	1	0.5	1	1	0.028079	1	0.028473	1	0.001567	1	1	0/0	0/0	0/0	0/0	0/1	0/0	0/1
AfunF3_X	14542585	C	G	missense_variant	MODERATE	1842C>G	Ser614Arg	AFUN005585	Cpr	0	0.1429	0	0	0.1	0	0.0877	0	0.0114	0	0	38	7	41	75	50	35	57	14	88	27	34	1	0.5	1	1	0.028142	1	0.028522	1	0.5	1	1	0/0	0/0	0/0	0/0	0/1	0/0	0/1
AfunF3_X	14542599	A	G	missense_variant	MODERATE	1856A>G	Asn619Ser	AFUN005585	Cpr	0	0.25	0	0	0.1333	0	0.082	0	0.0225	0	0	42	4	35	66	45	33	61	15	89	30	31	1	0.5	1	1	0.013082	1	0.0287	1	0.24859	1	1	0/0	0/0	0/0	0/0	0/1	0/0	0/1
AfunF3_X	14542775	G	A	missense_variant	MODERATE	1949G>A	Arg650His	AFUN005585	Cpr	0	0	0	0	0	0.1136	0	0	0	0	0	33	12	49	90	39	44	66	17	96	35	39	1	1	1	1	1	0.027721	1	1	1	1	1	0/0	0/0	0/0	0/0	0/0	0/1	0/0
AfunF3_3	12989309	G	T	missense_variant	MODERATE	1121C>A	Ala374Glu	AFUN016339	GABA-like	0	0	0	0	0.1489	0	0.0179	0	0.0143	0	0	42	8	28	94	47	31	56	19	70	50	31	1	1	1	1	0.0061442	1	0.5	1	0.5	1	1	0/0	0/0	0/0	0/0	0/1	0/0	0/0
AfunF3_3	12989310	C	G	missense_variant	MODERATE	1120G>C	Ala374Pro	AFUN016339	GABA-like	0	0	0	0	0.1522	0	0.0175	0	0.0143	0	0	43	7	28	92	46	30	57	19	70	48	33	1	1	1	1	0.0061097	1	0.5	1	0.5	1	1	0/0	0/0	0/0	0/0	0/1	0/0	0/0
AfunF3_3	12989397	T	A	missense_variant	MODERATE	1033A>T	Thr345Ser	AFUN016339	GABA-like	0.0217	0	0	0	0	0.5	0.6176	0	0	0	0	46	5	35	96	49	34	68	22	62	43	27	0.5	1	1	1	1	5.1914e-07	1.8275e-17	1	1	1	1	0/0	0/0	0/0	0/0	0/0	0/1	0/1
AfunF3_3	12993239	C	A	missense_variant	MODERATE	886G>T	Ala296Ser	AFUN016339	GABA-like	0.0882	0.5	0	0.0094	0	0.8148	0.8485	0.3333	0.2	0	0	34	6	50	106	49	27	66	9	70	41	45	0.1194	0.090909	1	0.5	1	1.0343e-10	2.5293e-27	0.10294	2.9687e-05	1	1	0/0	0/0	0/0	0/0	0/0	2024-01-01	2024-01-01
AfunF3_3	13022090	G	A	missense_variant	MODERATE	334C>T	Pro112Ser	AFUN016339	GABA-like	0	0	0	0	0	0.1515	0.0161	0	0	0	0	25	10	45	114	48	33	62	14	81	37	36	1	1	1	1	1	0.026557	0.5	1	1	1	1	0/0	0/0	0/0	0/0	0/0	0/1	0/0
AfunF3_3	13033754	T	C	missense_variant	MODERATE	287A>G	Lys96Arg	AFUN016339	GABA-like	0	0	0.0213	0	0	0.1333	0.1014	0	0	0	0	34	9	47	82	44	30	69	16	77	49	41	1	1	0.5	1	1	0.0562	0.006659	1	1	1	1	0/0	0/0	0/0	0/0	0/0	0/0	0/1
AfunF3_2	19550871	G	A	missense_variant	MODERATE	148G>A	Ala50Thr	AFUN011616	Ace1	0	0	0	0.0254	0.0161	0.0303	0	0.0952	0.1548	0	0	28	8	37	118	62	33	75	21	84	35	33	1	1	1	0.1234	0.5	0.5	1	0.2439	7.3881e-05	1	1	0/0	0/0	0/0	0/0	0/0	0/0	0/0
AfunF3_2	19550896	G	T	missense_variant	MODERATE	173G>T	Gly58Val	AFUN011616	Ace1	0	0	0	0	0	0	0	0	0.0769	0	0	28	4	32	125	63	29	72	21	78	33	29	1	1	1	1	1	1	1	1	0.014142	1	1	0/0	0/0	0/0	0/0	0/0	0/0	0/0
AfunF3_2	19550955	A	T	missense_variant	MODERATE	232A>T	Ile78Leu	AFUN011616	Ace1	0	0	0	0	0	0	0.0132	0	0.0706	0	0	26	5	30	113	61	31	76	15	85	28	29	1	1	1	1	1	1	0.5	1	0.014263	1	1	0/0	0/0	0/0	0/0	0/0	0/0	0/0
AfunF3_2	19550985	T	G	missense_variant	MODERATE	262T>G	Ser88Ala	AFUN011616	Ace1	0	0.2	0	0	0.0345	0.037	0	0	0.0641	0	0	24	5	34	115	58	27	78	18	78	27	27	1	0.5	1	1	0.24783	0.5	1	1	0.029254	1	1	0/0	0/0	0/0	0/0	0/0	0/0	0/0
AfunF3_2	19553253	G	A	missense_variant	MODERATE	496G>A	Val166Ile	AFUN011616	Ace1	0	0	0	0	0	0	0	0	0.0875	0.0263	0.025	26	4	33	107	43	37	63	14	80	38	40	1	1	1	1	1	1	1	1	0.0068133	0.5	0.5	0/0	0/0	0/0	0/0	0/0	0/0	0/0
AfunF3_2	19553398	A	C	missense_variant	MODERATE	641A>C	Asn214Thr	AFUN011616	Ace1	0	0.2	0	0	0.1463	0	0.1129	0	0.1647	0	0	31	5	29	96	41	33	62	10	85	31	30	1	0.5	1	1	0.012841	1	0.0065333	1	3.4099e-05	1	1	0/0	0/0	0/0	0/0	0/1	0/0	0/1
AfunF3_2	19554738	T	A	missense_variant	MODERATE	1516T>A	Ser506Thr	AFUN011616	Ace1	0	0.0833	0	0	0.0227	0	0.0789	0	0.0135	0	0	32	12	40	71	44	36	76	16	74	50	38	1	0.5	1	1	0.5	1	0.014104	1	0.5	1	1	0/0	0/0	0/0	0/0	0/0	0/0	0/1
AfunF3_2	19554787	A	C	missense_variant	MODERATE	1565A>C	Asn522Thr	AFUN011616	Ace1	0	0	0	0	0	0	0	0	0.1235	0	0	32	16	39	81	42	34	67	14	81	39	29	1	1	1	1	1	1	1	1	0.00072689	1	1	0/0	0/0	0/0	0/0	0/0	0/0	0/0
AfunF3_2	19555060	G	C	missense_variant	MODERATE	1838G>C	Ser613Thr	AFUN011616	Ace1	0	0	0	0	0.1429	0	0.061	0	0.1515	0	0	31	9	41	98	56	31	82	15	99	37	43	1	1	1	1	0.0029874	1	0.029351	1	1.721e-05	1	1	0/0	0/0	0/0	0/0	0/1	0/0	0/1
AfunF3_2	19555221	A	T	missense_variant	MODERATE	1928A>T	Asn643Ile	AFUN011616	Ace1	0	0	0	0	0	0	0	0.2143	0.1724	0	0	26	3	38	77	55	35	85	14	87	38	32	1	1	1	1	1	1	1	0.11111	1.5786e-05	1	1	0/0	0/0	0/0	0/0	0/0	0/0	0/0
AfunF3_2	19555227	C	T	missense_variant	MODERATE	1934C>T	Ala645Val	AFUN011616	Ace1	0	0	0	0.0119	0	0	0	0	0.0714	0	0	28	3	37	84	57	35	92	14	84	36	36	1	1	1	0.5	1	1	1	1	0.014247	1	1	0/0	0/0	0/0	0/0	0/0	0/0	0/0
AfunF3_2	19555533	G	A	missense_variant	MODERATE	2158G>A	Val720Ile	AFUN011616	Ace1	0	0	0	0	0.0909	0	0.0649	0	0.013	0	0	36	10	38	89	55	33	77	12	77	47	30	1	1	1	1	0.028423	1	0.029228	1	0.5	1	1	0/0	0/0	0/0	0/0	0/1	0/0	0/1
AfunF3_3	42326598	A	G	missense_variant	MODERATE	272A>G	Asn91Ser	AFUN000494	VGSC	0	0.1667	0	0	0.0952	0	0	0	0.1449	0	0	33	6	49	81	42	33	59	22	69	43	33	1	0.5	1	1	0.05801	1	1	1	0.00068782	1	1	0/0	0/0	0/0	0/0	0/0	0/0	0/0
AfunF3_3	42326980	G	A	missense_variant	MODERATE	349G>A	Val117Ile	AFUN000494	VGSC	0	0	0	0	0.0462	0	0.0536	0	0.1034	0	0	26	4	37	85	65	40	56	21	87	42	50	1	1	1	1	0.12209	1	0.12162	1	0.0015712	1	1	0/0	0/0	0/0	0/0	0/0	0/0	0/0
AfunF3_3	42329806	A	T	missense_variant	MODERATE	916A>T	Met306Leu	AFUN000494	VGSC	0	0	0	0	0.0638	0	0.0649	0	0.0111	0.0217	0	39	7	57	77	47	35	77	20	90	46	47	1	1	1	1	0.12097	1	0.029228	1	0.5	0.5	1	0/0	0/0	0/0	0/0	0/0	0/0	0/1
AfunF3_3	42329840	A	G	missense_variant	MODERATE	950A>G	Asn317Ser	AFUN000494	VGSC	0	0.2	0	0	0.0816	0	0.027	0	0.1	0	0	32	5	47	86	49	37	74	19	80	43	43	1	0.5	1	1	0.058654	1	0.2483	1	0.0032508	1	1	0/0	0/0	0/0	0/0	0/0	0/0	0/0
AfunF3_3	42330158	T	A	missense_variant	MODERATE	1079T>A	Ile360Lys	AFUN000494	VGSC	0	0.125	0	0	0.087	0	0.0411	0	0.0737	0	0	33	8	41	79	46	45	73	14	95	45	52	1	0.5	1	1	0.058402	1	0.12241	1	0.0069675	1	1	0/0	0/0	0/0	0/0	0/0	0/0	0/0
AfunF3_3	42336449	C	A	missense_variant	MODERATE	2021C>A	Thr674Asn	AFUN000494	VGSC	0	0.0833	0	0	0.1538	0	0	0	0.0238	0	0	28	12	45	101	52	17	74	12	84	56	44	1	0.5	1	1	0.0029216	1	1	1	0.2485	1	1	0/0	0/0	0/0	0/0	0/1	0/0	0/0
AfunF3_3	42339675	A	C	missense_variant	MODERATE	2302A>C	Ile768Leu	AFUN000494	VGSC	0	0.2	0	0	0.0938	0	0.0635	0	0.0789	0	0	29	5	51	98	64	36	63	17	76	48	41	1	0.5	1	1	0.013824	1	0.059512	1	0.014104	1	1	0/0	0/0	0/0	0/0	0/1	0/0	0/0
AfunF3_3	42339750	G	T	missense_variant	MODERATE	2377G>T	Gly793Cys	AFUN000494	VGSC	0	0.2222	0	0	0.1864	0	0.0508	0	0.0244	0	0	38	9	53	88	59	33	59	19	82	47	35	1	0.23529	1	1	0.0002925	1	0.12179	1	0.24847	1	1	0/0	0/0	0/0	0/0	0/1	0/0	0/0
AfunF3_3	42343070	A	T	missense_variant	MODERATE	2877A>T	Gln959His	AFUN000494	VGSC	0	0.2	0	0	0.1042	0	0.0345	0	0.0896	0	0	33	5	51	114	48	33	58	22	67	46	49	1	0.5	1	1	0.028014	1	0.24783	1	0.013903	1	1	0/0	0/0	0/0	0/0	0/1	0/0	0/0
AfunF3_3	42343442	A	G	missense_variant	MODERATE	3181A>G	Ile1061Val	AFUN000494	VGSC	0	0.0909	0	0	0.0408	0	0.0128	0	0.1667	0	0	31	11	38	89	49	36	78	15	66	57	21	1	0.5	1	1	0.24742	1	0.5	1	0.00030557	1	1	0/0	0/0	0/0	0/0	0/0	0/0	0/0
AfunF3_3	42351027	A	T	missense_variant	MODERATE	4363A>T	Thr1455Ser	AFUN000494	VGSC	0	0.0714	0	0	0.1935	0	0.0678	0	0.092	0	0	36	14	46	79	62	36	59	17	87	43	43	1	0.5	1	1	0.00013565	1	0.059309	1	0.0033014	1	1	0/0	0/0	0/0	0/0	0/1	0/0	0/0
AfunF3_3	42351908	C	A	missense_variant	MODERATE	5017C>A	Leu1673Ile	AFUN000494	VGSC	0	0	0	0	0.1053	0	0.0435	0	0.0137	0	0	24	4	36	94	57	24	69	9	73	39	41	1	1	1	1	0.013607	1	0.12226	1	0.5	1	1	0/0	0/0	0/0	0/0	0/1	0/0	0/0
AfunF3_3	42352881	C	A	missense_variant	MODERATE	5899C>A	His1967Asn	AFUN000494	VGSC	0	0	0	0	0	0	0	0	0.0811	0	0	24	8	39	86	54	26	67	16	74	43	37	1	1	1	1	1	1	1	1	0.014064	1	1	0/0	0/0	0/0	0/0	0/0	0/0	0/0
AfunF3_3	42353008	G	C	missense_variant	MODERATE	6026G>C	Gly2009Ala	AFUN000494	VGSC	0.1053	0	0	0.069	0	0	0.0345	0	0	0	0	38	5	42	87	42	31	58	20	67	35	35	0.057534	1	1	0.014294	1	1	0.24783	1	1	1	1	0/0	0/0	0/0	0/1	0/0	0/0	0/0
AfunF3_3	42353050	C	T	missense_variant	MODERATE	6068C>T	Ala2023Val	AFUN000494	VGSC	0	0	0	0	0	0	0	0	0.127	0	0	32	6	45	100	48	37	57	20	63	38	33	1	1	1	1	1	1	1	1	0.0030837	1	1	0/0	0/0	0/0	0/0	0/0	0/0	0/0
AfunF3_3	42353074	T	G	missense_variant	MODERATE	6092T>G	Val2031Gly	AFUN000494	VGSC	0	0.2	0	0	0	0	0	0	0.0882	0	0	31	5	47	107	46	36	60	19	68	37	38	1	0.5	1	1	1	1	1	1	0.013928	1	1	0/0	0/0	0/0	0/0	0/0	0/0	0/0
AfunF3_3	42353088	A	G	missense_variant	MODERATE	6106A>G	Ser2036Gly	AFUN000494	VGSC	0	0	0	0	0.1667	0	0.0508	0	0	0	0	31	5	48	99	54	38	59	21	66	39	36	1	1	1	1	0.0013596	1	0.12179	1	1	1	1	0/0	0/0	0/0	0/0	0/1	0/0	0/0
AfunF3_3	42353109	C	A	missense_variant	MODERATE	6127C>A	Leu2043Ile	AFUN000494	VGSC	0	0	0	0.0175	0.1731	0	0.1129	0	0	0	0	32	6	47	114	52	33	62	15	68	34	29	1	1	1	0.2489	0.0013391	1	0.0065333	1	1	1	1	0/0	0/0	0/0	0/0	0/1	0/0	0/1
AfunF3_3	42353115	G	A	missense_variant	MODERATE	6133G>A	Gly2045Ser	AFUN000494	VGSC	0	0	0	0	0.1731	0	0.0462	0	0	0	0	32	6	44	112	52	34	65	15	70	35	27	1	1	1	1	0.0013391	1	0.12209	1	1	1	1	0/0	0/0	0/0	0/0	0/1	0/0	0/0
AfunF3_3	42353118	T	A	missense_variant	MODERATE	6136T>A	Ser2046Thr	AFUN000494	VGSC	0	0	0	0	0.1765	0	0.0492	0	0	0	0	32	6	42	115	51	31	61	13	71	34	26	1	1	1	1	0.0013283	1	0.1219	1	1	1	1	0/0	0/0	0/0	0/0	0/1	0/0	0/0
AfunF3_3	42353130	A	G	missense_variant	MODERATE	6148A>G	Ile2050Val	AFUN000494	VGSC	0.1667	0	0.0811	0.0297	0.0588	0.0263	0.0938	0	0.0441	0	0	30	9	37	101	51	38	64	12	68	36	24	0.026093	1	0.11986	0.12313	0.12129	0.5	0.013824	1	0.12222	1	1	0/1	0/0	0/0	0/0	0/0	0/0	0/1
AfunF3_3	42353136	G	A	missense_variant	MODERATE	6154G>A	Val2052Ile	AFUN000494	VGSC	0	0	0	0	0.1667	0	0.0448	0	0	0	0	27	9	37	114	54	38	67	14	72	34	28	1	1	1	1	0.0013596	1	0.12218	1	1	1	1	0/0	0/0	0/0	0/0	0/1	0/0	0/0
AfunF3_3	42353145	C	A	missense_variant	MODERATE	6163C>A	His2055Asn	AFUN000494	VGSC	0	0	0	0	0.1633	0	0.0328	0	0	0	0	29	9	32	109	49	37	61	12	78	38	23	1	1	1	1	0.0028658	1	0.24793	1	1	1	1	0/0	0/0	0/0	0/0	0/1	0/0	0/0
AfunF3_3	42353146	A	G	missense_variant	MODERATE	6164A>G	His2055Arg	AFUN000494	VGSC	0	0	0	0	0.1739	0.0263	0.0484	0	0	0	0	30	9	32	108	46	38	62	14	77	38	24	1	1	1	1	0.0028033	0.5	0.12195	1	1	1	1	0/0	0/0	0/0	0/0	0/1	0/0	0/0
AfunF3_3	42353149	G	A	missense_variant	MODERATE	6167G>A	Ser2056Asn	AFUN000494	VGSC	0	0	0	0	0.1667	0	0.0484	0	0	0	0	29	9	32	117	48	37	62	14	82	38	23	1	1	1	1	0.0028457	1	0.12195	1	1	1	1	0/0	0/0	0/0	0/0	0/1	0/0	0/0
AfunF3_3	42353151	C	A	missense_variant	MODERATE	6169C>A	Leu2057Ile	AFUN000494	VGSC	0	0.3333	0	0	0.1702	0	0.0635	0	0	0	0	29	9	32	112	47	35	63	14	80	38	25	1	0.10294	1	1	0.0028249	1	0.059512	1	1	1	1	0/0	0/0	0/0	0/0	0/1	0/0	0/0
AfunF3_3	42353157	T	C	missense_variant	MODERATE	6175T>C	Ser2059Pro	AFUN000494	VGSC	0	0	0	0	0.22	0	0.0794	0	0	0	0	28	9	32	115	50	35	63	15	86	41	23	1	1	1	1	0.00026374	1	0.02878	1	1	1	1	0/0	0/0	0/0	0/0	0/1	0/0	0/1
AfunF3_3	42353179	A	T	missense_variant	MODERATE	6197A>T	Asn2066Ile	AFUN000494	VGSC	0	0	0	0	0.1481	0	0.0667	0	0.0119	0	0	28	10	31	102	54	29	75	13	84	38	26	1	1	1	1	0.0029557	1	0.029174	1	0.5	1	1	0/0	0/0	0/0	0/0	0/1	0/0	0/1
[truncated: 4 more columns]
