# Supplementary material for: Genomic Drivers of Pyrethroid Resistance Escalation in the Malaria Vector Anopheles funestus Across Africa
Source: Mol Biol Evol. 2025 Oct 24;42(10):msaf251. doi: 10.1093/molbev/msaf251 (PMC12550562; doi:10.1093/molbev/msaf251)
Supplement: msaf251_Supplementary_Data [file msaf251_supplementary_data.zip › Table_S6.xlsx]

## Sheet: Sheet1
Table S6. Duplications associated with selective sweeps in An. funestus across Africa.
Chromosome	variants	Loci	sample	size	start	end	status	GT	SR +/-
Chr2	DUP5	CYP6	Ghana2014	6.9kb	8527362	8534289	yes	0/1	12
Chr2	DUP5	CYP6	Ghana2021	6.9kb	8527362	8534289	yes	0/1	33
Chr2	DUP5	CYP6	Cameroon2014	6.9kb	8527362	8534289	no	0/0	0
Chr2	DUP5	CYP6	Cameroon2021	6.9kb	8527362	8534289	no	0/0	0
Chr2	DUP5	CYP6	Malawi2014	6.9kb	8527362	8534289	no	0/0	0
Chr2	DUP5	CYP6	Malawi2021	6.9kb	8527362	8534289	no	0/0	0
Chr2	DUP5	CYP6	Uganda Tororo 2009	6.9kb	8527362	8534289	no	0/0	0
Chr2	DUP5	CYP6	UgandaTororo 2014	6.9kb	8527362	8534289	no	0/0	0
Chr2	DUP5	CYP6	Uganda Myg 2021	6.9kb	8527362	8534289	no	0/0	0
Chr2	DUP3	CYP6	Ghana2014	6.2kb	8555961	8562219	yes	1/1	54
Chr2	DUP3	CYP6	Ghana2021	6.2kb	8555961	8562219	yes	1/1	128
Chr2	DUP3	CYP6	Cameroon2014	6.2kb	8555961	8562219	no	0/0	0
Chr2	DUP3	CYP6	Cameroon2021	6.2kb	8555961	8562219	no	0/0	0
Chr2	DUP3	CYP6	Malawi2014	6.2kb	8555961	8562219	no	0/0	0
Chr2	DUP3	CYP6	Malawi2021	6.2kb	8555961	8562219	no	0/0	0
Chr2	DUP3	CYP6	Uganda Tororo 2009	6.2kb	8555961	8562219	no	0/0	0
Chr2	DUP3	CYP6	UgandaTororo 2014	6.2kb	8555961	8562219	no	0/0	0
Chr2	DUP3	CYP6	Uganda Myg 2021	6.2kb	8555961	8562219	no	0/0	0
Chr2	DUP1	CYP6	Ghana2014	2.5kb	8560746	8563257	yes	0/1	7
Chr2	DUP1	CYP6	Ghana2021	2.5kb	8560746	8563257	yes	1/1	53
Chr2	DUP1	CYP6	Cameroon2014	2.5kb	8560746	8563257	no (2 SR)	0/0	2
Chr2	DUP1	CYP6	Cameroon2021	2.5kb	8560746	8563257	yes	0/1	12
Chr2	DUP1	CYP6	Uganda Tororo 2009	2.5kb	8560746	8563257	yes	0/1	16
Chr2	DUP1	CYP6	UgandaTororo 2014	2.5kb	8560746	8563257	yes	0/1	6
Chr2	DUP1	CYP6	Uganda Myg 2021	2.5kb	8560746	8563257	yes	0/1	6
Chr2	DUP1	CYP6	Malawi2014	2.5kb	8560746	8563257	no	0/0	0
Chr2	DUP1	CYP6	Malawi2021	2.5kb	8560746	8563257	no	0/0	0
Chr2	DUP7	CYP6	Ghana2014	6.09kb	8519763	8580733	yes	0/1	12
Chr2	DUP7	CYP6	Ghana2021	6.09kb	8519763	8580733	no	0/0	4
Chr2	DUP7	CYP6	Cameroon2014	6.09kb	8519763	8580733	no	0/0	0
Chr2	DUP7	CYP6	Cameroon2021	6.09kb	8519763	8580733	no	0/0	0
Chr2	DUP7	CYP6	Malawi2014	6.09kb	8519763	8580733	no	0/0	0
Chr2	DUP7	CYP6	Malawi2021	6.09kb	8519763	8580733	no	0/0	0
Chr2	DUP7	CYP6	Uganda Tororo 2009	6.09kb	8519763	8580733	no	0/0	0
Chr2	DUP7	CYP6	UgandaTororo 2014	6.09kb	8519763	8580733	no	0/0	0
Chr2	DUP7	CYP6	Uganda Myg 2009	6.09kb	8519763	8580733	no	0/0	0
Chr2	DUP2	CYP6	Ghana2014	3.3kb	8536168	8539553	yes	0/1	4
Chr2	DUP2	CYP6	Ghana2021	3.3kb	8536168	8539553	no	0/0	0
Chr2	DUP2	CYP6	Cameroon2014	3.3kb	8536168	8539553	no	0/0	0
Chr2	DUP2	CYP6	Cameroon2021	3.3kb	8536168	8539553	yes	1/1
Chr2	DUP2	CYP6	Malawi2014	3.3kb	8536168	8539553	no	0/0	0
Chr2	DUP2	CYP6	Malawi2021	3.3kb	8536168	8539553	no	0/0	0
Chr2	DUP2	CYP6	Uganda Tororo 2009	3.3kb	8536168	8539553	yes	1/1
Chr2	DUP2	CYP6	UgandaTororo 2014	3.3kb	8536168	8539553	yes	0/1	9
Chr2	DUP2	CYP6	Uganda Myg 2021	3.3kb	8536168	8539553	yes	1/1	31
Chr2	DUP6	CYP6	Ghana2014	16.9kb	8528495	8545430	no	0/0	0
Chr2	DUP6	CYP6	Ghana2021	16.9kb	8528495	8545430	no	0/0	0
Chr2	DUP6	CYP6	Cameroon2014	16.9kb	8528495	8545430	yes	0/1	26
Chr2	DUP6	CYP6	Cameroon2021	16.9kb	8528495	8545430	yes
Chr2	DUP6	CYP6	Malawi2014	16.9kb	8528495	8545430	no	0/0	0
Chr2	DUP6	CYP6	Malawi2021	16.9kb	8528495	8545430	no	0/0	0
Chr2	DUP6	CYP6	Uganda Tororo 2009	16.9kb	8528495	8545430	no	0/0	0
Chr2	DUP6	CYP6	UgandaTororo 2014	16.9kb	8528495	8545430	no	0/0	0
Chr2	DUP6	CYP6	Uganda Myg 2021	16.9kb	8528495	8545430	no	0/0	0
Chr2	DUP4	CYP6	Ghana2014	6.4kb	8528585	8535070	no	0/0	0
Chr2	DUP4	CYP6	Ghana2021	6.4kb	8528585	8535070	no	0/0	0
Chr2	DUP4	CYP6	Cameroon2014	6.4kb	8528585	8535070	yes	0/1	29
Chr2	DUP4	CYP6	Cameroon2021	6.4kb	8528585	8535070	yes	0/1
Chr2	DUP4	CYP6	Malawi2014	6.4kb	8528585	8535070	no	0/0	0
Chr2	DUP4	CYP6	Malawi2021	6.4kb	8528585	8535070	no	0/0	0
Chr2	DUP4	CYP6	Uganda Tororo 2009	6.4kb	8528585	8535070	no	0/0	0
Chr2	DUP4	CYP6	UgandaTororo 2014	6.4kb	8528585	8535070	no	0/0	0
Chr2	DUP4	CYP6	Uganda Myg 2021	6.4kb	8528585	8535070	no	0/0	0
ChrX	DUP	CYP9	Ghana2014	14.9kb	8358864	8373838	yes	1/1	9
ChrX	DUP	CYP9	Ghana2021	14.9kb	8358864	8373838	no	0/0	0
ChrX	DUP	CYP9	Cameroon2014	14.9kb	8358864	8373838
ChrX	DUP	CYP9	Cameroon2021	14.9kb	8358864	8373838
ChrX	DUP	CYP9	Malawi2014	14.9kb	8358864	8373838	no	0/0	0
ChrX	DUP	CYP9	Malawi2021	14.9kb	8358864	8373838	no	0/0	0
ChrX	DUP	CYP9	Uganda Tororo 2009	14.9kb	8358864	8373838	yes
ChrX	DUP	CYP9	UgandaTororo 2014	14.9kb	8358864	8373838	yes	0/1	14
ChrX	DUP	CYP9	Uganda Myg 2021	14.9kb	8358864	8373838	yes	0/1	8
ChrX	DUP	Cpr	Ghana2014	5.9kb	14531219	14537153	no	0/0	0
ChrX	DUP	Cpr	Ghana2021	5.9kb	14531219	14537153	yes	0/1	26
ChrX	DUP	Cpr	Cameroon2014	5.9kb	14531219	14537153	no	0/0	0
ChrX	DUP	Cpr	Cameroon2021	5.9kb	14531219	14537153	no	0/0	0
ChrX	DUP	Cpr	Malawi2014	5.9kb	14531219	14537153	no	0/0	0
ChrX	DUP	Cpr	Malawi2021	5.9kb	14531219	14537153	no	0/0	0
ChrX	DUP	Cpr	Uganda Tororo 2009	5.9kb	14531219	14537153	no	0/0	0
ChrX	DUP	Cpr	UgandaTororo 2014	5.9kb	14531219	14537153	no	0/0	0
ChrX	DUP	Cpr	Uganda Myg 2021	5.9kb	14531219	14537153	no	0/0	0
